# Supplementary material for: Temperature-dependent solid-state phase transition with twinning in the crystal structure of 4-meth­oxy­anilinium chloride
Source: Acta Crystallogr E Crystallogr Commun. 2024 Jan 1;80(Pt 1):58–61. doi: 10.1107/S2056989023010812 (PMC10833368; doi:10.1107/S2056989023010812)
Supplement: Supplementary file 1 [file e-80-00058-sup1.cif]

##############################################################################
#                                                                            #
# This CIF contains the data in a paper accepted for publication in          #
# Acta Crystallographica Section E. It conforms to the requirements of       #
# Notes for Authors for Acta Crystallographica Section E, and has been       #
# peer reviewed under the auspices of the IUCr Commission on Journals.       #
#                                                                            #
# Full details of the Crystallographic Information File format               #
# are given in the paper "The Crystallographic Information File (CIF):       #
# a New Standard Archive File for Crystallography" by S. R. Hall, F. H.      #
# Allen and I. D. Brown [Acta Cryst. (1991), A47, 655-685].                  #
#                                                                            #
# The current version of the core CIF dictionary is obtainable from          #
# ftp://ftp.iucr.org/pub/cif_core.dic.                                       #
#                                                                            #
# Software is freely available for graphical display of the structure(s)     #
# in this CIF. For information consult the CIF software page                 #
# http://www.iucr.org/resources/cif/software.                                #
#                                                                            #
# This file may be used for bona fide research purposes within the           #
# scientific community so long as proper attribution is given to the journal # 
# article from which it was obtained.                                        #
#                                                                            #
##############################################################################
data_I_250K
_audit_creation_method     'SHELXL-2017/1'
_chemical_name_systematic
;
4-Methoxyanilinium chloride
;
_chemical_name_common     ?
_chemical_formula_moiety     'C7 H10 N O, Cl'
_chemical_formula_sum     'C7 H10 Cl N O'
_chemical_formula_iupac     'C7 H10 N O+, Cl-'
_chemical_formula_weight     159.61
_chemical_melting_point     ?
_space_group_crystal_system     orthorhombic
_space_group_name_H-M_alt     'P b c a'
_space_group_name_Hall     '-P 2ac 2ab'
loop_
    _space_group_symop_operation_xyz
    'x, y, z'
    '-x+1/2, -y, z+1/2'
    '-x, y+1/2, -z+1/2'
    'x+1/2, -y+1/2, -z'
    '-x, -y, -z'
    'x-1/2, y, -z-1/2'
    'x, -y-1/2, z-1/2'
    '-x-1/2, y-1/2, z'
_cell_length_a     8.8689(4)
_cell_length_b     8.4361(3)
_cell_length_c     21.7319(9)
_cell_angle_alpha     90
_cell_angle_beta     90
_cell_angle_gamma     90
_cell_volume     1625.96(12)
_cell_formula_units_Z     8
_cell_measurement_reflns_used     9997
_cell_measurement_theta_min     3.75
_cell_measurement_theta_max     27.40
_cell_measurement_temperature     250.0(5)
_exptl_crystal_description     'lath fragment'
_exptl_crystal_colour     'pink'
_exptl_crystal_size_max     0.340
_exptl_crystal_size_mid     0.310
_exptl_crystal_size_min     0.150
_exptl_crystal_density_diffrn     1.304
_exptl_crystal_density_meas     ?
_exptl_crystal_density_method     ?
_exptl_crystal_F_000     672
_exptl_absorpt_coefficient_mu     0.402
_exptl_absorpt_correction_type     multi-scan
_exptl_absorpt_process_details
;
(SADABS; Krause <i>et al.</i>, 2015)
;
_exptl_absorpt_correction_T_min     0.896
_exptl_absorpt_correction_T_max     0.942
_diffrn_ambient_temperature     250.0(5)
_diffrn_radiation_type     MoK\a
_diffrn_radiation_wavelength     0.71073
_diffrn_radiation_source     'fine-focus sealed tube'
_diffrn_radiation_monochromator     'TRIUMPH curved graphite'
_diffrn_measurement_device_type     'Bruker Kappa APEXII CCD'
_diffrn_measurement_method     '\f and \w scans'
_diffrn_detector_area_resol_mean     ?
_diffrn_reflns_number     73425
_diffrn_reflns_av_R_equivalents     0.0498
_diffrn_reflns_av_unetI/netI     0.0145
_diffrn_reflns_theta_min     1.874
_diffrn_reflns_theta_max     31.580
_diffrn_reflns_theta_full     25.242
_diffrn_measured_fraction_theta_max     0.997
_diffrn_measured_fraction_theta_full     0.999
_diffrn_reflns_limit_h_min     -13
_diffrn_reflns_limit_h_max     13
_diffrn_reflns_limit_k_min     -12
_diffrn_reflns_limit_k_max     12
_diffrn_reflns_limit_l_min     -32
_diffrn_reflns_limit_l_max     32
_refine_special_details     ?
_reflns_number_total     2717
_reflns_number_gt     2019
_reflns_threshold_expression     'I > 2\s(I)'
_refine_ls_structure_factor_coef     Fsqd
_refine_ls_matrix_type     full
_refine_ls_R_factor_all     0.0607
_refine_ls_R_factor_gt     0.0411
_refine_ls_wR_factor_gt     0.0927
_refine_ls_wR_factor_ref     0.1015
_refine_ls_goodness_of_fit_ref     1.080
_refine_ls_restrained_S_all     1.080
_refine_ls_number_reflns     2717
_refine_ls_number_parameters     93
_refine_ls_number_restraints     0
_refine_ls_hydrogen_treatment     constr
_refine_ls_weighting_scheme     calc
_refine_ls_weighting_details
              'w=1/[\s^2^(Fo^2^)+(0.0348P)^2^+0.6343P] where P=(Fo^2^+2Fc^2^)/3'
_atom_sites_solution_hydrogens     geom
_atom_sites_solution_primary     ?
_atom_sites_solution_secondary     ?
_refine_ls_shift/su_max     0.001
_refine_ls_shift/su_mean     0.000
_refine_diff_density_max     0.240
_refine_diff_density_min     -0.215
_refine_ls_extinction_method
;
SHELXL-2017/1 (Sheldrick 2015)
;
_refine_ls_extinction_coef     0.0070(9)
_refine_ls_extinction_expression
                                  'Fc^*^=kFc[1+0.001xFc^2^\l^3^/sin(2\q)]^-1/4^'
loop_
    _atom_type_symbol
    _atom_type_description
    _atom_type_scat_dispersion_real
    _atom_type_scat_dispersion_imag
    _atom_type_scat_source
    'C' 'C' 0.0033 0.0016
                         'International Tables Vol C Tables 4.2.6.8 and 6.1.1.4'
    'H' 'H' 0.0000 0.0000
                         'International Tables Vol C Tables 4.2.6.8 and 6.1.1.4'
    'Cl' 'Cl' 0.1484 0.1585
                         'International Tables Vol C Tables 4.2.6.8 and 6.1.1.4'
    'N' 'N' 0.0061 0.0033
                         'International Tables Vol C Tables 4.2.6.8 and 6.1.1.4'
    'O' 'O' 0.0106 0.0060
                         'International Tables Vol C Tables 4.2.6.8 and 6.1.1.4'
_computing_data_collection
;
APEX3 (Bruker, 2016)
;
_computing_cell_refinement
;
SAINT (Bruker, 2016)
;
_computing_data_reduction
;
SAINT (Bruker, 2016)
;
_computing_structure_solution
;
<i>SHELXT2018/2</i> (Sheldrick, 2015)
;
_computing_structure_refinement
;
<i>SHELXL2018/1</i> (Sheldrick, 2015)
;
_computing_molecular_graphics
;
Mercury (Macrae <i>et al.</i>, 2020)
;
_computing_publication_material
;
publCIF (Westrip, 2010)
;
loop_
    _atom_site_type_symbol
    _atom_site_label
    _atom_site_fract_x
    _atom_site_fract_y
    _atom_site_fract_z
    _atom_site_U_iso_or_equiv
    _atom_site_adp_type
    _atom_site_calc_flag
    _atom_site_occupancy
    _atom_site_disorder_assembly
    _atom_site_disorder_group
    Cl Cl1 0.74847(4) 0.51434(4) 0.52125(2) 0.03992(12) Uani d 1 . .
    O O1 0.65326(14) 0.80202(15) 0.20491(5) 0.0514(3) Uani d 1 . .
    N N1 0.52441(19) 0.75043(18) 0.45535(6) 0.0547(4) Uani d 1 . .
    H H1N 0.584233 0.818422 0.475901 0.082 Uiso calc 0.5 . .
    H H2N 0.427238 0.776832 0.461481 0.082 Uiso calc 0.5 . .
    H H3N 0.540574 0.651270 0.469129 0.082 Uiso calc 0.5 . .
    H H4N 0.450464 0.679260 0.461773 0.082 Uiso calc 0.5 . .
    H H5N 0.607459 0.720851 0.476193 0.082 Uiso calc 0.5 . .
    H H6N 0.494123 0.846412 0.468545 0.082 Uiso calc 0.5 . .
    C C1 0.55894(17) 0.75820(17) 0.38936(7) 0.0388(3) Uani d 1 . .
    C C2 0.48090(17) 0.66401(19) 0.34891(7) 0.0427(3) Uani d 1 . .
    H H2 0.408003 0.592462 0.363560 0.051 Uiso calc 1 . .
    C C3 0.51002(17) 0.67476(19) 0.28628(7) 0.0406(3) Uani d 1 . .
    H H3 0.456473 0.610978 0.258349 0.049 Uiso calc 1 . .
    C C4 0.61767(17) 0.77925(17) 0.26521(6) 0.0371(3) Uani d 1 . .
    C C5 0.6976(2) 0.8710(2) 0.30673(8) 0.0481(4) Uani d 1 . .
    H H5 0.772702 0.940379 0.292416 0.058 Uiso calc 1 . .
    C C6 0.6681(2) 0.8615(2) 0.36875(7) 0.0484(4) Uani d 1 . .
    H H6 0.721776 0.924909 0.396768 0.058 Uiso calc 1 . .
    C C7 0.5863(2) 0.6992(3) 0.16061(8) 0.0638(5) Uani d 1 . .
    H H7A 0.611485 0.590164 0.170382 0.096 Uiso calc 1 . .
    H H7B 0.624205 0.725123 0.119973 0.096 Uiso calc 1 . .
    H H7C 0.477664 0.712315 0.161343 0.096 Uiso calc 1 . .
loop_
    _atom_site_aniso_label
    _atom_site_aniso_U_11
    _atom_site_aniso_U_22
    _atom_site_aniso_U_33
    _atom_site_aniso_U_12
    _atom_site_aniso_U_13
    _atom_site_aniso_U_23
    Cl1 0.03990(18) 0.04090(19) 0.03894(18) -0.00135(14) -0.00086(16)
                                                                     0.00395(13)
    O1 0.0576(7) 0.0614(7) 0.0351(6) 0.0028(6) 0.0091(5) 0.0037(5)
    N1 0.0653(9) 0.0622(9) 0.0364(7) 0.0194(7) 0.0085(6) 0.0064(6)
    C1 0.0407(7) 0.0429(7) 0.0328(6) 0.0138(6) 0.0038(6) 0.0053(6)
    C2 0.0373(7) 0.0436(8) 0.0473(8) -0.0006(6) 0.0065(6) 0.0055(6)
    C3 0.0375(8) 0.0435(8) 0.0407(7) 0.0009(6) 0.0001(6) -0.0035(6)
    C4 0.0375(7) 0.0391(7) 0.0347(7) 0.0073(6) 0.0040(6) 0.0036(5)
    C5 0.0484(9) 0.0496(9) 0.0463(9) -0.0129(7) 0.0036(7) 0.0052(7)
    C6 0.0528(9) 0.0504(9) 0.0419(8) -0.0056(7) -0.0049(7) -0.0028(7)
    C7 0.0643(12) 0.0896(14) 0.0374(8) 0.0102(11) 0.0031(8) -0.0106(9)
_geom_special_details
;
 All esds (except the esd in the dihedral angle between two l.s. planes)
 are estimated using the full covariance matrix.  The cell esds are taken
 into account individually in the estimation of esds in distances, angles
 and torsion angles; correlations between esds in cell parameters are only
 used when they are defined by crystal symmetry.  An approximate (isotropic)
 treatment of cell esds is used for estimating esds involving l.s. planes.
;
loop_
    _geom_bond_atom_site_label_1
    _geom_bond_atom_site_label_2
    _geom_bond_site_symmetry_2
    _geom_bond_distance
    _geom_bond_publ_flag
    O1 C4 . 1.3615(17) ?
    O1 C7 . 1.425(2) ?
    N1 C1 . 1.4679(19) ?
    N1 H1N . 0.9000 ?
    N1 H2N . 0.9000 ?
    N1 H3N . 0.9000 ?
    N1 H4N . 0.9000 ?
    N1 H5N . 0.9000 ?
    N1 H6N . 0.9000 ?
    C1 C2 . 1.372(2) ?
    C1 C6 . 1.377(2) ?
    C2 C3 . 1.388(2) ?
    C2 H2 . 0.9400 ?
    C3 C4 . 1.378(2) ?
    C3 H3 . 0.9400 ?
    C4 C5 . 1.384(2) ?
    C5 C6 . 1.375(2) ?
    C5 H5 . 0.9400 ?
    C6 H6 . 0.9400 ?
    C7 H7A . 0.9700 ?
    C7 H7B . 0.9700 ?
    C7 H7C . 0.9700 ?
loop_
    _geom_angle_atom_site_label_1
    _geom_angle_atom_site_label_2
    _geom_angle_atom_site_label_3
    _geom_angle_site_symmetry_1
    _geom_angle_site_symmetry_3
    _geom_angle
    _geom_angle_publ_flag
    C4 O1 C7 . . 117.88(14) ?
    C1 N1 H1N . . 109.5 ?
    C1 N1 H2N . . 109.5 ?
    H1N N1 H2N . . 109.5 ?
    C1 N1 H3N . . 109.5 ?
    H1N N1 H3N . . 109.5 ?
    H2N N1 H3N . . 109.5 ?
    C1 N1 H4N . . 109.5 ?
    C1 N1 H5N . . 109.5 ?
    H4N N1 H5N . . 109.5 ?
    C1 N1 H6N . . 109.5 ?
    H4N N1 H6N . . 109.5 ?
    H5N N1 H6N . . 109.5 ?
    C2 C1 C6 . . 120.83(14) ?
    C2 C1 N1 . . 119.65(14) ?
    C6 C1 N1 . . 119.51(15) ?
    C1 C2 C3 . . 119.76(14) ?
    C1 C2 H2 . . 120.1 ?
    C3 C2 H2 . . 120.1 ?
    C4 C3 C2 . . 119.77(14) ?
    C4 C3 H3 . . 120.1 ?
    C2 C3 H3 . . 120.1 ?
    O1 C4 C3 . . 124.81(14) ?
    O1 C4 C5 . . 115.46(14) ?
    C3 C4 C5 . . 119.73(13) ?
    C6 C5 C4 . . 120.60(15) ?
    C6 C5 H5 . . 119.7 ?
    C4 C5 H5 . . 119.7 ?
    C5 C6 C1 . . 119.28(15) ?
    C5 C6 H6 . . 120.4 ?
    C1 C6 H6 . . 120.4 ?
    O1 C7 H7A . . 109.5 ?
    O1 C7 H7B . . 109.5 ?
    H7A C7 H7B . . 109.5 ?
    O1 C7 H7C . . 109.5 ?
    H7A C7 H7C . . 109.5 ?
    H7B C7 H7C . . 109.5 ?
loop_
    _geom_torsion_atom_site_label_1
    _geom_torsion_atom_site_label_2
    _geom_torsion_atom_site_label_3
    _geom_torsion_atom_site_label_4
    _geom_torsion_site_symmetry_1
    _geom_torsion_site_symmetry_2
    _geom_torsion_site_symmetry_3
    _geom_torsion_site_symmetry_4
    _geom_torsion
    _geom_torsion_publ_flag
    C6 C1 C2 C3 . . . . -1.2(2) ?
    N1 C1 C2 C3 . . . . 177.97(14) ?
    C1 C2 C3 C4 . . . . 0.4(2) ?
    C7 O1 C4 C3 . . . . -7.0(2) ?
    C7 O1 C4 C5 . . . . 173.48(15) ?
    C2 C3 C4 O1 . . . . -178.58(14) ?
    C2 C3 C4 C5 . . . . 1.0(2) ?
    O1 C4 C5 C6 . . . . 178.05(15) ?
    C3 C4 C5 C6 . . . . -1.5(2) ?
    C4 C5 C6 C1 . . . . 0.7(3) ?
    C2 C1 C6 C5 . . . . 0.7(2) ?
    N1 C1 C6 C5 . . . . -178.52(15) ?
loop_
    _geom_hbond_atom_site_label_D
    _geom_hbond_atom_site_label_H
    _geom_hbond_atom_site_label_A
    _geom_hbond_site_symmetry_A
    _geom_hbond_distance_DH
    _geom_hbond_distance_HA
    _geom_hbond_distance_DA
    _geom_hbond_angle_DHA
    _geom_hbond_publ_flag
    N1 H1N Cl1 8_765 0.90 2.43 3.3265(18) 174 yes
    N1 H2N Cl1 4_466 0.90 2.40 3.1915(15) 147 yes
    N1 H3N CL1 1_555 0.90 2.45 3.1570(16) 135 yes
    N1 H4N Cl1 5_666 0.90 2.43 3.3323(18) 180 yes
    N1 H5N Cl1 . 0.90 2.36 3.1570(15) 148 yes
    N1 H6N Cl1 4_466 0.90 2.49 3.1915(17) 136 yes
    C6 H6 Cl1 8_765 0.94 2.82 3.6323(16) 145 yes
_shelx_space_group_comment
;
The symmetry employed for this shelxl refinement is uniquely defined
by the following loop, which should always be used as a source of
symmetry information in preference to the above space-group names.
They are only intended as comments.
;
_shelx_estimated_absorpt_T_min     0.875
_shelx_estimated_absorpt_T_max     0.942
_shelx_hkl_file
;
   0  -1   0    1.20    0.70
   0  -1   0    2.50    0.50
   0  -1   0    3.40    0.70
   0  -1   0    1.00    0.80
   0   1   0    2.20    0.80
   0   1   0    2.10    0.70
   0   1   0    2.10    0.70
   0   1   0    1.60    0.50
   0   1   0    3.50    0.70
   0   1   0    3.40    0.80
   0   1   0    3.60    0.50
   0   1   0    2.80    0.80
   0  -2   0 3978.00   50.29
   0  -2   0 3799.52   50.59
   0  -2   0 4058.69   51.19
   0  -2   0 3907.91   51.39
   0   2   0 3907.81   50.69
   0   2   0 4214.68   50.69
   0   2   0 3864.81   49.99
   0   2   0 3897.91   51.39
   0   2   0 3849.11   50.19
   0   2   0 4012.70   50.59
   0   2   0 3945.71   50.59
   0  -3   0   -1.10    1.00
   0  -3   0    2.00    1.60
   0  -3   0   -1.40    1.40
   0  -3   0   -1.20    1.80
   0   3   0    0.10    1.60
   0   3   0   -2.70    1.40
   0   3   0    1.50    1.50
   0   3   0    1.10    1.30
   0   3   0    1.60    1.70
   0   3   0   -1.40    1.70
   0   3   0    0.30    0.80
   0  -4   0 1797.72   28.00
   0  -4   0 1836.02   25.10
   0  -4   0 1857.11   27.40
   0  -4   0 1829.22   26.90
   0   4   0 1833.52   25.20
   0   4   0 1817.72   27.30
   0   4   0 1868.91   27.90
   0   4   0 1793.82   27.80
   0   4   0 1845.52   26.90
   0  -5   0    3.10    2.40
   0  -5   0   -2.90    2.50
   0  -5   0   -0.60    2.40
   0  -5   0    0.80    1.40
   0  -5   0    1.60    2.40
   0   5   0   -3.20    1.80
   0   5   0    4.60    1.90
   0   5   0    0.60    1.30
   0   5   0    4.60    2.40
   0   5   0   -0.90    0.90
   0   5   0    0.50    2.10
   0  -6   0  635.94   13.90
   0  -6   0  625.14   15.10
   0  -6   0  629.64   15.00
   0  -6   0  611.44   11.40
   0  -6   0  628.34   14.50
   0   6   0  638.44   11.70
   0   6   0  629.84   14.40
   0   6   0  628.64   14.90
   0   6   0  632.14   15.10
   0   6   0  639.44   13.90
   0  -7   0    3.50    3.20
   0  -7   0  -10.30    3.00
   0  -7   0    2.90    3.30
   0  -7   0    7.50    3.50
   0  -7   0    5.50    2.10
   0   7   0    0.50    2.90
   0   7   0    1.30    1.70
   0   7   0   -1.30    2.80
   0   7   0   -1.00    2.80
   0   7   0    0.30    3.30
   0  -8   0  239.78   10.80
   0  -8   0  215.88   10.60
   0  -8   0  229.78   10.30
   0  -8   0  249.38   10.60
   0   8   0  246.58   10.70
   0   8   0  220.48    9.60
   0   8   0  233.78    9.50
   0   8   0  210.78   10.20
   0  -9   0    6.30    4.40
   0  -9   0    3.40    4.30
   0  -9   0   -6.20    3.70
   0  -9   0    0.50    3.90
   0   9   0   -2.30    3.40
   0   9   0   -0.70    3.50
   0   9   0   -3.50    3.30
   0   9   0   -2.30    3.50
   0 -10   0    8.90    4.90
   0 -10   0    7.20    5.20
   0 -10   0   12.60    4.40
   0 -10   0    4.70    4.70
   0  10   0    4.50    4.50
   0  10   0    9.80    4.30
   0  10   0   10.60    4.80
   0 -11   0    0.60    4.60
   0 -11   0   -1.80    3.80
   0 -11   0    3.20    4.80
   0  11   0   10.60    6.20
   0  11   0   -1.20    4.20
   0 -12   0    1.60    5.30
   0 -12   0    5.20    5.30
   0  12   0   12.70    6.00
   0  12   0   17.80    6.00
  -1  12   0    3.20    4.90
  -1  12   0    8.00    5.60
   1 -12   0    1.30    5.40
   1 -12   0   -4.40    4.60
   1 -12   0   13.70    4.90
  -1  11   0    7.70    5.70
  -1  11   0   -6.20    5.70
  -1  11   0   -2.30    3.50
   1 -11   0    3.90    4.90
   1 -11   0    0.40    4.70
   1 -11   0    7.20    4.00
  -1  10   0   -1.80    4.80
  -1  10   0    4.80    3.50
  -1  10   0   -6.30    3.80
  -1  10   0    8.60    4.50
   1 -10   0    1.40    4.10
   1 -10   0    5.40    4.50
   1 -10   0    4.60    4.60
   1 -10   0   -0.30    4.50
  -1   9   0   -2.70    3.30
  -1   9   0   -2.60    3.60
  -1   9   0   -1.00    3.60
  -1   9   0   -3.80    3.40
   1  -9   0    1.90    4.00
   1  -9   0   -0.90    3.90
   1  -9   0   -1.30    4.10
   1  -9   0    4.60    3.60
  -1   8   0   -3.20    2.60
  -1   8   0    3.50    3.20
  -1   8   0    7.60    3.90
  -1   8   0    1.70    3.30
  -1   8   0    3.20    1.40
   1  -8   0   -5.30    3.20
   1  -8   0   -0.30    3.80
   1  -8   0   -5.20    3.40
   1  -8   0    4.40    3.60
  -1   7   0    4.50    3.50
  -1   7   0    0.00    1.50
  -1   7   0   -1.50    2.60
  -1   7   0    1.30    2.70
  -1   7   0    0.60    3.10
   1  -7   0    4.10    3.30
   1  -7   0    1.50    1.40
   1  -7   0    2.00    3.40
   1  -7   0    0.40    3.20
   1  -7   0    0.40    3.10
  -1   6   0   -1.20    2.80
  -1   6   0    0.20    1.80
  -1   6   0   -2.30    2.50
  -1   6   0    0.20    2.30
  -1   6   0    0.40    2.50
   1  -6   0   -2.60    2.30
   1  -6   0   -0.90    1.20
   1  -6   0   -0.20    2.70
   1  -6   0   -0.60    2.80
   1  -6   0   -2.30    2.70
  -1   5   0   -1.80    1.50
  -1   5   0   -0.10    2.00
  -1   5   0    2.00    2.20
  -1   5   0    2.00    2.20
  -1   5   0    0.70    1.90
  -1   5   0   -1.20    2.20
   1  -5   0   -0.20    2.50
   1  -5   0   -0.30    1.10
   1  -5   0   -2.10    2.10
   1  -5   0    0.60    2.20
   1  -5   0    0.40    2.40
  -1   4   0   -0.60    1.30
  -1   4   0   -0.10    2.00
  -1   4   0    1.40    2.10
  -1   4   0    0.20    1.40
  -1   4   0   -1.60    1.90
  -1   4   0    0.30    2.00
   1  -4   0   -0.50    1.90
   1  -4   0    1.40    2.00
   1  -4   0   -3.00    2.00
   1  -4   0    0.10    1.10
   1  -4   0    1.80    2.40
  -1   3   0    0.50    0.50
  -1   3   0   -0.10    1.30
  -1   3   0    1.10    1.20
  -1   3   0    1.80    0.60
  -1   3   0    0.00    1.60
  -1   3   0    4.90    1.90
  -1   3   0    0.60    1.40
  -1   3   0    1.60    1.80
   1  -3   0   -1.20    1.80
   1  -3   0    5.80    1.20
   1  -3   0   -1.10    1.40
   1  -3   0    0.40    1.60
   1  -3   0    0.70    1.70
  -1   2   0    0.50    1.10
  -1   2   0    1.40    0.60
  -1   2   0    0.70    0.70
  -1   2   0    0.70    1.10
  -1   2   0   -1.00    1.00
  -1   2   0    0.60    1.10
  -1   2   0   -1.00    1.10
  -1   2   0   -0.80    1.70
   1  -2   0    1.00    1.40
   1  -2   0    1.10    1.60
   1  -2   0    0.90    1.30
   1  -2   0   -0.70    0.70
   1  -2   0    0.10    0.50
   1  -2   0   -0.60    1.20
  -1   1   0    4.00    0.80
  -1   1   0    5.00    1.30
  -1   1   0    6.50    1.10
  -1   1   0    3.00    1.10
  -1   1   0    5.70    0.70
  -1   1   0    5.70    1.30
  -1   1   0    4.10    1.10
   1  -1   0    4.80    0.80
   1  -1   0    5.50    0.60
   1  -1   0    5.30    0.90
   1  -1   0    3.00    1.10
   1  -1   0    2.80    1.00
   1  -1   0    4.40    1.00
  -1   0   0    0.30    0.60
  -1   0   0   -0.10    0.40
  -1   0   0   -0.30    0.40
  -1   0   0   -0.10    0.40
  -1   0   0    0.60    0.60
   1   0   0    0.60    0.40
   1   0   0   -0.10    0.50
   1   0   0    0.00    0.40
   1   0   0    1.00    0.40
   1   0   0    0.60    0.50
  -1  -1   0    7.30    1.10
  -1  -1   0    4.00    1.20
   1   1   0    5.50    0.90
   1   1   0    4.30    0.90
   1   1   0    2.90    0.90
   1   1   0    6.30    0.90
   1   1   0    4.70    1.00
  -1  -2   0   -0.80    1.00
  -1  -2   0   -0.40    1.20
  -1  -2   0    0.70    1.50
  -1  -2   0   -1.80    0.90
   1   2   0    3.70    1.50
   1   2   0   -0.20    1.10
   1   2   0   -0.50    1.30
   1   2   0   -0.40    1.20
   1   2   0   -1.50    1.00
   1   2   0    1.50    0.90
  -1  -3   0    0.70    1.40
  -1  -3   0    0.00    1.10
  -1  -3   0   -0.10    1.20
  -1  -3   0    1.80    1.70
  -1  -3   0   -0.90    0.80
   1   3   0    2.30    1.80
   1   3   0    0.40    1.20
   1   3   0    0.30    1.50
   1   3   0    0.70    1.50
   1   3   0    1.20    0.90
   1   3   0    1.30    1.60
  -1  -4   0   -0.10    0.90
  -1  -4   0   -0.40    0.90
  -1  -4   0    2.70    2.10
  -1  -4   0    2.20    2.30
  -1  -4   0    1.30    1.90
  -1  -4   0   -0.40    1.40
   1   4   0   -1.20    1.00
   1   4   0    0.60    1.70
   1   4   0    0.90    1.90
   1   4   0    3.90    2.10
  -1  -5   0   -0.20    2.50
  -1  -5   0    0.20    0.90
  -1  -5   0    0.60    0.90
  -1  -5   0   -0.70    1.70
  -1  -5   0    3.20    2.40
  -1  -5   0    0.00    2.10
   1   5   0   -0.80    2.20
   1   5   0    2.10    1.70
   1   5   0    1.70    2.30
   1   5   0   -0.40    2.30
  -1  -6   0    2.30    2.60
  -1  -6   0    0.10    1.90
  -1  -6   0    0.50    0.60
  -1  -6   0    7.20    3.30
  -1  -6   0    0.20    2.70
  -1  -6   0   -0.40    0.80
   1   6   0    1.30    2.70
   1   6   0    0.70    2.10
   1   6   0   -2.20    2.80
  -1  -7   0    3.80    3.50
  -1  -7   0    2.60    3.40
  -1  -7   0    0.70    3.50
  -1  -7   0   -1.80    2.90
  -1  -7   0   -0.70    2.00
   1   7   0    0.60    3.00
   1   7   0   10.10    3.70
   1   7   0    4.90    3.10
  -1  -8   0    6.70    3.90
  -1  -8   0    6.60    4.00
  -1  -8   0    2.00    4.20
  -1  -8   0    2.40    3.90
   1   8   0    0.60    3.10
   1   8   0   -2.30    3.30
   1   8   0   -2.90    2.90
  -1  -9   0    1.10    4.20
  -1  -9   0    3.00    3.70
  -1  -9   0   -6.40    3.70
  -1  -9   0   -6.00    3.70
   1   9   0    1.30    3.70
   1   9   0    2.70    4.10
   1   9   0    2.20    2.80
  -1 -10   0    0.80    4.30
  -1 -10   0   -6.60    3.40
  -1 -10   0    8.80    5.00
  -1 -10   0   -5.80    4.10
   1  10   0   10.10    4.50
   1  10   0    2.20    4.20
   1  10   0    4.00    3.20
  -1 -11   0    6.00    5.30
  -1 -11   0    5.40    4.20
  -1 -11   0    8.90    6.50
   1  11   0   -2.10    4.50
   1  11   0   -1.00    4.30
  -1 -12   0   -0.80    4.90
  -1 -12   0   -1.50    5.20
   1  12   0  -10.70    3.80
   1  12   0  -12.30    4.10
  -2  12   0    4.30    5.20
  -2  12   0    2.30    4.90
   2 -12   0   -4.00    4.30
   2 -12   0    9.10    4.30
   2 -12   0    9.90    5.40
  -2  11   0    6.90    5.10
  -2  11   0    7.10    4.40
  -2  11   0  -10.50    4.00
  -2  11   0    7.10    4.00
   2 -11   0    3.50    4.70
   2 -11   0   -1.60    4.20
   2 -11   0    1.20    4.40
  -2  10   0   74.99    7.70
  -2  10   0   66.89    8.30
  -2  10   0   75.59    7.60
  -2  10   0   65.99    7.70
   2 -10   0   81.19    8.30
   2 -10   0   66.29    6.90
   2 -10   0   65.09    7.60
   2 -10   0   69.29    8.00
  -2   9   0    2.10    4.40
  -2   9   0    0.90    1.70
  -2   9   0    7.50    4.30
  -2   9   0   -0.20    4.00
  -2   9   0   -0.20    3.40
   2  -9   0    3.90    4.00
   2  -9   0    5.50    3.60
   2  -9   0   15.10    4.70
   2  -9   0    4.60    4.00
  -2   8   0  165.28    8.40
  -2   8   0  159.68    9.10
  -2   8   0  175.88    8.70
  -2   8   0  154.78    9.10
  -2   8   0  158.88    8.30
   2  -8   0  171.78    9.60
   2  -8   0  171.48    9.10
   2  -8   0  164.88    8.80
   2  -8   0  158.38    8.80
  -2   7   0   19.20    3.80
  -2   7   0   13.70    3.30
  -2   7   0   12.50    3.90
  -2   7   0   13.40    2.90
  -2   7   0    5.40    2.90
  -2   7   0   10.50    3.50
   2  -7   0   12.10    3.90
   2  -7   0    9.30    3.60
   2  -7   0    9.30    3.90
   2  -7   0   10.70    2.20
   2  -7   0    5.50    3.50
  -2   6   0  471.75   13.00
  -2   6   0  462.65   12.70
  -2   6   0  442.86   12.60
  -2   6   0  448.96   11.70
  -2   6   0  452.15   10.20
   2  -6   0  450.75   13.00
   2  -6   0  441.56   12.10
   2  -6   0  445.26   12.10
   2  -6   0  459.45   11.90
   2  -6   0  452.55    9.40
  -2   5   0   19.90    2.60
  -2   5   0   26.90    3.60
  -2   5   0   15.90    3.40
  -2   5   0   25.20    3.50
  -2   5   0   21.30    2.80
  -2   5   0   16.90    1.10
  -2   5   0   19.90    3.40
   2  -5   0   16.90    3.40
   2  -5   0   18.70    0.90
   2  -5   0   20.20    3.10
   2  -5   0   21.90    3.30
   2  -5   0   18.00    3.20
   2  -5   0   22.40    2.10
  -2   4   0  147.29    6.10
  -2   4   0  142.99    5.00
  -2   4   0  143.39    5.10
  -2   4   0  145.19    5.60
  -2   4   0  147.99    3.40
  -2   4   0  139.69    3.30
  -2   4   0  141.09    6.10
   2  -4   0  146.29    5.50
   2  -4   0  157.78    5.90
   2  -4   0  149.29    6.30
   2  -4   0  146.29    2.90
   2  -4   0  145.19    4.50
   2  -4   0  155.98    5.60
  -2   3   0  984.90   16.70
  -2   3   0  988.40   16.80
  -2   3   0  998.70   15.10
  -2   3   0 1003.20   17.30
  -2   3   0 1014.10   15.70
  -2   3   0  991.90   14.10
  -2   3   0 1011.50   14.30
  -2   3   0  989.10   16.40
   2  -3   0  978.20   17.20
   2  -3   0  973.00   16.30
   2  -3   0 1014.40   15.90
   2  -3   0 1001.60   16.40
   2  -3   0  977.50   15.10
   2  -3   0  997.90   13.50
  -2   2   0 9746.52  128.79
  -2   2   0 9669.03  129.49
  -2   2   0 9738.23  130.69
  -2   2   0 9763.72  125.49
  -2   2   0 9396.26  129.29
  -2   2   0 9999.00  130.59
  -2   2   0 9673.63  128.59
   2  -2   0 9409.46  125.19
   2  -2   0 9320.47  121.89
   2  -2   0 9587.44  128.99
   2  -2   0 9377.26  127.49
   2  -2   0 9628.74  122.89
   2  -2   0 9125.39  123.69
  -2   1   0 8631.64  115.59
  -2   1   0 8667.13  114.19
  -2   1   0 8548.64  118.29
  -2   1   0 8984.80  116.79
  -2   1   0 8443.56  116.09
  -2   1   0 8671.43  111.29
   2  -1   0 8916.41  112.99
   2  -1   0 8100.39  113.49
   2  -1   0 8228.48  116.09
   2  -1   0 8403.56  114.89
   2  -1   0 7965.20  109.09
   2  -1   0 8721.73  106.29
  -2   0   0   16.70    1.40
  -2   0   0   14.80    1.30
  -2   0   0   13.70    1.40
  -2   0   0   15.80    1.00
  -2   0   0   16.70    1.80
  -2   0   0   13.00    1.50
  -2   0   0   13.90    1.70
   2   0   0   13.70    1.10
   2   0   0   18.10    1.50
   2   0   0   11.40    1.40
   2   0   0   15.70    1.50
   2   0   0   14.50    1.10
   2   0   0   16.10    1.50
  -2  -1   0 8998.90  117.59
   2   1   0 8900.01  113.69
   2   1   0 8662.43  107.49
   2   1   0 7916.91  112.69
   2   1   0 8069.99  112.79
   2   1   0 8215.28  110.49
  -2  -2   0 9089.29  132.39
  -2  -2   0 9711.93  122.19
   2   2   0 9743.12  124.99
   2   2   0 9461.25  121.59
   2   2   0 9243.08  126.99
   2   2   0 9236.98  126.99
   2   2   0 9772.62  122.29
  -2  -3   0 1013.20   16.20
  -2  -3   0 1006.40   15.80
  -2  -3   0 1008.00   15.60
  -2  -3   0 1009.10   17.00
   2   3   0 1000.80   17.20
   2   3   0  994.80   16.50
   2   3   0 1007.30   16.60
   2   3   0  985.30   15.80
   2   3   0 1009.60   15.70
  -2  -4   0  134.99    5.80
  -2  -4   0  149.99    5.00
  -2  -4   0  141.99    5.30
  -2  -4   0  138.29    4.30
  -2  -4   0  130.99    5.30
   2   4   0  144.29    5.70
   2   4   0  149.88    5.10
   2   4   0  144.49    5.70
   2   4   0  148.29    5.90
   2   4   0  142.89    4.80
  -2  -5   0   19.20    3.30
  -2  -5   0   23.30    3.60
  -2  -5   0   23.30    2.10
  -2  -5   0   21.10    3.40
  -2  -5   0   19.60    2.00
  -2  -5   0   22.20    2.60
   2   5   0   15.30    2.90
   2   5   0   21.60    2.30
   2   5   0   28.60    3.60
   2   5   0   13.50    3.30
   2   5   0   22.20    3.00
  -2  -6   0  443.56    8.40
  -2  -6   0  432.96   11.50
  -2  -6   0  465.65   10.40
  -2  -6   0  464.05    8.80
  -2  -6   0  443.96   12.00
  -2  -6   0  435.46   12.70
   2   6   0  464.25   13.30
   2   6   0  448.16   12.30
   2   6   0  460.95   11.40
  -2  -7   0   12.50    4.10
  -2  -7   0    6.70    3.80
  -2  -7   0   13.20    2.60
  -2  -7   0   10.60    3.50
  -2  -7   0   13.30    3.70
   2   7   0    8.40    3.50
   2   7   0    3.60    3.50
   2   7   0    4.50    2.60
  -2  -8   0  156.08    9.30
  -2  -8   0  173.28    9.20
  -2  -8   0  149.49    8.50
  -2  -8   0  155.48    8.30
   2   8   0  171.58    8.20
   2   8   0  172.18    9.10
   2   8   0  162.48    9.70
  -2  -9   0    7.50    3.90
  -2  -9   0    6.90    4.50
  -2  -9   0    1.90    4.10
  -2  -9   0    0.90    4.10
   2   9   0    6.30    4.10
   2   9   0    3.10    4.30
   2   9   0    2.50    2.70
  -2 -10   0   87.49    8.90
  -2 -10   0   70.09    7.50
  -2 -10   0   65.89    8.00
  -2 -10   0   78.19    8.20
   2  10   0   78.29    8.60
   2  10   0   79.69    7.20
   2  10   0   81.99    8.60
  -2 -11   0    1.90    4.80
  -2 -11   0   -7.00    3.90
  -2 -11   0   11.70    5.60
   2  11   0   11.50    5.00
   2  11   0    6.60    5.30
  -2 -12   0   14.00    5.90
  -2 -12   0   -1.70    6.30
   2  12   0   -5.00    4.30
   2  12   0    5.50    5.40
  -3  12   0   -3.30    4.40
  -3  12   0    4.80    5.70
   3 -12   0    1.90    4.00
   3 -12   0   -2.00    4.30
  -3  11   0   10.60    5.50
  -3  11   0    4.60    4.90
  -3  11   0    5.10    4.00
   3 -11   0    5.30    4.60
   3 -11   0   -4.40    3.90
   3 -11   0    4.40    4.10
  -3  10   0   -2.40    4.10
  -3  10   0    3.00    5.90
  -3  10   0    2.00    3.70
  -3  10   0    1.50    4.50
   3 -10   0    9.90    4.10
   3 -10   0    5.30    4.30
   3 -10   0    0.40    4.10
  -3   9   0   -2.50    3.80
  -3   9   0    0.00    3.80
  -3   9   0    2.00    4.20
  -3   9   0    1.50    4.00
   3  -9   0    7.90    3.60
   3  -9   0    1.10    3.60
   3  -9   0   -0.50    3.60
   3  -9   0   -4.50    3.40
  -3   8   0   -1.80    2.70
  -3   8   0    1.10    3.60
  -3   8   0   -4.80    3.00
  -3   8   0   -2.50    3.40
   3  -8   0    1.40    3.20
   3  -8   0    1.70    3.70
   3  -8   0   -4.00    3.20
   3  -8   0   -0.70    3.40
  -3   7   0   -0.10    2.20
  -3   7   0   -0.40    2.30
  -3   7   0   -2.10    3.30
  -3   7   0    1.70    3.40
  -3   7   0   -5.40    3.10
   3  -7   0   -1.70    2.70
   3  -7   0   -1.20    2.80
   3  -7   0    2.00    3.00
   3  -7   0   -2.50    1.40
   3  -7   0   -1.80    2.50
  -3   6   0   -0.40    2.20
  -3   6   0    0.00    3.10
  -3   6   0    2.60    3.00
  -3   6   0    4.10    3.40
  -3   6   0    4.60    3.20
  -3   6   0    2.90    2.20
  -3   6   0    2.30    1.10
   3  -6   0    3.00    2.40
   3  -6   0   -1.40    2.50
   3  -6   0    1.90    1.80
   3  -6   0    1.40    2.80
   3  -6   0   -2.50    1.50
  -3   5   0    2.80    2.80
  -3   5   0   -1.00    1.30
  -3   5   0    3.00    1.30
  -3   5   0    2.20    2.70
  -3   5   0    1.40    1.70
  -3   5   0    1.20    2.90
  -3   5   0   -1.90    2.10
   3  -5   0    0.80    2.20
   3  -5   0    0.10    2.40
   3  -5   0   -3.70    2.50
   3  -5   0   -0.50    1.30
   3  -5   0    0.90    0.80
   3  -5   0    3.90    2.60
  -3   4   0   -1.60    2.30
  -3   4   0    2.40    2.50
  -3   4   0    0.00    1.20
  -3   4   0   -2.70    2.00
  -3   4   0    0.30    1.20
  -3   4   0   -1.40    1.20
  -3   4   0    2.90    2.30
   3  -4   0    1.30    1.50
   3  -4   0   -2.20    1.80
   3  -4   0    0.70    1.50
   3  -4   0   -0.90    1.60
   3  -4   0    1.70    1.80
   3  -4   0    0.40    0.80
  -3   3   0   -2.60    1.80
  -3   3   0   -0.90    1.40
  -3   3   0   -0.90    1.70
  -3   3   0    2.10    2.30
  -3   3   0   -0.40    0.90
  -3   3   0   -1.40    1.10
  -3   3   0   -0.40    1.70
   3  -3   0   -3.40    1.90
   3  -3   0   -2.30    1.20
   3  -3   0    0.90    1.70
   3  -3   0   -0.50    0.80
   3  -3   0    0.10    1.20
   3  -3   0   -1.60    1.60
  -3   2   0    2.00    1.50
  -3   2   0    0.90    1.70
  -3   2   0    0.20    1.40
  -3   2   0    1.40    1.40
  -3   2   0   -0.30    1.30
  -3   2   0   -2.10    1.40
   3  -2   0   -0.10    1.30
   3  -2   0    1.50    1.00
   3  -2   0    0.50    1.60
   3  -2   0    3.20    1.20
   3  -2   0    1.10    0.60
   3  -2   0   -0.70    1.50
  -3   1   0    2.90    1.70
  -3   1   0    0.60    1.20
  -3   1   0   -0.70    1.40
  -3   1   0    0.10    1.20
  -3   1   0    2.00    1.60
  -3   1   0    0.10    1.70
   3  -1   0    0.80    1.50
   3  -1   0    1.30    1.40
   3  -1   0    2.30    1.30
   3  -1   0   -1.20    0.70
   3  -1   0   -0.10    1.10
  -3   0   0   -1.90    1.30
  -3   0   0   -2.30    1.00
  -3   0   0   -0.40    0.50
  -3   0   0   -0.10    1.20
  -3   0   0   -0.20    1.00
  -3   0   0    2.20    1.70
  -3   0   0    1.20    1.00
   3   0   0    0.20    1.20
   3   0   0    0.20    0.60
   3   0   0    0.70    1.30
   3   0   0    0.60    1.10
   3   0   0    1.80    1.40
   3   0   0    1.20    0.70
  -3  -1   0    1.90    1.10
  -3  -1   0   -1.90    1.50
  -3  -1   0   -0.90    1.70
  -3  -1   0    2.30    1.40
  -3  -1   0   -0.50    0.90
   3   1   0    1.10    1.10
   3   1   0    2.00    1.50
   3   1   0   -0.80    1.10
   3   1   0    3.20    1.50
   3   1   0    4.30    1.50
  -3  -2   0    1.40    1.30
   3   2   0   -0.90    1.30
   3   2   0   -0.40    1.30
   3   2   0    0.20    1.40
   3   2   0    0.60    1.40
   3   2   0    3.80    1.70
  -3  -3   0   -1.90    1.50
  -3  -3   0   -1.10    1.70
   3   3   0   -1.10    1.40
   3   3   0    0.70    1.70
   3   3   0    1.10    1.90
   3   3   0   -0.80    1.60
   3   3   0   -0.50    1.60
  -3  -4   0    0.90    2.00
  -3  -4   0   -2.80    1.60
  -3  -4   0    2.90    2.40
  -3  -4   0    1.10    1.60
   3   4   0    0.30    1.50
   3   4   0   -0.60    1.80
   3   4   0    3.50    2.00
   3   4   0   -1.30    1.40
   3   4   0   -2.70    1.40
  -3  -5   0    2.80    2.70
  -3  -5   0   -2.00    1.90
  -3  -5   0    1.80    2.50
  -3  -5   0   -1.30    1.90
  -3  -5   0    2.30    1.50
  -3  -5   0    0.10    2.30
   3   5   0    2.20    1.80
   3   5   0    0.60    2.30
   3   5   0    1.70    1.90
   3   5   0    0.90    2.40
   3   5   0    0.10    2.80
  -3  -6   0    0.50    1.60
  -3  -6   0   -4.50    2.70
  -3  -6   0   -3.40    2.40
  -3  -6   0    4.20    3.30
  -3  -6   0    3.00    2.60
  -3  -6   0   -2.20    1.70
   3   6   0    6.70    3.10
   3   6   0    0.50    1.80
   3   6   0    0.00    2.10
   3   6   0   -1.30    2.50
   3   6   0   -1.40    1.90
  -3  -7   0    0.10    3.10
  -3  -7   0    0.60    2.70
  -3  -7   0   -1.80    3.30
  -3  -7   0    1.80    4.10
   3   7   0    0.50    2.80
   3   7   0   -0.20    2.80
   3   7   0   -5.80    2.90
  -3  -8   0    3.40    4.00
  -3  -8   0    2.30    4.00
  -3  -8   0    2.20    3.60
  -3  -8   0    0.10    3.40
   3   8   0   -2.70    2.80
   3   8   0   -0.50    3.20
   3   8   0    2.00    2.70
  -3  -9   0   -0.90    5.10
  -3  -9   0   -1.70    4.30
  -3  -9   0   -0.90    3.50
  -3  -9   0    3.10    4.30
   3   9   0   -5.00    4.00
   3   9   0    1.00    3.50
   3   9   0   -0.60    2.50
  -3 -10   0   -1.10    4.90
  -3 -10   0    1.50    4.50
  -3 -10   0   -2.60    4.70
  -3 -10   0    3.70    4.80
   3  10   0   -7.00    4.30
   3  10   0   -1.30    3.60
   3  10   0   -0.10    4.00
  -3 -11   0   -2.60    4.80
  -3 -11   0    7.70    4.80
  -3 -11   0    1.50    4.90
   3  11   0   -7.10    4.40
   3  11   0    0.00    3.90
  -3 -12   0    5.30    5.80
  -3 -12   0    3.70    5.60
   3  12   0   -5.10    4.30
   3  12   0  -10.30    4.70
  -4  11   0    4.90    5.20
  -4  11   0    4.50    5.30
  -4  11   0    6.00    4.80
   4 -11   0    5.30    4.60
   4 -11   0    0.50    4.30
   4 -11   0    4.50    4.30
  -4  10   0   -9.70    3.70
  -4  10   0    2.10    4.80
  -4  10   0   -3.00    4.40
   4 -10   0    0.70    3.80
   4 -10   0    5.20    4.40
   4 -10   0   -1.00    4.10
  -4   9   0   -1.20    4.20
  -4   9   0   -1.00    4.30
  -4   9   0    7.50    4.90
   4  -9   0   -4.10    2.90
   4  -9   0    0.60    3.60
   4  -9   0    0.70    4.50
   4  -9   0    3.60    3.70
  -4   8   0   97.29    8.40
  -4   8   0  108.09    9.00
  -4   8   0  126.59    8.80
  -4   8   0  105.19    6.60
   4  -8   0  113.29    7.60
   4  -8   0  116.89    7.70
   4  -8   0  101.49    7.50
   4  -8   0   99.69    8.60
  -4   7   0   22.00    4.70
  -4   7   0   26.50    3.50
  -4   7   0   25.60    4.60
  -4   7   0   22.40    4.90
  -4   7   0   24.10    5.00
  -4   7   0   25.40    3.90
   4  -7   0   25.60    3.20
   4  -7   0   21.00    4.20
   4  -7   0   17.30    4.40
   4  -7   0   18.40    3.90
   4  -7   0   20.20    4.80
  -4   6   0  434.56   13.20
  -4   6   0  453.05    9.10
  -4   6   0  436.46   13.30
  -4   6   0  463.15   13.30
  -4   6   0  468.15   12.30
   4  -6   0  458.05   14.00
   4  -6   0  443.66   10.60
   4  -6   0  470.15   12.50
   4  -6   0  464.25   13.10
   4  -6   0  464.45   12.90
  -4   5   0  334.67   10.40
  -4   5   0  357.46   10.60
  -4   5   0  361.36   10.00
  -4   5   0  356.66    8.00
  -4   5   0  355.36    8.30
  -4   5   0  373.86   11.50
   4  -5   0  360.16   10.70
   4  -5   0  357.46   10.40
   4  -5   0  350.66    6.80
   4  -5   0  356.16    9.80
   4  -5   0  371.26   11.80
   4  -5   0  386.06    9.50
  -4   4   0  437.06   11.30
  -4   4   0  448.46   10.90
  -4   4   0  424.26    9.50
  -4   4   0  446.06    9.40
  -4   4   0  436.36   11.00
  -4   4   0  460.05   12.00
   4  -4   0  434.76   11.30
   4  -4   0  436.46    8.40
   4  -4   0  464.95   12.40
   4  -4   0  447.76   10.10
   4  -4   0  447.46   11.00
  -4   3   0  690.63   13.10
  -4   3   0  645.04   13.30
  -4   3   0  647.54   13.20
  -4   3   0  651.43   13.00
  -4   3   0  673.83   14.20
   4  -3   0  647.34   11.60
   4  -3   0  674.23    9.40
   4  -3   0  661.83   11.50
   4  -3   0  687.93   13.30
   4  -3   0  655.83   14.60
   4  -3   0  646.94   13.60
  -4   2   0 1502.65   23.70
  -4   2   0 1541.85   22.80
  -4   2   0 1536.85   23.00
  -4   2   0 1517.45   23.70
  -4   2   0 1499.05   24.10
   4  -2   0 1512.45   24.90
   4  -2   0 1538.15   23.20
   4  -2   0 1512.25   22.40
   4  -2   0 1488.05   23.90
   4  -2   0 1492.75   21.30
  -4   1   0   -0.40    1.90
  -4   1   0    7.30    2.20
  -4   1   0    1.00    1.30
  -4   1   0   -0.90    1.90
  -4   1   0   -0.20    1.60
   4  -1   0    0.30    1.40
   4  -1   0   -0.50    1.40
   4  -1   0    1.10    0.80
   4  -1   0    1.70    1.60
   4  -1   0    2.20    1.80
  -4   0   0 1850.21   25.50
  -4   0   0 1848.92   27.30
  -4   0   0 1831.52   28.00
  -4   0   0 1811.12   26.80
  -4   0   0 1857.21   25.60
  -4   0   0 1822.72   23.10
   4   0   0 1833.82   24.30
   4   0   0 1815.22   26.90
   4   0   0 1823.52   27.20
   4   0   0 1841.82   24.50
   4   0   0 1798.92   27.00
   4   0   0 1818.12   26.20
  -4  -1   0   -0.10    1.80
  -4  -1   0    1.70    1.50
  -4  -1   0    1.50    1.20
  -4  -1   0    0.40    1.60
  -4  -1   0    3.60    1.30
   4   1   0   -0.20    1.40
   4   1   0    4.50    1.60
   4   1   0    1.40    1.60
   4   1   0    1.20    1.10
   4   1   0    2.20    1.50
  -4  -2   0 1544.35   23.40
  -4  -2   0 1527.45   23.60
  -4  -2   0 1516.05   22.80
  -4  -2   0 1518.95   24.70
  -4  -2   0 1566.84   22.70
   4   2   0 1557.64   24.00
   4   2   0 1531.95   23.70
   4   2   0 1513.15   23.40
   4   2   0 1527.95   23.50
   4   2   0 1532.65   24.10
  -4  -3   0  695.83   13.90
  -4  -3   0  690.63   14.40
   4   3   0  649.34   13.70
   4   3   0  659.23   13.30
   4   3   0  692.23   13.60
   4   3   0  660.93   13.60
   4   3   0  671.43   13.20
  -4  -4   0  429.56   10.80
  -4  -4   0  446.56   11.80
   4   4   0  448.46   11.30
   4   4   0  446.56   11.80
   4   4   0  446.36   10.80
   4   4   0  453.15   11.00
   4   4   0  454.75   10.60
  -4  -5   0  366.16   10.30
  -4  -5   0  363.56   10.00
  -4  -5   0  351.66    9.60
  -4  -5   0  363.96   11.20
   4   5   0  366.16   11.50
   4   5   0  363.46   10.50
   4   5   0  358.96    9.80
   4   5   0  358.16    9.80
   4   5   0  356.76   10.70
  -4  -6   0  474.75   13.10
  -4  -6   0  454.45   11.10
  -4  -6   0  451.05   11.60
  -4  -6   0  469.85   13.80
  -4  -6   0  465.75   10.90
  -4  -6   0  454.95   12.40
   4   6   0  450.35   11.60
   4   6   0  477.55   13.00
   4   6   0  457.25   12.00
   4   6   0  438.86   12.90
   4   6   0  461.75   14.00
  -4  -7   0   21.90    3.80
  -4  -7   0   13.10    4.40
  -4  -7   0   20.70    4.50
  -4  -7   0   20.20    4.60
   4   7   0   16.60    4.00
   4   7   0   20.30    4.80
   4   7   0   18.50    4.40
   4   7   0   19.60    3.50
   4   7   0   21.40    3.60
  -4  -8   0  102.89    8.10
  -4  -8   0  109.89    8.90
  -4  -8   0  101.19    8.50
  -4  -8   0  105.29    8.00
   4   8   0  107.09    7.60
   4   8   0   97.99    8.80
   4   8   0  105.89    6.60
  -4  -9   0   -5.00    4.70
  -4  -9   0    1.60    4.40
  -4  -9   0    2.60    3.70
  -4  -9   0   -3.90    4.10
   4   9   0    4.10    4.60
   4   9   0    3.70    2.90
   4   9   0   -1.50    3.50
  -4 -10   0   -1.90    4.70
  -4 -10   0    5.80    5.10
  -4 -10   0    2.50    4.40
  -4 -10   0   -1.30    5.50
   4  10   0   -4.40    4.50
   4  10   0    3.40    3.20
   4  10   0   -0.10    4.90
  -4 -11   0    6.50    5.40
  -4 -11   0    7.20    5.40
   4  11   0   -4.30    4.20
   4  11   0   11.40    5.90
  -5  11   0   -3.10    4.00
  -5  11   0   -1.30    5.10
  -5  11   0    1.80    5.30
   5 -11   0    0.80    4.70
   5 -11   0   -2.20    3.90
   5 -11   0   -2.00    3.60
  -5  10   0    6.90    4.90
  -5  10   0   -0.70    4.80
  -5  10   0    1.10    4.20
   5 -10   0   -5.80    3.80
   5 -10   0   -2.70    3.70
   5 -10   0   -1.40    3.40
  -5   9   0   -1.80    4.10
  -5   9   0    7.40    4.80
   5  -9   0    0.00    3.60
   5  -9   0   -0.10    3.50
   5  -9   0    1.70    3.50
  -5   8   0   -1.00    3.70
  -5   8   0   -0.10    4.10
  -5   8   0   -1.40    4.00
  -5   8   0   -2.60    3.80
   5  -8   0   -4.90    3.90
   5  -8   0    2.90    3.70
   5  -8   0   -0.80    3.20
   5  -8   0   -2.90    3.00
  -5   7   0    2.80    3.20
  -5   7   0    0.90    3.30
  -5   7   0   -1.20    3.30
  -5   7   0    1.80    4.10
   5  -7   0    3.90    3.40
   5  -7   0    4.40    3.30
   5  -7   0    3.50    3.20
   5  -7   0   -6.60    3.00
  -5   6   0    1.10    3.00
  -5   6   0    1.70    3.30
  -5   6   0    4.00    3.20
  -5   6   0    3.20    3.90
  -5   6   0   -1.30    2.00
   5  -6   0    1.90    2.30
   5  -6   0    1.10    3.10
   5  -6   0    0.60    2.70
   5  -6   0   -0.20    2.70
  -5   5   0    0.40    3.60
  -5   5   0    1.10    2.80
  -5   5   0    0.50    3.10
  -5   5   0   -1.60    2.30
  -5   5   0   -1.60    2.10
  -5   5   0   -2.50    2.70
   5  -5   0   -2.20    2.70
   5  -5   0   -1.20    2.40
   5  -5   0   -1.00    1.10
   5  -5   0    3.70    3.40
   5  -5   0   -1.80    1.90
   5  -5   0   -0.70    1.30
  -5   4   0   -1.00    2.80
  -5   4   0    3.00    3.30
  -5   4   0   -1.30    2.00
  -5   4   0    2.20    2.00
  -5   4   0    3.10    2.70
  -5   4   0   -1.00    2.80
   5  -4   0    1.40    0.90
   5  -4   0    3.30    2.70
   5  -4   0    1.00    1.60
   5  -4   0    3.00    2.40
   5  -4   0   -2.70    2.20
   5  -4   0   -2.60    1.30
  -5   3   0    0.40    2.10
  -5   3   0    0.60    2.60
  -5   3   0    3.30    2.20
  -5   3   0    4.60    3.00
  -5   3   0    2.20    2.00
   5  -3   0   -1.70    2.00
   5  -3   0   -4.90    2.10
   5  -3   0   -0.20    2.00
   5  -3   0   -0.30    1.40
   5  -3   0    1.30    1.70
  -5   2   0    1.10    1.70
  -5   2   0   -1.40    1.50
  -5   2   0    1.10    2.20
  -5   2   0   -1.00    2.40
  -5   2   0    3.70    2.50
   5  -2   0   -2.20    1.80
   5  -2   0   -0.80    1.80
   5  -2   0   -0.20    1.60
   5  -2   0    1.90    1.10
   5  -2   0    0.80    1.50
  -5   1   0    1.70    1.80
  -5   1   0    2.40    2.40
  -5   1   0   -1.40    2.20
  -5   1   0    2.10    2.30
  -5   1   0    1.70    1.40
   5  -1   0    0.40    1.50
   5  -1   0    0.70    1.60
   5  -1   0    0.40    1.20
   5  -1   0    0.90    0.90
   5  -1   0    1.60    1.90
  -5   0   0    0.20    0.50
  -5   0   0    0.40    1.30
  -5   0   0   -1.40    1.90
  -5   0   0   -1.40    1.50
  -5   0   0    0.80    2.20
  -5   0   0   -3.50    2.00
   5   0   0    1.00    1.10
   5   0   0    0.00    1.50
   5   0   0   -0.30    1.70
   5   0   0    0.80    1.70
  -5  -1   0    0.40    1.20
  -5  -1   0    1.90    1.70
  -5  -1   0    0.60    1.90
  -5  -1   0    1.80    1.40
  -5  -1   0   -0.50    1.10
  -5  -1   0    0.50    2.20
   5   1   0    0.10    1.70
   5   1   0    0.90    1.70
   5   1   0    2.30    1.50
  -5  -2   0    0.90    2.10
  -5  -2   0    0.80    2.10
  -5  -2   0    2.60    1.80
  -5  -2   0    1.20    2.30
  -5  -2   0    0.60    1.70
   5   2   0   -1.50    1.70
   5   2   0    0.20    1.90
   5   2   0   -0.80    1.60
   5   2   0    1.00    1.60
   5   2   0   -1.20    1.80
  -5  -3   0   -0.30    2.40
  -5  -3   0    1.00    1.90
  -5  -3   0   -2.70    2.00
  -5  -3   0    2.90    2.00
   5   3   0    0.40    1.50
   5   3   0   -0.80    2.10
   5   3   0    0.10    2.40
   5   3   0   -1.10    2.00
   5   3   0   -1.60    2.00
  -5  -4   0   -0.50    2.50
  -5  -4   0   -1.00    2.30
   5   4   0    0.60    2.50
   5   4   0    1.40    2.00
   5   4   0   -0.60    2.10
   5   4   0    4.40    2.40
   5   4   0   -2.20    2.30
  -5  -5   0   -0.50    2.40
  -5  -5   0    3.40    3.00
  -5  -5   0    1.00    2.60
  -5  -5   0   -1.60    2.90
   5   5   0    0.50    2.80
   5   5   0   -1.40    2.90
   5   5   0   -0.10    2.40
   5   5   0    2.60    2.60
   5   5   0   -2.00    1.90
  -5  -6   0   -1.20    3.10
  -5  -6   0   -2.10    2.20
  -5  -6   0    1.00    3.60
  -5  -6   0   -5.90    2.80
  -5  -6   0    1.40    3.10
  -5  -6   0    5.60    2.90
   5   6   0    1.70    3.40
   5   6   0   -4.70    2.90
   5   6   0    3.30    2.40
   5   6   0   -2.60    2.40
   5   6   0    1.60    3.20
  -5  -7   0   -1.10    4.30
  -5  -7   0    2.10    3.80
  -5  -7   0   -5.00    3.20
  -5  -7   0    3.10    2.80
  -5  -7   0    3.60    3.70
  -5  -7   0   -0.30    2.60
   5   7   0   -3.40    2.80
   5   7   0   -1.50    3.70
   5   7   0   -1.20    2.90
   5   7   0    0.50    2.70
   5   7   0   -0.70    3.30
  -5  -8   0   -1.50    3.80
  -5  -8   0    2.30    4.00
  -5  -8   0    1.70    3.50
  -5  -8   0   -1.80    4.70
   5   8   0    5.30    3.50
   5   8   0   -1.90    3.70
   5   8   0    0.50    4.00
   5   8   0    1.40    3.20
   5   8   0   -0.40    3.40
  -5  -9   0    1.00    3.90
  -5  -9   0   -1.90    4.40
  -5  -9   0   -0.20    4.20
  -5  -9   0    3.70    5.50
   5   9   0   -2.70    3.20
   5   9   0    0.60    3.30
   5   9   0   -3.00    4.10
  -5 -10   0    0.00    4.90
  -5 -10   0    2.70    4.60
  -5 -10   0   -2.90    4.00
   5  10   0    0.80    4.70
   5  10   0    0.20    4.00
  -5 -11   0    4.00    5.10
  -5 -11   0    2.00    5.50
   5  11   0   -0.80    4.00
   5  11   0   -7.60    4.40
  -6  11   0    6.60    5.70
  -6  11   0    3.30    5.20
  -6  11   0   18.70    6.40
   6 -11   0    7.40    5.20
   6 -11   0    1.20    3.90
  -6  10   0   28.60    6.90
  -6  10   0   28.80    7.00
   6 -10   0   18.30    5.10
   6 -10   0   26.00    6.00
  -6   9   0   15.20    6.20
  -6   9   0   27.00    5.80
  -6   9   0   27.50    6.30
   6  -9   0   17.30    1.90
   6  -9   0   24.30    5.80
   6  -9   0   26.30    5.40
  -6   8   0   78.39    7.90
  -6   8   0   78.29    7.10
  -6   8   0   62.89    7.80
  -6   8   0   55.89    7.50
   6  -8   0   64.99    6.20
   6  -8   0   69.69    2.90
   6  -8   0   99.69    8.30
   6  -8   0   78.89    7.60
   6  -8   0   87.89    8.70
  -6   7   0   27.90    5.10
  -6   7   0   24.50    4.70
  -6   7   0    8.30    4.20
  -6   7   0   24.30    5.70
   6  -7   0   15.80    1.80
   6  -7   0   23.10    5.10
   6  -7   0   30.50    4.90
   6  -7   0   16.30    4.40
   6  -7   0   18.20    4.00
  -6   6   0   34.80    5.20
  -6   6   0   30.90    5.10
  -6   6   0   23.30    5.20
  -6   6   0   27.30    4.70
   6  -6   0   24.20    4.00
   6  -6   0   24.50    4.50
   6  -6   0   16.70    4.00
   6  -6   0   24.90    4.30
  -6   5   0   10.00    3.80
  -6   5   0    9.40    4.30
  -6   5   0    6.40    3.00
  -6   5   0    6.70    3.00
  -6   5   0    3.80    2.50
  -6   5   0    5.10    3.10
   6  -5   0    6.40    3.00
   6  -5   0    6.70    3.20
   6  -5   0   11.20    3.80
   6  -5   0    3.10    2.10
   6  -5   0    4.80    2.50
  -6   4   0  807.82   16.90
  -6   4   0  812.12   17.80
  -6   4   0  802.82   16.90
  -6   4   0  775.42   18.40
  -6   4   0  801.22   17.20
  -6   4   0  805.82   16.70
   6  -4   0  789.72   17.90
   6  -4   0  821.42   15.30
   6  -4   0  788.72   17.00
   6  -4   0  809.72   19.20
   6  -4   0  785.22   14.60
  -6   3   0    0.90    2.30
  -6   3   0   -0.50    3.00
  -6   3   0    6.00    2.80
  -6   3   0    0.90    2.10
  -6   3   0    5.70    3.60
  -6   3   0    1.50    3.10
   6  -3   0    1.30    1.70
   6  -3   0    1.00    2.70
   6  -3   0   -1.50    2.10
   6  -3   0    4.40    2.60
   6  -3   0    0.80    1.40
  -6   2   0 1013.20   17.80
  -6   2   0 1033.30   18.20
  -6   2   0  981.60   19.90
  -6   2   0 1047.20   20.10
  -6   2   0  990.70   19.60
   6  -2   0 1003.50   18.30
   6  -2   0 1014.60   15.60
   6  -2   0 1007.20   18.60
   6  -2   0  979.80   19.60
   6  -2   0 1001.40   19.60
  -6   1   0   -2.00    1.90
  -6   1   0   -2.10    2.50
  -6   1   0   -0.30    1.80
  -6   1   0    2.90    2.80
  -6   1   0    1.30    1.90
   6  -1   0   -2.20    2.00
   6  -1   0    2.50    1.90
   6  -1   0   -1.10    1.90
   6  -1   0    1.50    1.20
   6  -1   0   -1.20    2.00
  -6   0   0   63.79    5.20
  -6   0   0   62.29    3.70
  -6   0   0   55.79    4.70
  -6   0   0   63.79    5.40
  -6   0   0   57.69    3.50
   6   0   0   57.99    4.00
   6   0   0   58.89    2.80
   6   0   0   57.89    4.00
   6   0   0   54.29    4.40
  -6  -1   0    1.60    1.90
  -6  -1   0   -0.40    1.70
  -6  -1   0    0.10    1.10
  -6  -1   0   -2.90    2.00
  -6  -1   0   -1.50    2.60
  -6  -1   0    3.50    2.80
   6   1   0    2.40    2.10
   6   1   0    2.20    1.70
   6   1   0    0.00    2.10
  -6  -2   0 1020.40   18.90
  -6  -2   0 1020.20   17.40
  -6  -2   0 1023.50   19.50
  -6  -2   0 1006.90   20.60
  -6  -2   0 1011.10   17.60
  -6  -2   0  997.90   16.40
   6   2   0 1019.90   19.50
   6   2   0  991.20   19.20
   6   2   0 1003.60   17.90
   6   2   0  991.30   19.60
  -6  -3   0    3.80    2.00
  -6  -3   0    2.40    2.00
  -6  -3   0    0.00    2.80
  -6  -3   0    2.80    2.70
  -6  -3   0   -0.80    2.10
   6   3   0    1.70    2.80
   6   3   0    2.10    2.70
   6   3   0   -0.50    2.00
   6   3   0    3.70    2.50
   6   3   0   -1.50    2.70
  -6  -4   0  813.32   17.00
  -6  -4   0  807.72   16.70
  -6  -4   0  824.62   18.90
  -6  -4   0  812.42   16.60
  -6  -4   0  802.42   16.30
  -6  -4   0  834.52   18.40
   6   4   0  776.12   17.00
   6   4   0  796.82   17.10
   6   4   0  783.02   17.60
   6   4   0  800.62   17.80
   6   4   0  815.92   17.80
  -6  -5   0    5.80    3.20
  -6  -5   0   13.00    3.80
  -6  -5   0    1.80    3.20
  -6  -5   0    8.80    2.90
   6   5   0    8.80    2.90
   6   5   0   14.30    3.80
   6   5   0    4.00    3.20
   6   5   0    9.30    3.00
   6   5   0    5.90    3.20
  -6  -6   0   37.40    5.00
  -6  -6   0   29.80    5.20
  -6  -6   0   28.30    5.10
  -6  -6   0   19.60    4.30
  -6  -6   0   37.20    4.80
  -6  -6   0   24.80    3.90
   6   6   0   33.50    4.80
   6   6   0   25.50    4.80
   6   6   0   25.50    4.90
   6   6   0   22.80    4.70
   6   6   0   26.80    4.10
  -6  -7   0   24.90    4.00
  -6  -7   0   16.60    5.00
  -6  -7   0   11.80    4.10
  -6  -7   0   13.70    4.20
  -6  -7   0   15.50    4.90
  -6  -7   0   15.00    3.40
  -6  -7   0   30.10    5.20
   6   7   0   11.30    4.70
   6   7   0   19.50    4.40
   6   7   0   20.30    3.90
   6   7   0   20.60    4.20
   6   7   0   26.30    5.00
  -6  -8   0   77.89    8.10
  -6  -8   0   78.09    7.50
  -6  -8   0   88.19    8.40
  -6  -8   0   86.19    7.70
   6   8   0   83.59    6.90
   6   8   0   82.59    7.60
   6   8   0   77.29    7.70
   6   8   0   65.99    7.40
   6   8   0   70.19    8.10
  -6  -9   0   12.40    5.60
  -6  -9   0   25.10    5.90
  -6  -9   0   25.80    5.60
  -6  -9   0   12.20    6.20
   6   9   0   25.20    5.00
   6   9   0   24.30    5.80
   6   9   0   27.90    6.50
  -6 -10   0   13.00    6.10
  -6 -10   0   17.60    5.80
   6  10   0   21.90    6.50
   6  10   0   10.20    4.70
  -6 -11   0    4.30    5.60
  -6 -11   0    0.90    6.00
   6  11   0   -0.60    5.20
   6  11   0    9.10    5.50
  -7  10   0    3.50    5.60
  -7  10   0    2.70    5.00
   7 -10   0    0.80    4.60
   7 -10   0   -2.20    3.80
  -7   9   0    0.90    4.90
  -7   9   0   -0.70    5.10
  -7   9   0    3.50    4.30
   7  -9   0    2.80    4.40
   7  -9   0    0.30    4.10
  -7   8   0    8.10    4.40
  -7   8   0   -7.50    4.10
  -7   8   0    0.10    4.20
  -7   8   0    2.70    4.00
   7  -8   0   -2.50    3.60
   7  -8   0    0.90    3.50
  -7   7   0    1.90    4.10
  -7   7   0    0.40    3.10
  -7   7   0    1.00    3.60
  -7   7   0    3.70    3.70
   7  -7   0    1.50    3.30
   7  -7   0    8.10    3.90
   7  -7   0    4.70    3.90
  -7   6   0   -1.10    3.90
  -7   6   0    0.30    4.30
  -7   6   0    1.30    4.00
  -7   6   0    0.90    3.40
   7  -6   0   -5.30    2.80
   7  -6   0    5.00    3.40
   7  -6   0    5.20    2.80
  -7   5   0   -1.20    2.80
  -7   5   0    1.00    2.60
  -7   5   0   -3.20    3.20
  -7   5   0    3.90    4.20
  -7   5   0   -0.40    2.70
  -7   5   0    0.80    3.80
   7  -5   0   -2.20    2.90
   7  -5   0    0.40    3.10
   7  -5   0   -5.50    3.20
  -7   4   0   -0.20    2.50
  -7   4   0   -1.10    2.70
  -7   4   0    0.10    3.60
  -7   4   0   -1.50    2.30
  -7   4   0    0.40    3.90
  -7   4   0   -2.10    2.50
   7  -4   0   -1.10    2.40
   7  -4   0    2.10    3.20
   7  -4   0    0.00    2.70
   7  -4   0    0.60    2.20
  -7   3   0   -0.20    2.40
  -7   3   0    2.80    3.60
  -7   3   0    1.80    3.60
  -7   3   0    2.70    3.60
  -7   3   0    5.40    3.20
  -7   3   0    6.10    2.70
   7  -3   0    5.00    2.90
   7  -3   0    1.40    2.10
   7  -3   0   -1.50    2.60
   7  -3   0    5.30    3.20
  -7   2   0   -2.80    1.90
  -7   2   0    2.60    3.00
  -7   2   0   -7.40    3.00
  -7   2   0    1.60    2.10
  -7   2   0    1.50    3.20
   7  -2   0    1.90    2.80
   7  -2   0    1.50    2.60
   7  -2   0   -0.40    2.50
   7  -2   0   -0.20    2.40
  -7   1   0    2.30    2.50
  -7   1   0    1.20    3.00
  -7   1   0   -2.20    1.70
  -7   1   0   -1.80    3.20
  -7   1   0   -1.00    3.10
   7  -1   0    2.80    2.40
   7  -1   0   -2.50    2.50
   7  -1   0    0.70    2.70
   7  -1   0   -3.30    1.90
  -7   0   0   -0.10    2.70
  -7   0   0   -1.30    3.00
  -7   0   0   -0.30    2.00
  -7   0   0   -0.40    3.00
  -7   0   0    0.30    1.70
   7   0   0   -2.20    2.20
   7   0   0   -0.40    2.50
   7   0   0    3.20    2.50
   7   0   0    0.00    1.30
  -7  -1   0   -1.80    3.00
  -7  -1   0    0.90    3.10
  -7  -1   0    0.50    2.10
  -7  -1   0    5.00    2.80
  -7  -1   0   -3.10    2.00
   7   1   0   -0.70    2.50
   7   1   0   -2.30    2.20
   7   1   0   -1.90    1.70
  -7  -2   0   -0.60    3.10
  -7  -2   0    4.00    2.70
  -7  -2   0    1.00    1.70
  -7  -2   0    1.70    2.30
  -7  -2   0    0.40    2.10
  -7  -2   0   -1.10    2.10
   7   2   0    7.00    3.10
   7   2   0    0.00    2.50
   7   2   0    0.00    1.80
  -7  -3   0   -0.80    3.10
  -7  -3   0    5.00    3.30
  -7  -3   0    3.10    2.70
  -7  -3   0    0.70    1.90
  -7  -3   0   -0.70    2.10
  -7  -3   0    1.30    2.60
   7   3   0    1.20    2.60
   7   3   0    6.30    3.00
   7   3   0   -2.40    2.80
   7   3   0    0.50    2.40
   7   3   0    2.80    2.40
  -7  -4   0   -2.70    3.00
  -7  -4   0   -0.30    2.60
  -7  -4   0    2.10    3.30
  -7  -4   0    1.40    2.60
  -7  -4   0    3.10    2.20
  -7  -4   0   -0.20    3.00
   7   4   0    2.70    3.00
   7   4   0    4.10    2.50
   7   4   0    1.60    2.50
   7   4   0    3.60    2.90
   7   4   0    1.80    3.00
  -7  -5   0    2.00    3.20
  -7  -5   0    2.50    3.30
  -7  -5   0    5.10    3.30
  -7  -5   0   -0.80    2.50
  -7  -5   0    7.10    3.70
  -7  -5   0   -2.00    2.30
  -7  -5   0    0.40    3.50
   7   5   0   -4.80    2.20
   7   5   0   -1.70    2.30
   7   5   0    1.50    3.80
   7   5   0   -0.20    3.30
   7   5   0    3.20    3.20
  -7  -6   0    9.60    4.20
  -7  -6   0    3.60    3.20
  -7  -6   0  -10.20    2.40
  -7  -6   0   -1.90    2.60
  -7  -6   0   -1.50    2.70
  -7  -6   0    2.80    3.40
  -7  -6   0    1.80    3.40
   7   6   0    1.30    3.30
   7   6   0   -0.30    2.80
   7   6   0   -0.40    3.40
   7   6   0   -1.70    3.40
   7   6   0   -4.00    3.40
  -7  -7   0    3.50    4.10
  -7  -7   0    0.80    4.20
  -7  -7   0    2.30    3.10
  -7  -7   0    2.30    3.80
  -7  -7   0    2.40    4.40
  -7  -7   0    5.20    3.90
   7   7   0    3.30    3.90
   7   7   0   -4.30    2.60
   7   7   0    1.20    3.40
   7   7   0   -1.90    3.90
   7   7   0    4.30    3.70
  -7  -8   0    4.30    4.10
  -7  -8   0    2.10    5.10
  -7  -8   0   -7.10    3.60
  -7  -8   0    1.30    4.30
   7   8   0   -4.00    3.50
   7   8   0    6.40    5.10
   7   8   0    1.20    4.30
   7   8   0   -0.50    4.10
   7   8   0   -0.70    4.20
  -7  -9   0   -3.00    4.50
  -7  -9   0   -1.30    4.40
  -7  -9   0   -3.20    4.20
   7   9   0    3.80    4.90
   7   9   0   -3.80    3.50
   7   9   0   -4.00    2.90
   7   9   0    0.40    4.50
  -7 -10   0    3.50    5.00
  -7 -10   0    0.40    4.80
   7  10   0    2.60    5.40
   7  10   0   -1.10    3.80
  -8   9   0   10.90    5.80
  -8   9   0    0.10    4.10
  -8   9   0   -4.60    5.50
   8  -9   0   -3.00    3.70
   8  -9   0    4.60    4.40
  -8   8   0    2.60    4.30
  -8   8   0    1.50    4.80
  -8   8   0    2.30    5.40
  -8   8   0   -5.90    3.50
   8  -8   0   12.00    5.00
   8  -8   0   -2.10    3.60
  -8   7   0    8.90    4.30
  -8   7   0    9.00    5.50
  -8   7   0    4.10    3.80
  -8   7   0    0.10    4.70
   8  -7   0    5.60    4.00
   8  -7   0    4.90    4.70
  -8   6   0  146.89    9.80
  -8   6   0  131.69    8.80
  -8   6   0  137.89    8.60
  -8   6   0  135.79   10.70
   8  -6   0  149.59    9.30
   8  -6   0  131.19    8.70
   8  -6   0  156.88   10.50
  -8   5   0    7.40    4.80
  -8   5   0    3.10    3.10
  -8   5   0    2.10    3.20
  -8   5   0   -0.50    2.90
  -8   5   0   11.50    4.00
  -8   5   0    2.10    4.30
   8  -5   0    2.60    3.20
   8  -5   0    2.40    4.20
   8  -5   0    0.80    3.10
  -8   4   0  231.28    9.00
  -8   4   0  219.68    9.60
  -8   4   0  232.68   10.90
  -8   4   0  218.08   11.20
  -8   4   0  224.58   10.20
  -8   4   0  228.38    9.80
   8  -4   0  212.28    9.30
   8  -4   0  209.78   10.10
   8  -4   0  232.98   10.40
   8  -4   0  233.48    8.50
  -8   3   0    8.60    4.30
  -8   3   0    5.90    2.80
  -8   3   0    7.50    4.60
  -8   3   0    2.90    3.40
  -8   3   0    5.00    2.80
  -8   3   0    6.50    4.10
   8  -3   0    8.10    2.90
   8  -3   0    7.20    3.50
   8  -3   0    1.80    2.80
   8  -3   0   14.80    4.00
  -8   2   0  184.28    9.50
  -8   2   0  196.08    9.60
  -8   2   0  160.98    8.70
  -8   2   0  170.98    9.30
  -8   2   0  168.58    7.10
  -8   2   0  176.18    7.50
   8  -2   0  166.88    8.70
   8  -2   0  164.58    7.60
   8  -2   0  183.78    8.10
   8  -2   0  172.08    8.70
  -8   1   0    7.70    2.80
  -8   1   0    6.50    3.80
  -8   1   0    4.30    3.70
  -8   1   0    9.30    2.60
  -8   1   0    6.60    4.00
  -8   1   0    5.30    3.70
   8  -1   0    6.10    3.20
   8  -1   0    4.50    2.80
   8  -1   0   10.00    2.90
  -8   0   0  372.26    9.80
  -8   0   0  388.26   12.80
  -8   0   0  374.36    9.80
  -8   0   0  397.76   13.60
  -8   0   0  370.66   12.10
   8   0   0  370.66   12.00
   8   0   0  400.56   12.30
   8   0   0  397.26   11.40
  -8  -1   0    7.50    2.30
  -8  -1   0    8.70    2.40
  -8  -1   0    2.60    3.10
  -8  -1   0    8.00    3.70
  -8  -1   0    5.40    3.60
   8   1   0    5.40    3.10
   8   1   0    4.20    3.00
  -8  -2   0  176.88    9.70
  -8  -2   0  163.48    7.00
  -8  -2   0  176.48    8.30
  -8  -2   0  165.98    6.80
  -8  -2   0  167.98    8.70
   8   2   0  171.48    6.70
   8   2   0  188.38    8.80
   8   2   0  175.68    8.80
  -8  -3   0    6.60    4.10
  -8  -3   0   14.90    3.00
  -8  -3   0   18.80    4.20
  -8  -3   0    9.30    2.50
  -8  -3   0    8.70    4.30
  -8  -3   0   10.80    3.90
   8   3   0    6.10    3.50
   8   3   0    5.40    3.50
   8   3   0   11.20    2.90
  -8  -4   0  226.08   10.00
  -8  -4   0  241.88    9.60
  -8  -4   0  230.58    8.60
  -8  -4   0  221.48   10.60
  -8  -4   0  235.88   11.20
  -8  -4   0  232.18    8.50
   8   4   0  213.88   10.30
   8   4   0  225.78   10.30
   8   4   0  234.88    9.60
   8   4   0  238.98    9.90
   8   4   0  226.68    9.50
  -8  -5   0   -2.70    2.40
  -8  -5   0    8.80    4.00
  -8  -5   0    7.20    4.10
  -8  -5   0   -2.90    3.90
  -8  -5   0    4.20    3.60
  -8  -5   0    4.10    2.50
  -8  -5   0   11.50    4.10
   8   5   0    3.00    3.60
   8   5   0    0.60    2.90
   8   5   0    2.70    3.50
   8   5   0    6.60    4.10
   8   5   0    2.80    3.00
  -8  -6   0  151.28   10.10
  -8  -6   0  145.69    8.80
  -8  -6   0  151.18    8.50
  -8  -6   0  148.19    9.30
  -8  -6   0  134.29   10.00
  -8  -6   0  128.39    9.30
  -8  -6   0  147.19    8.10
   8   6   0  131.19    8.20
   8   6   0  145.39    8.40
   8   6   0  127.19    9.20
   8   6   0  131.29    9.20
   8   6   0  130.49    9.00
  -8  -7   0    1.20    4.00
  -8  -7   0   13.30    4.20
  -8  -7   0    5.70    3.80
  -8  -7   0    5.30    4.60
  -8  -7   0    2.80    3.70
   8   7   0    5.10    4.50
   8   7   0    1.50    4.10
   8   7   0    0.80    3.70
   8   7   0    4.30    3.60
   8   7   0   14.00    5.00
  -8  -8   0   11.40    4.70
  -8  -8   0   -0.60    4.50
  -8  -8   0    5.10    4.30
  -8  -8   0   -4.50    5.10
   8   8   0    3.40    4.60
   8   8   0   -9.20    3.90
   8   8   0    8.90    3.80
   8   8   0    4.00    3.70
   8   8   0    9.20    5.00
  -8  -9   0    1.70    4.80
  -8  -9   0    0.30    4.40
   8   9   0   -0.10    4.50
   8   9   0   -4.20    4.80
   8   9   0   -2.40    4.70
   8   9   0    0.60    3.60
   8   9   0   -1.50    3.30
  -9   9   0   -1.20    5.70
   9  -9   0   -8.00    5.10
  -9   8   0    1.30    5.70
  -9   8   0   -2.70    5.00
  -9   8   0    0.80    5.80
   9  -8   0   -1.20    4.00
   9  -8   0   -1.20    4.00
  -9   7   0    8.70    5.70
  -9   7   0    1.50    5.00
  -9   7   0    6.90    5.00
   9  -7   0    4.00    5.10
   9  -7   0   -1.90    3.80
  -9   6   0    0.10    3.30
  -9   6   0   13.00    5.60
  -9   6   0   -5.50    5.00
   9  -6   0    1.40    3.50
   9  -6   0   -1.50    4.40
  -9   5   0    3.30    4.40
  -9   5   0    2.30    4.40
  -9   5   0   -2.80    4.60
  -9   5   0    4.00    3.70
  -9   5   0    8.50    5.10
   9  -5   0    5.40    3.90
   9  -5   0    6.60    4.10
   9  -5   0   -1.80    3.00
  -9   4   0   -0.80    3.60
  -9   4   0   -5.70    4.30
  -9   4   0   -3.20    3.60
  -9   4   0    2.60    4.70
   9  -4   0   -1.70    3.20
   9  -4   0    0.50    2.50
   9  -4   0   -0.40    3.40
   9  -4   0   -1.00    3.30
  -9   3   0   -1.90    4.10
  -9   3   0    4.70    4.50
  -9   3   0    2.30    3.70
  -9   3   0    6.20    4.10
   9  -3   0    6.20    3.70
   9  -3   0    0.20    2.80
   9  -3   0    1.60    3.30
   9  -3   0   -0.10    3.00
  -9   2   0   -7.40    3.40
  -9   2   0   -1.20    4.20
  -9   2   0    2.10    4.00
  -9   2   0    1.90    4.00
   9  -2   0   -2.70    2.80
   9  -2   0    2.80    2.80
   9  -2   0   -1.90    2.50
  -9   1   0    3.60    4.10
  -9   1   0   -0.40    3.80
  -9   1   0    5.40    3.90
  -9   1   0    5.80    4.10
   9  -1   0   -0.10    2.90
   9  -1   0   -2.60    2.70
   9  -1   0   -0.60    3.10
  -9   0   0   -1.20    4.10
  -9   0   0   -1.00    3.90
  -9   0   0   -2.10    3.70
  -9   0   0   -3.40    3.20
   9   0   0   -3.80    2.80
   9   0   0    4.60    3.20
  -9  -1   0   -5.30    3.50
  -9  -1   0   -1.80    3.70
  -9  -1   0   -4.30    3.60
  -9  -1   0    4.90    3.50
   9   1   0    0.30    3.10
   9   1   0   -0.80    3.00
  -9  -2   0    2.30    4.20
  -9  -2   0   -1.90    3.70
  -9  -2   0    4.70    3.80
  -9  -2   0   -1.10    3.10
   9   2   0    5.70    3.20
   9   2   0   -0.90    3.10
  -9  -3   0   -7.10    3.70
  -9  -3   0   -3.60    3.50
  -9  -3   0   -2.90    3.80
  -9  -3   0   -2.00    2.80
   9   3   0    1.60    3.30
   9   3   0    3.10    3.40
  -9  -4   0   -2.20    3.40
  -9  -4   0    2.60    4.20
  -9  -4   0    0.50    4.00
  -9  -4   0   -3.50    2.80
   9   4   0    0.40    2.80
   9   4   0    1.40    3.50
   9   4   0    2.90    2.90
  -9  -5   0    2.80    3.90
  -9  -5   0    2.80    4.10
  -9  -5   0    4.20    3.30
  -9  -5   0   -2.10    3.90
  -9  -5   0    7.00    4.20
   9   5   0   -0.20    3.80
   9   5   0   -6.90    3.70
   9   5   0   -0.30    3.30
   9   5   0   -1.60    2.90
   9   5   0   -3.00    3.80
  -9  -6   0   -4.00    3.30
  -9  -6   0   -3.80    3.90
  -9  -6   0    1.30    4.20
  -9  -6   0   -1.00    3.50
  -9  -6   0   -3.20    3.80
   9   6   0    7.50    3.60
   9   6   0    2.00    4.00
   9   6   0    2.80    3.00
   9   6   0   -1.10    3.60
   9   6   0   -0.30    4.50
  -9  -7   0    2.60    4.10
  -9  -7   0    3.20    4.60
  -9  -7   0    0.00    3.60
   9   7   0    2.90    3.40
   9   7   0    0.00    3.40
   9   7   0   -1.50    4.30
   9   7   0   -8.50    5.60
   9   7   0    1.70    4.10
  -9  -8   0    3.20    4.30
  -9  -8   0   13.70    6.00
   9   8   0   -0.30    3.30
   9   8   0    4.60    5.90
   9   8   0    6.80    3.90
   9   8   0    0.50    5.70
   9   8   0   -0.80    5.10
  -9  -9   0   -5.80    6.20
 -10   7   0   -4.00    5.10
 -10   7   0   -2.60    5.50
  10  -7   0   -5.20    4.10
  10  -7   0   -0.20    4.00
  10  -7   0   10.20    5.60
 -10   6   0   19.90    6.70
 -10   6   0    5.50    5.70
  10  -6   0   14.10    4.80
  10  -6   0   13.10    6.00
  10  -6   0   18.90    5.70
 -10   5   0   17.80    6.10
 -10   5   0   11.70    4.60
 -10   5   0   13.70    6.10
  10  -5   0   16.20    5.30
  10  -5   0   12.80    5.00
  10  -5   0   13.00    4.90
 -10   4   0  132.99    9.40
 -10   4   0  120.29    9.70
 -10   4   0  137.09   11.10
 -10   4   0  121.59   10.30
  10  -4   0  130.99    9.50
  10  -4   0  110.49    9.60
  10  -4   0  134.69    9.70
 -10   3   0    7.20    4.50
 -10   3   0    3.60    4.80
 -10   3   0    3.10    4.40
 -10   3   0   12.00    5.40
  10  -3   0    3.50    3.30
  10  -3   0   14.10    4.50
  10  -3   0   11.80    4.30
  10  -3   0    2.70    3.30
 -10   2   0  112.79    9.40
 -10   2   0  105.09    9.50
 -10   2   0  111.39    9.10
 -10   2   0  109.09    9.40
  10  -2   0  102.19    7.30
  10  -2   0  118.79    8.00
  10  -2   0  122.39    9.50
 -10   1   0    6.10    4.50
 -10   1   0   -2.50    4.10
 -10   1   0   -0.20    4.20
 -10   1   0    5.20    4.40
  10  -1   0   -2.50    2.70
  10  -1   0   -6.80    3.40
  10  -1   0   -0.50    3.40
 -10   0   0   85.09    8.00
 -10   0   0   78.29    8.10
 -10   0   0   79.49    8.40
 -10   0   0   85.49    8.40
  10   0   0   73.79    7.40
  10   0   0   71.49    7.20
 -10  -1   0    9.60    4.90
 -10  -1   0    0.40    4.20
 -10  -1   0    0.80    4.00
 -10  -1   0   -3.80    3.30
  10   1   0    0.60    3.40
  10   1   0   -2.20    3.30
 -10  -2   0  115.39    9.70
 -10  -2   0  113.79    9.70
 -10  -2   0  110.39    9.80
 -10  -2   0   95.19    7.90
  10   2   0  109.59    9.10
  10   2   0  110.39    8.90
 -10  -3   0   -3.50    4.10
 -10  -3   0    0.50    4.60
 -10  -3   0    5.40    4.70
 -10  -3   0   10.30    4.60
  10   3   0    4.50    4.20
  10   3   0    8.90    4.50
 -10  -4   0  129.39    8.60
 -10  -4   0  129.89   10.00
 -10  -4   0  115.09    9.10
  10   4   0  125.39    9.70
  10   4   0  128.39   10.20
 -10  -5   0   12.60    4.90
 -10  -5   0   10.40    5.50
 -10  -5   0   14.90    5.30
  10   5   0   12.70    5.70
  10   5   0   14.20    5.20
 -10  -6   0   10.40    4.50
 -10  -6   0    4.40    4.90
 -10  -6   0   23.50    5.70
  10   6   0   12.50    5.20
  10   6   0    0.50    3.80
  10   6   0   14.50    6.10
 -10  -7   0   -1.80    4.40
 -10  -7   0   -0.70    4.10
 -10  -7   0    0.70    4.20
  10   7   0   -4.50    2.90
  10   7   0   -4.00    3.70
  10   7   0   -1.80    5.10
  10   7   0    0.20    3.50
  10   7   0    1.60    4.60
 -11   6   0    2.20    5.70
 -11   6   0   -1.00    5.70
  11  -6   0  -10.00    3.10
  11  -6   0   -2.70    4.10
  11  -6   0   -5.20    4.10
 -11   5   0   -1.70    4.00
 -11   5   0    6.90    5.70
 -11   5   0    1.10    5.60
  11  -5   0   -8.50    3.60
  11  -5   0   -4.80    3.90
  11  -5   0   -0.60    3.80
 -11   4   0    0.00    5.50
 -11   4   0    3.10    4.70
 -11   4   0   -2.50    5.50
  11  -4   0    9.10    4.90
  11  -4   0   -1.90    3.30
 -11   3   0    5.50    5.60
 -11   3   0   10.30    5.10
 -11   3   0    0.60    5.20
  11  -3   0    4.20    3.70
  11  -3   0   -2.60    3.80
  11  -3   0    3.20    3.40
 -11   2   0   10.00    5.80
 -11   2   0   -5.70    4.20
 -11   2   0   -3.90    4.70
  11  -2   0    5.60    3.60
  11  -2   0    0.00    3.40
  11  -2   0    0.80    3.60
 -11   1   0    3.90    4.80
 -11   1   0    1.30    4.90
 -11   1   0    5.80    5.30
  11  -1   0    4.00    3.70
  11  -1   0   -1.20    3.60
 -11   0   0   -4.80    4.30
 -11   0   0    3.10    4.40
 -11   0   0   -5.20    4.30
  11   0   0    3.30    4.00
  11   0   0   -6.10    3.40
 -11  -1   0    1.80    4.40
 -11  -1   0   -0.10    4.70
 -11  -1   0   -0.90    4.40
  11   1   0   -4.60    3.70
  11   1   0   -0.90    3.50
 -11  -2   0    1.70    4.00
 -11  -2   0   -2.00    4.30
 -11  -2   0   -5.40    4.40
  11   2   0    0.70    4.20
  11   2   0    3.40    4.20
 -11  -3   0   -6.70    3.40
 -11  -3   0    8.80    5.00
 -11  -3   0    1.70    5.10
  11   3   0    1.20    3.90
  11   3   0    2.70    4.70
 -11  -4   0    0.90    4.60
 -11  -4   0   10.00    5.20
  11   4   0    4.70    5.10
  11   4   0    7.50    5.90
 -11  -5   0   -0.10    4.30
 -11  -5   0    0.60    4.50
  11   5   0   -0.70    4.80
  11   5   0    3.90    5.30
 -11  -6   0    0.50    4.50
 -11  -6   0    8.20    5.40
 -11  -6   0   -0.10    4.20
  11   6   0    4.20    6.50
  11   6   0    0.00    4.80
 -12   4   0   14.60    5.60
 -12   4   0    1.90    6.10
 -12   4   0    8.50    6.70
  12  -4   0    8.10    5.90
  12  -4   0   20.50    5.80
 -12   3   0   -4.10    5.40
 -12   3   0    6.00    6.00
 -12   3   0    0.60    5.10
  12  -3   0    2.00    4.10
  12  -3   0   -0.80    3.90
 -12   2   0   36.80    7.40
 -12   2   0   48.90    8.50
 -12   2   0   36.80    7.80
  12  -2   0   42.20    7.00
  12  -2   0   36.10    6.40
 -12   1   0    9.80    5.90
 -12   1   0   -4.50    5.00
 -12   1   0   13.30    5.60
  12  -1   0    1.90    4.10
  12  -1   0   -2.00    4.30
 -12   0   0   66.19    8.80
 -12   0   0   45.80    7.90
 -12   0   0   45.00    7.70
  12   0   0   50.59    7.50
  12   0   0   56.49    7.70
 -12  -1   0    1.30    4.80
 -12  -1   0   -2.00    4.70
 -12  -1   0   -8.50    4.90
  12   1   0   -5.50    5.20
  12   1   0   -8.90    3.60
 -12  -2   0   41.80    7.80
 -12  -2   0   36.80    7.40
 -12  -2   0   31.40    6.70
  12   2   0   50.09    7.50
  12   2   0   35.80    7.40
 -12  -3   0   10.30    5.70
 -12  -3   0    0.30    4.80
  12   3   0   -3.40    4.60
  12   3   0    2.10    4.40
 -12  -4   0   16.90    6.30
 -12  -4   0    6.80    5.40
  12   4   0   12.40    5.40
  12   4   0    9.00    6.00
 -13   1   0    1.40    5.80
 -13   1   0    1.70    6.10
 -13   1   0    6.90    5.70
  13  -1   0    7.00    5.10
 -13   0   0   -7.80    6.30
 -13   0   0    2.60    6.10
  13   0   0   -1.30    5.60
  13   0   0   10.40    5.30
 -13  -1   0    4.00    6.10
 -13  -1   0    8.90    6.10
 -13  -1   0    0.90    5.60
  13   1   0   -3.60    4.30
  13   1   1    0.10    4.50
 -13  -1  -1   -0.70    5.30
  13   0   1   -4.80    4.00
  13   0   1    0.40    4.70
 -13   0  -1   -1.90    5.80
 -13   0  -1    8.00    5.90
 -13   0  -1   16.20    6.50
  13  -1   1    3.30    4.50
 -13   1  -1    3.80    6.00
 -13   1  -1   -3.40    5.70
  12   4   1    2.50    5.20
  12   4   1    2.20    5.30
 -12  -4  -1    0.10    5.90
 -12  -4  -1   19.20    6.40
  12   3   1   -4.90    4.70
  12   3   1   -6.30    3.80
 -12  -3  -1    4.30    5.50
 -12  -3  -1   -8.30    4.60
  12   2   1    2.40    4.80
  12   2   1    6.90    4.60
 -12  -2  -1   12.70    5.90
 -12  -2  -1   11.90    5.80
  12   1   1   -7.10    3.80
  12   1   1   -2.60    4.30
 -12  -1  -1   14.10    5.60
 -12  -1  -1   -9.80    4.90
 -12  -1  -1   -2.00    4.80
  12   0   1    3.30    4.70
  12   0   1   -0.60    4.40
 -12   0  -1    5.10    5.20
 -12   0  -1   -2.30    5.30
 -12   0  -1    3.30    5.10
  12  -1   1   -6.50    3.70
  12  -1   1    1.80    4.50
 -12   1  -1   10.50    6.60
 -12   1  -1    3.20    5.50
 -12   1  -1   -6.00    5.40
  12  -2   1    4.60    4.60
  12  -2   1    5.40    4.40
 -12   2  -1    7.20    5.90
 -12   2  -1    5.50    6.10
 -12   2  -1    7.60    5.60
  12  -3   1   -4.70    4.50
  12  -3   1    1.70    4.60
  12  -3   1   -1.20    3.50
 -12   3  -1   -4.20    5.80
 -12   3  -1   -4.60    5.80
 -12   3  -1    5.90    6.40
  12  -4   1   -1.50    3.70
  12  -4   1   -1.30    4.40
 -12   4  -1    6.70    6.20
 -12   4  -1   -0.80    6.00
 -12   4  -1    0.80    4.80
  11   6   1    8.10    6.00
  11   6   1    2.90    5.30
 -11  -6  -1    9.30    5.20
 -11  -6  -1    5.40    5.60
 -11  -6  -1    5.50    4.70
  11   5   1  -14.80    4.10
  11   5   1   -2.30    4.50
 -11  -5  -1   -4.50    4.20
 -11  -5  -1    8.90    5.20
  11   4   1    8.30    5.00
  11   4   1    8.50    5.30
 -11  -4  -1    5.50    5.00
 -11  -4  -1   -4.80    5.40
  11   3   1   -1.40    4.30
  11   3   1    5.40    4.50
 -11  -3  -1    2.20    4.90
 -11  -3  -1    3.30    5.00
 -11  -3  -1   -2.20    4.50
  11   2   1   -0.50    4.20
  11   2   1   -0.10    3.80
 -11  -2  -1    3.80    4.80
 -11  -2  -1    0.40    3.90
 -11  -2  -1    9.10    5.40
  11   1   1   -1.00    3.90
  11   1   1    3.10    3.80
 -11  -1  -1    4.20    4.20
 -11  -1  -1    3.80    5.00
 -11  -1  -1   -5.40    4.40
  11   0   1    0.50    3.70
  11   0   1   -2.60    3.50
 -11   0  -1   -1.80    4.70
 -11   0  -1    4.40    5.20
 -11   0  -1    1.10    4.80
  11  -1   1   -2.60    3.30
  11  -1   1    8.10    4.30
 -11   1  -1    0.20    5.40
 -11   1  -1    3.40    4.80
 -11   1  -1    2.80    5.30
  11  -2   1    6.00    3.60
  11  -2   1    2.30    4.20
  11  -2   1    0.40    4.30
 -11   2  -1    4.30    5.40
 -11   2  -1   -0.20    4.80
 -11   2  -1    6.60    5.30
  11  -3   1    4.20    4.30
  11  -3   1    3.30    3.50
  11  -3   1    4.70    4.20
 -11   3  -1    2.90    5.60
 -11   3  -1   -1.80    5.30
 -11   3  -1    6.40    4.80
  11  -4   1    5.50    4.50
  11  -4   1    5.30    4.90
 -11   4  -1    2.70    5.60
 -11   4  -1    4.20    4.60
 -11   4  -1    6.80    6.30
  11  -5   1   -4.40    4.60
  11  -5   1   -4.90    3.90
  11  -5   1   -6.10    3.80
 -11   5  -1    4.50    7.00
 -11   5  -1    1.60    6.00
 -11   5  -1    2.50    4.50
  11  -6   1   -2.50    4.70
  11  -6   1    6.40    5.10
  11  -6   1    2.70    5.00
 -11   6  -1   -2.70    5.60
 -11   6  -1    4.40    6.30
  10   7   1   12.20    5.90
  10   7   1    5.10    4.60
  10   7   1    4.20    4.50
 -10  -7  -1   -2.80    4.00
 -10  -7  -1    5.80    4.70
 -10  -7  -1    4.10    4.80
  10   6   1    0.00    5.20
  10   6   1    7.10    4.70
  10   6   1    6.00    5.30
 -10  -6  -1    3.60    5.30
 -10  -6  -1   20.40    5.30
 -10  -6  -1    5.00    4.90
  10   5   1    4.10    4.40
  10   5   1    0.50    4.80
 -10  -5  -1    2.20    4.50
 -10  -5  -1    6.00    4.20
  10   4   1    7.80    4.80
  10   4   1   13.90    4.90
 -10  -4  -1   18.50    5.50
 -10  -4  -1    6.80    3.60
 -10  -4  -1   12.70    5.70
  10   3   1    7.10    4.10
  10   3   1    2.30    4.00
 -10  -3  -1   -2.30    4.50
 -10  -3  -1   -0.20    4.40
 -10  -3  -1    0.70    4.10
 -10  -3  -1    0.20    4.30
  10   2   1    8.20    4.30
  10   2   1    6.90    4.10
 -10  -2  -1    6.70    4.90
 -10  -2  -1    5.90    4.80
 -10  -2  -1   13.50    4.90
 -10  -2  -1   10.70    4.90
  10   1   1    2.40    3.70
  10   1   1    2.10    3.80
 -10  -1  -1   -1.70    4.20
 -10  -1  -1    3.90    4.60
 -10  -1  -1    0.00    4.00
 -10  -1  -1    1.80    3.70
  10   0   1    3.40    3.50
  10   0   1    0.20    3.50
 -10   0  -1    5.00    4.50
 -10   0  -1    4.80    4.50
 -10   0  -1   -1.20    3.80
 -10   0  -1    2.30    4.50
  10  -1   1   -3.60    3.20
  10  -1   1    2.40    3.60
  10  -1   1    4.60    3.10
 -10   1  -1   -1.10    5.10
 -10   1  -1   -3.40    4.20
 -10   1  -1    1.20    4.70
 -10   1  -1    1.80    4.30
  10  -2   1    7.30    3.40
  10  -2   1   14.50    4.10
  10  -2   1    7.10    4.00
 -10   2  -1   -0.40    4.60
 -10   2  -1    1.60    4.40
 -10   2  -1    6.10    4.60
 -10   2  -1    7.90    5.10
  10  -3   1   12.30    4.50
  10  -3   1    0.50    3.10
  10  -3   1    1.00    4.10
 -10   3  -1   -0.50    4.80
 -10   3  -1   12.70    5.40
 -10   3  -1   -5.80    3.90
 -10   3  -1    6.40    4.70
  10  -4   1   10.70    4.70
  10  -4   1    6.90    4.50
  10  -4   1   12.80    4.40
 -10   4  -1    8.40    5.50
 -10   4  -1    3.90    5.70
 -10   4  -1    6.70    4.50
 -10   4  -1   13.30    5.00
  10  -5   1    6.70    4.20
  10  -5   1    6.20    4.10
  10  -5   1    3.50    4.10
 -10   5  -1   -2.70    5.30
 -10   5  -1   11.70    5.90
 -10   5  -1    3.00    4.90
  10  -6   1    5.00    5.00
  10  -6   1   11.60    4.90
  10  -6   1    5.40    4.50
 -10   6  -1    9.10    5.90
 -10   6  -1    1.20    5.50
  10  -7   1    2.70    4.30
  10  -7   1    2.70    4.60
  10  -7   1    8.30    4.70
 -10   7  -1    0.50    5.70
 -10   7  -1   -1.60    5.70
   9   8   1    5.00    3.90
   9   8   1    4.30    3.60
   9   8   1   17.50    6.60
   9   8   1    9.70    5.80
   9   8   1   10.60    5.60
  -9  -8  -1    7.00    4.70
  -9  -8  -1    7.80    5.10
  -9  -8  -1    7.70    4.90
  -9  -8  -1   10.10    5.10
   9   7   1   -0.20    3.00
   9   7   1    1.70    4.30
   9   7   1   -6.30    4.00
   9   7   1    0.70    4.80
   9   7   1   -1.70    3.80
  -9  -7  -1    8.70    5.20
  -9  -7  -1    5.30    5.50
  -9  -7  -1   -0.60    4.00
   9   6   1   14.30    4.10
   9   6   1   15.50    5.70
   9   6   1   29.00    5.30
   9   6   1   18.20    5.80
   9   6   1   34.00    6.30
  -9  -6  -1   26.70    6.00
  -9  -6  -1   27.10    6.20
  -9  -6  -1   22.60    5.20
  -9  -6  -1   21.00    4.80
  -9  -6  -1   23.90    5.70
   9   5   1    8.10    4.60
   9   5   1    2.50    4.00
   9   5   1    2.70    3.20
   9   5   1    3.20    4.40
  -9  -5  -1    1.00    4.20
  -9  -5  -1    7.10    4.20
  -9  -5  -1    3.30    4.60
  -9  -5  -1    2.00    3.10
  -9  -5  -1    3.10    4.20
   9   4   1   12.90    4.70
   9   4   1   18.50    4.70
   9   4   1   10.90    3.70
  -9  -4  -1   16.70    4.50
  -9  -4  -1    6.20    4.70
  -9  -4  -1    7.60    3.30
  -9  -4  -1    9.80    4.60
   9   3   1    1.70    3.40
   9   3   1    1.80    3.60
  -9  -3  -1    0.40    2.90
  -9  -3  -1    8.60    4.20
  -9  -3  -1   -2.30    4.00
  -9  -3  -1   -2.70    3.70
   9   2   1   11.00    3.90
   9   2   1    8.70    3.10
  -9  -2  -1   17.40    4.00
  -9  -2  -1   15.80    4.60
  -9  -2  -1   16.50    5.00
  -9  -2  -1    6.70    4.50
   9   1   1    4.40    3.50
   9   1   1   10.60    3.80
  -9  -1  -1   12.40    4.70
  -9  -1  -1    6.40    4.30
  -9  -1  -1    4.50    3.60
  -9  -1  -1    2.70    4.00
   9   0   1    0.20    3.00
   9   0   1   -4.30    2.70
  -9   0  -1   -1.80    3.80
  -9   0  -1   -0.20    3.70
  -9   0  -1   -2.40    3.40
  -9   0  -1   -0.70    3.80
   9  -1   1    7.40    3.60
   9  -1   1   12.60    3.80
   9  -1   1    9.00    3.30
  -9   1  -1    8.50    4.30
  -9   1  -1    7.20    4.40
  -9   1  -1    6.00    4.50
  -9   1  -1    7.50    4.10
   9  -2   1   12.50    3.60
   9  -2   1   13.20    4.20
   9  -2   1   11.90    3.50
  -9   2  -1   11.20    4.50
  -9   2  -1   10.10    4.50
  -9   2  -1   12.20    5.00
  -9   2  -1   14.10    4.80
   9  -3   1    5.30    3.60
   9  -3   1    2.50    3.10
   9  -3   1    6.30    3.50
   9  -3   1    4.40    3.70
  -9   3  -1   11.40    4.30
  -9   3  -1    9.60    4.70
  -9   3  -1    4.10    4.60
  -9   3  -1    8.20    5.10
   9  -4   1   10.10    3.00
   9  -4   1    7.10    3.90
   9  -4   1    3.30    3.80
   9  -4   1   17.60    4.10
  -9   4  -1   12.90    4.50
  -9   4  -1   17.60    5.50
  -9   4  -1    8.80    4.40
  -9   4  -1   17.40    5.30
   9  -5   1   -0.80    3.40
   9  -5   1    7.10    4.00
   9  -5   1    1.00    3.90
  -9   5  -1    1.20    5.00
  -9   5  -1    7.50    3.80
  -9   5  -1    9.80    5.30
  -9   5  -1    1.40    3.50
   9  -6   1   26.80    5.50
   9  -6   1   28.60    5.70
   9  -6   1   27.70    5.90
  -9   6  -1   22.50    6.20
  -9   6  -1   16.30    6.20
   9  -7   1   -4.40    3.70
   9  -7   1    1.40    4.20
  -9   7  -1    3.20    5.20
  -9   7  -1    2.80    5.30
   9  -8   1    3.40    5.30
   9  -8   1    5.00    4.50
  -9   8  -1   17.80    6.80
  -9   8  -1    7.90    5.50
   8   9   1   -8.30    4.60
   8   9   1   -5.10    3.10
   8   9   1   -9.00    5.40
  -8  -9  -1    6.20    5.90
  -8  -9  -1   -5.10    4.30
  -8  -9  -1    3.20    4.60
   8   8   1   12.90    4.70
   8   8   1    6.10    5.10
   8   8   1   11.30    5.10
   8   8   1    9.30    5.50
   8   8   1   11.90    4.30
  -8  -8  -1    7.10    4.50
  -8  -8  -1   11.30    5.90
  -8  -8  -1    7.00    4.50
   8   7   1    4.20    5.30
   8   7   1   -5.20    3.60
   8   7   1    5.10    3.90
   8   7   1    5.00    4.10
   8   7   1    4.40    4.40
  -8  -7  -1    3.20    4.20
  -8  -7  -1    2.10    4.20
  -8  -7  -1    2.90    5.10
  -8  -7  -1    0.30    4.10
   8   6   1   33.00    6.30
   8   6   1   21.00    4.30
   8   6   1   18.20    5.00
   8   6   1   23.40    5.20
   8   6   1   33.70    5.40
  -8  -6  -1   16.70    5.30
  -8  -6  -1   30.10    5.20
  -8  -6  -1   11.10    4.90
  -8  -6  -1   31.30    5.70
  -8  -6  -1   23.60    5.00
  -8  -6  -1   18.80    5.00
   8   5   1    4.50    3.00
   8   5   1    6.80    4.00
   8   5   1   13.30    4.50
   8   5   1    4.00    3.00
   8   5   1    3.40    3.50
  -8  -5  -1    4.50    4.00
  -8  -5  -1    3.80    2.80
  -8  -5  -1   -1.50    3.30
  -8  -5  -1   -2.00    3.40
  -8  -5  -1    1.80    3.60
   8   4   1    7.90    3.30
   8   4   1    4.00    3.70
   8   4   1    8.30    3.20
   8   4   1    8.70    3.40
   8   4   1    7.20    3.70
  -8  -4  -1   10.10    4.20
  -8  -4  -1   12.80    4.30
  -8  -4  -1    7.20    3.90
  -8  -4  -1    4.80    3.40
   8   3   1   21.30    4.40
   8   3   1   21.40    4.00
   8   3   1   22.90    4.50
  -8  -3  -1   21.30    5.00
  -8  -3  -1   22.70    4.10
  -8  -3  -1   24.00    4.50
  -8  -3  -1   18.60    4.70
   8   2   1   37.80    5.10
   8   2   1   34.40    4.90
   8   2   1   34.60    4.00
  -8  -2  -1   37.60    4.70
  -8  -2  -1   40.50    5.50
  -8  -2  -1   42.10    4.10
  -8  -2  -1   30.20    5.40
  -8  -2  -1   35.70    5.20
   8   1   1    5.50    3.20
   8   1   1    6.30    3.20
  -8  -1  -1    4.70    3.70
  -8  -1  -1   -0.60    3.60
  -8  -1  -1   14.30    4.10
  -8  -1  -1    5.30    3.90
  -8  -1  -1    9.40    2.50
   8   0   1    0.90    2.40
   8   0   1   -0.80    2.80
   8   0   1    5.40    3.10
  -8   0  -1    0.00    2.10
  -8   0  -1   -1.80    3.10
  -8   0  -1   -1.20    2.00
  -8   0  -1    4.70    3.70
  -8   0  -1    1.20    3.80
  -8   0  -1    1.30    3.60
   8  -1   1    9.00    3.00
   8  -1   1    6.90    3.40
   8  -1   1    7.70    3.00
  -8   1  -1    0.90    3.50
  -8   1  -1    7.10    4.00
  -8   1  -1    8.00    4.00
  -8   1  -1    8.70    2.20
  -8   1  -1    3.70    2.40
  -8   1  -1    3.40    3.60
   8  -2   1   36.80    4.60
   8  -2   1   41.40    4.60
   8  -2   1   41.00    5.00
   8  -2   1   42.50    5.50
  -8   2  -1   41.30    5.90
  -8   2  -1   43.40    5.80
  -8   2  -1   36.30    5.30
  -8   2  -1   40.10    3.90
  -8   2  -1   39.60    5.60
  -8   2  -1   44.20    4.10
   8  -3   1   24.60    4.90
   8  -3   1   24.40    3.70
   8  -3   1   24.10    4.30
   8  -3   1   35.80    5.20
  -8   3  -1   19.20    4.50
  -8   3  -1   20.30    3.70
  -8   3  -1   23.00    5.20
  -8   3  -1   23.30    4.70
  -8   3  -1   15.70    3.10
  -8   3  -1   27.10    5.30
   8  -4   1   11.20    3.50
   8  -4   1    3.40    3.50
   8  -4   1    4.40    3.30
   8  -4   1    5.90    2.60
  -8   4  -1   10.00    4.90
  -8   4  -1    7.30    3.70
  -8   4  -1    3.70    4.40
  -8   4  -1    9.90    4.40
  -8   4  -1    5.40    3.70
  -8   4  -1    9.30    3.10
   8  -5   1    6.00    3.40
   8  -5   1   -0.90    3.30
   8  -5   1    4.50    3.80
  -8   5  -1    5.30    3.90
  -8   5  -1    5.20    3.50
  -8   5  -1    3.80    4.50
  -8   5  -1   10.10    4.80
  -8   5  -1    2.10    3.60
  -8   5  -1    9.60    4.10
   8  -6   1   20.00    4.70
   8  -6   1   22.70    5.40
   8  -6   1   21.80    4.90
  -8   6  -1   17.20    4.10
  -8   6  -1   25.20    5.00
  -8   6  -1   23.10    5.50
  -8   6  -1   20.10    5.90
   8  -7   1    8.70    4.20
   8  -7   1    0.20    3.70
  -8   7  -1   -1.40    4.80
  -8   7  -1    5.10    6.40
  -8   7  -1    1.60    3.70
  -8   7  -1   -3.10    3.30
   8  -8   1    8.70    4.70
   8  -8   1    7.00    4.50
  -8   8  -1   -3.10    4.90
  -8   8  -1    9.70    4.70
  -8   8  -1    6.80    5.60
   8  -9   1   -0.60    4.00
   8  -9   1   13.60    5.80
  -8   9  -1   -8.10    4.70
  -8   9  -1    1.20    5.30
   7  10   1   22.00    6.40
   7  10   1   15.70    6.40
  -7 -10  -1   19.50    7.00
  -7 -10  -1   24.20    6.70
   7   9   1    0.30    3.70
   7   9   1    1.20    5.00
   7   9   1   -1.00    4.40
  -7  -9  -1    1.90    4.20
  -7  -9  -1   -5.30    4.00
  -7  -9  -1    1.50    4.30
   7   8   1   55.79    7.60
   7   8   1   52.29    5.90
   7   8   1   46.90    7.20
   7   8   1   58.79    6.70
   7   8   1   55.09    6.60
  -7  -8  -1   41.70    7.00
  -7  -8  -1   55.09    7.00
  -7  -8  -1   34.10    6.20
  -7  -8  -1   55.69    6.70
   7   7   1    4.30    3.80
   7   7   1    7.10    4.10
   7   7   1    4.60    3.60
   7   7   1    0.20    4.00
   7   7   1   10.30    3.60
  -7  -7  -1    7.10    3.50
  -7  -7  -1    3.10    4.50
  -7  -7  -1    8.50    4.10
  -7  -7  -1    6.50    3.80
  -7  -7  -1    0.30    4.50
   7   6   1   13.50    4.50
   7   6   1   21.20    4.20
   7   6   1   22.00    4.80
   7   6   1   15.60    4.60
   7   6   1   16.30    3.80
  -7  -6  -1   19.20    4.80
  -7  -6  -1   11.60    4.00
  -7  -6  -1   17.80    5.00
  -7  -6  -1   15.50    3.80
  -7  -6  -1   16.30    4.40
  -7  -6  -1   18.10    3.70
  -7  -6  -1   19.60    3.80
   7   5   1   16.40    4.20
   7   5   1   20.30    3.80
   7   5   1   10.50    3.90
   7   5   1    9.70    3.10
   7   5   1   14.50    4.30
  -7  -5  -1    9.60    3.80
  -7  -5  -1   12.50    3.60
  -7  -5  -1   16.10    4.50
  -7  -5  -1   21.60    4.30
  -7  -5  -1   17.40    3.50
  -7  -5  -1   16.50    3.60
  -7  -5  -1   12.00    3.40
   7   4   1   36.00    4.30
   7   4   1   30.10    4.60
   7   4   1   29.30    4.60
   7   4   1   28.10    4.30
   7   4   1   33.50    4.40
  -7  -4  -1   26.80    3.60
  -7  -4  -1   28.10    4.80
  -7  -4  -1   31.90    4.40
  -7  -4  -1   26.50    4.70
  -7  -4  -1   27.70    4.90
  -7  -4  -1   24.00    4.00
  -7  -4  -1   32.10    3.90
   7   3   1   54.59    5.10
   7   3   1   48.60    4.70
   7   3   1   50.99    4.90
   7   3   1   49.60    5.30
   7   3   1   50.39    5.30
  -7  -3  -1   52.59    5.30
  -7  -3  -1   58.69    4.60
  -7  -3  -1   43.10    5.30
  -7  -3  -1   48.30    5.60
  -7  -3  -1   51.19    4.80
  -7  -3  -1   54.69    4.20
   7   2   1   56.59    4.90
   7   2   1   56.19    4.40
   7   2   1   51.29    5.10
  -7  -2  -1   51.99    4.70
  -7  -2  -1   44.50    5.10
  -7  -2  -1   57.99    5.80
  -7  -2  -1   56.49    5.90
  -7  -2  -1   48.70    3.90
  -7  -2  -1   54.09    4.10
  -7  -2  -1   53.39    3.90
   7   1   1    2.20    1.90
   7   1   1    2.70    2.60
   7   1   1   -4.80    2.10
  -7  -1  -1    4.10    2.20
  -7  -1  -1    6.80    2.80
  -7  -1  -1   -2.10    3.10
  -7  -1  -1    5.30    2.10
  -7  -1  -1    3.10    2.50
   7   0   1    0.90    1.40
   7   0   1    2.00    2.20
   7   0   1    3.90    2.50
   7   0   1    2.10    2.50
  -7   0  -1   -3.10    3.10
  -7   0  -1   -0.90    1.60
  -7   0  -1   -5.00    2.90
  -7   0  -1    5.50    3.30
  -7   0  -1    0.10    1.80
  -7   0  -1    1.00    2.70
   7  -1   1    1.60    2.20
   7  -1   1    1.80    2.10
   7  -1   1    5.40    2.40
   7  -1   1    4.10    1.50
  -7   1  -1    1.40    2.10
  -7   1  -1    4.20    3.30
  -7   1  -1    8.20    3.70
  -7   1  -1    3.90    2.00
  -7   1  -1    1.60    2.30
  -7   1  -1    2.10    3.20
   7  -2   1   53.19    3.20
   7  -2   1   55.59    5.40
   7  -2   1   54.59    4.60
   7  -2   1   58.09    5.60
   7  -2   1   58.39    5.00
  -7   2  -1   55.79    4.10
  -7   2  -1   58.29    5.50
  -7   2  -1   55.09    5.70
  -7   2  -1   61.39    4.50
  -7   2  -1   46.80    5.30
  -7   2  -1   68.89    6.10
   7  -3   1   53.29    5.40
   7  -3   1   51.09    4.40
   7  -3   1   54.89    5.40
   7  -3   1   44.40    3.30
   7  -3   1   60.69    5.20
  -7   3  -1   55.09    5.40
  -7   3  -1   46.50    5.70
  -7   3  -1   48.70    4.60
  -7   3  -1   48.60    5.70
  -7   3  -1   52.19    5.40
  -7   3  -1   57.09    4.90
   7  -4   1   29.80    3.60
   7  -4   1   38.50    5.30
   7  -4   1   26.10    4.40
   7  -4   1   33.60    4.50
  -7   4  -1   27.20    5.00
  -7   4  -1   27.10    4.30
  -7   4  -1   27.40    3.90
  -7   4  -1   31.30    4.20
  -7   4  -1   32.40    5.40
  -7   4  -1   35.80    5.10
   7  -5   1   15.00    4.30
   7  -5   1   13.10    4.30
   7  -5   1   10.60    4.30
  -7   5  -1   17.60    4.40
  -7   5  -1   10.90    3.50
  -7   5  -1   10.70    3.40
  -7   5  -1   14.30    4.90
  -7   5  -1   13.10    3.50
  -7   5  -1   13.30    4.70
   7  -6   1   16.00    4.60
   7  -6   1   19.80    4.30
   7  -6   1   27.90    5.00
  -7   6  -1   18.90    4.40
  -7   6  -1   17.50    5.50
  -7   6  -1   18.60    4.30
  -7   6  -1   16.80    5.00
   7  -7   1    9.30    3.80
   7  -7   1    4.10    4.30
   7  -7   1    7.10    4.30
  -7   7  -1    2.80    4.80
  -7   7  -1    5.20    4.50
  -7   7  -1    3.40    3.80
  -7   7  -1    6.00    3.70
   7  -8   1   43.70    6.80
   7  -8   1   58.89    7.20
  -7   8  -1   47.50    6.60
  -7   8  -1   47.50    6.70
  -7   8  -1   47.00    7.40
  -7   8  -1   51.49    7.50
   7  -9   1    2.50    4.40
   7  -9   1    5.60    4.00
  -7   9  -1    6.60    5.20
  -7   9  -1    3.10    4.90
   7 -10   1   18.10    5.60
   7 -10   1   21.90    6.60
  -7  10  -1   21.60    6.40
  -7  10  -1   19.40    6.80
   6  11   1   -4.50    5.00
   6  11   1    5.40    4.50
  -6 -11  -1    4.00    5.20
  -6 -11  -1    3.70    5.60
   6  10   1    0.80    5.10
   6  10   1    1.70    3.70
  -6 -10  -1   -0.10    5.00
  -6 -10  -1    4.10    4.70
  -6 -10  -1    1.50    4.90
   6   9   1    6.40    5.00
   6   9   1    2.00    2.90
   6   9   1    4.10    4.20
  -6  -9  -1    1.60    5.30
  -6  -9  -1    3.60    4.60
  -6  -9  -1   -1.20    4.60
  -6  -9  -1   -1.00    4.00
   6   8   1    7.70    4.70
   6   8   1   14.20    4.70
   6   8   1    8.10    3.80
   6   8   1    8.50    4.40
   6   8   1    8.80    3.80
  -6  -8  -1    4.30    4.00
  -6  -8  -1   12.60    4.00
  -6  -8  -1    4.40    5.50
  -6  -8  -1    8.10    4.30
   6   7   1   40.00    5.40
   6   7   1   38.60    6.10
   6   7   1   42.00    6.00
   6   7   1   30.60    4.90
   6   7   1   33.00    4.90
  -6  -7  -1   41.30    5.20
  -6  -7  -1   27.10    5.20
  -6  -7  -1   41.20    6.20
  -6  -7  -1   31.10    5.80
  -6  -7  -1   40.90    5.80
  -6  -7  -1   37.80    6.20
   6   6   1   14.30    4.30
   6   6   1   14.70    4.20
   6   6   1    7.10    3.40
   6   6   1    6.80    3.60
   6   6   1    7.20    3.20
  -6  -6  -1    5.70    3.60
  -6  -6  -1    4.40    3.00
  -6  -6  -1   11.10    4.30
  -6  -6  -1   11.80    3.60
  -6  -6  -1    8.50    3.30
  -6  -6  -1    9.90    3.80
   6   5   1   41.00    5.00
   6   5   1   38.00    4.60
   6   5   1   41.60    5.10
   6   5   1   37.10    4.30
   6   5   1   37.00    5.00
  -6  -5  -1   45.20    5.60
  -6  -5  -1   38.70    4.30
  -6  -5  -1   47.70    5.10
  -6  -5  -1   42.60    5.10
  -6  -5  -1   45.90    4.90
  -6  -5  -1   45.30    4.30
   6   4   1    3.30    2.80
   6   4   1    1.50    2.40
   6   4   1    2.70    2.30
   6   4   1    1.70    2.80
   6   4   1   -2.40    2.60
  -6  -4  -1    4.10    3.30
  -6  -4  -1   -2.10    3.10
  -6  -4  -1    1.60    2.40
  -6  -4  -1   -2.40    2.10
  -6  -4  -1    2.50    3.00
  -6  -4  -1   -2.20    2.40
   6   3   1   -2.60    2.20
   6   3   1    0.30    2.10
   6   3   1    1.30    2.70
   6   3   1   -2.70    2.40
   6   3   1    3.60    2.20
  -6  -3  -1   -0.90    2.40
  -6  -3  -1    1.90    2.10
  -6  -3  -1    0.40    2.10
  -6  -3  -1    2.20    3.00
  -6  -3  -1    1.50    2.10
   6   2   1   16.80    3.30
   6   2   1   10.90    3.10
   6   2   1   10.20    2.80
   6   2   1   11.10    2.50
  -6  -2  -1   15.50    2.90
  -6  -2  -1   12.80    2.60
  -6  -2  -1   17.00    3.50
  -6  -2  -1   13.50    2.20
  -6  -2  -1   13.40    3.60
   6   1   1   13.60    2.50
   6   1   1    9.30    1.90
   6   1   1   12.30    2.80
  -6  -1  -1    6.50    1.30
  -6  -1  -1    2.30    2.90
  -6  -1  -1    9.10    1.80
  -6  -1  -1    9.20    2.60
  -6  -1  -1    7.20    3.00
  -6  -1  -1    8.40    2.10
   6   0   1    1.40    1.50
   6   0   1    1.70    2.10
   6   0   1    1.50    2.20
   6   0   1    3.60    2.00
  -6   0  -1    2.10    1.80
  -6   0  -1    1.00    3.00
  -6   0  -1    1.30    2.00
  -6   0  -1    0.40    1.30
  -6   0  -1    6.60    2.60
   6  -1   1   10.00    1.10
   6  -1   1    9.90    1.70
   6  -1   1    8.50    2.70
   6  -1   1    9.60    2.50
   6  -1   1   11.40    2.90
   6  -1   1    8.80    2.50
  -6   1  -1   12.20    2.30
  -6   1  -1    9.70    1.90
  -6   1  -1   12.10    3.20
  -6   1  -1   11.10    3.20
  -6   1  -1    8.50    3.20
   6  -2   1   10.20    2.50
   6  -2   1   16.30    3.30
   6  -2   1   12.50    2.00
   6  -2   1   16.40    3.20
   6  -2   1   12.90    2.90
  -6   2  -1   11.40    2.70
  -6   2  -1   14.90    3.60
  -6   2  -1    4.30    3.20
  -6   2  -1   16.10    3.50
  -6   2  -1   15.20    3.60
  -6   2  -1   15.60    2.80
   6  -3   1   -1.70    1.50
   6  -3   1   -2.80    2.40
   6  -3   1   -3.20    2.00
   6  -3   1    0.90    2.00
   6  -3   1   -0.40    2.40
  -6   3  -1   -5.90    1.70
  -6   3  -1    0.30    2.50
  -6   3  -1    0.60    3.20
  -6   3  -1    1.20    2.50
  -6   3  -1   -0.20    2.00
  -6   3  -1   -1.20    3.10
   6  -4   1    5.40    2.80
   6  -4   1    3.90    2.70
   6  -4   1    0.20    2.10
   6  -4   1    2.20    2.90
   6  -4   1   -2.10    1.90
  -6   4  -1   -1.00    3.40
  -6   4  -1    2.50    2.70
  -6   4  -1   -0.10    2.50
  -6   4  -1    8.20    3.30
  -6   4  -1   -2.80    3.60
  -6   4  -1   18.30    3.90
   6  -5   1   44.60    5.10
   6  -5   1   33.50    5.10
   6  -5   1   41.50    4.20
   6  -5   1   39.50    4.80
  -6   5  -1   32.80    4.10
  -6   5  -1   30.40    5.60
  -6   5  -1   41.40    4.60
  -6   5  -1   48.30    4.70
  -6   5  -1   43.50    5.40
  -6   5  -1   39.30    4.80
   6  -6   1    6.20    3.40
   6  -6   1   11.20    3.80
   6  -6   1   12.20    4.20
   6  -6   1   12.20    3.10
  -6   6  -1   13.30    4.40
  -6   6  -1    7.50    3.70
  -6   6  -1    4.80    3.40
  -6   6  -1   11.50    4.50
   6  -7   1   37.70    5.50
   6  -7   1   29.80    4.70
   6  -7   1   34.00    5.60
   6  -7   1   33.10    5.20
  -6   7  -1   27.40    5.30
  -6   7  -1   27.80    5.80
  -6   7  -1   25.40    5.00
  -6   7  -1   26.20    4.90
   6  -8   1    4.10    3.70
   6  -8   1   10.00    4.10
   6  -8   1   14.50    4.60
   6  -8   1   10.30    3.70
  -6   8  -1    9.40    4.80
  -6   8  -1   12.60    4.40
  -6   8  -1    5.00    4.10
  -6   8  -1    4.40    4.80
   6  -9   1    2.00    3.90
   6  -9   1   -1.70    3.90
   6  -9   1    2.40    3.80
  -6   9  -1    7.10    5.00
  -6   9  -1   -2.80    4.70
   6 -10   1    0.10    4.50
   6 -10   1    2.00    3.90
  -6  10  -1    0.40    4.90
  -6  10  -1    0.30    5.00
   6 -11   1   -8.40    4.30
   6 -11   1    4.80    5.90
  -6  11  -1    0.00    4.70
  -6  11  -1   -5.20    5.00
  -6  11  -1   -2.40    5.10
   5  11   1    0.20    5.30
   5  11   1    1.80    4.30
  -5 -11  -1   -0.10    5.30
  -5 -11  -1   -1.90    5.00
   5  10   1   31.70    7.00
   5  10   1   34.10    6.10
  -5 -10  -1   33.70    6.90
  -5 -10  -1   34.40    6.60
  -5 -10  -1   26.30    6.60
   5   9   1   -4.60    2.40
   5   9   1   -1.90    4.30
   5   9   1    0.90    3.40
  -5  -9  -1    1.20    4.00
  -5  -9  -1    0.40    4.70
  -5  -9  -1    3.90    4.50
  -5  -9  -1   -6.40    4.80
   5   8   1   92.39    8.20
   5   8   1   80.29    8.30
   5   8   1   79.59    5.90
   5   8   1   70.79    7.10
  -5  -8  -1   84.49    7.80
  -5  -8  -1   81.49    6.80
  -5  -8  -1   86.29    7.80
  -5  -8  -1   80.19    8.10
   5   7   1    7.10    3.30
   5   7   1    9.10    4.00
   5   7   1   12.30    3.40
   5   7   1    6.70    4.30
   5   7   1   10.20    3.10
  -5  -7  -1    4.30    3.10
  -5  -7  -1    2.20    2.90
  -5  -7  -1    5.70    4.00
  -5  -7  -1    2.90    3.70
  -5  -7  -1    8.10    3.30
  -5  -7  -1    7.70    3.70
   5   6   1   21.50    4.70
   5   6   1   32.40    4.20
   5   6   1   25.60    3.80
   5   6   1   30.40    4.70
   5   6   1   25.70    4.00
  -5  -6  -1   22.30    3.60
  -5  -6  -1   22.70    4.70
  -5  -6  -1   22.30    4.70
  -5  -6  -1   29.50    4.20
  -5  -6  -1   24.80    4.00
   5   5   1   55.39    5.40
   5   5   1   52.19    4.90
   5   5   1   59.69    5.10
   5   5   1   67.19    6.00
   5   5   1   55.19    4.70
  -5  -5  -1   65.29    5.40
  -5  -5  -1   52.29    5.70
  -5  -5  -1   61.39    5.80
  -5  -5  -1   63.49    5.10
   5   4   1  155.18    7.30
   5   4   1  157.18    6.40
   5   4   1  152.08    6.90
   5   4   1  164.08    6.70
   5   4   1  158.38    7.30
  -5  -4  -1  157.08    6.30
  -5  -4  -1  162.68    7.20
  -5  -4  -1  154.88    7.60
  -5  -4  -1  162.18    7.00
   5   3   1   14.20    2.90
   5   3   1   14.20    2.80
   5   3   1   20.50    3.20
   5   3   1   16.60    2.80
   5   3   1   18.10    3.20
  -5  -3  -1   19.10    3.00
  -5  -3  -1   18.70    2.60
  -5  -3  -1   18.80    3.50
  -5  -3  -1   17.20    2.60
   5   2   1   20.10    3.00
   5   2   1   20.30    3.00
   5   2   1   16.10    2.40
   5   2   1   17.10    2.50
   5   2   1   20.70    2.90
  -5  -2  -1   21.30    2.30
  -5  -2  -1   21.50    2.30
  -5  -2  -1   17.30    2.90
  -5  -2  -1   19.00    3.30
  -5  -2  -1   18.90    2.60
   5   1   1    6.20    1.50
   5   1   1    1.30    1.90
   5   1   1    7.20    2.20
  -5  -1  -1    4.00    2.40
  -5  -1  -1    4.60    1.40
  -5  -1  -1    5.70    1.40
  -5  -1  -1    6.10    2.10
  -5  -1  -1    1.80    2.40
   5   0   1   -0.40    1.50
   5   0   1    1.10    1.60
   5   0   1   -0.40    0.90
   5   0   1    0.90    1.80
   5   0   1    1.50    1.20
  -5   0  -1    2.10    2.10
  -5   0  -1    0.80    1.40
  -5   0  -1    2.00    2.00
  -5   0  -1    1.00    1.40
  -5   0  -1   -1.70    2.10
   5  -1   1    5.70    0.90
   5  -1   1    7.00    1.30
   5  -1   1    3.40    1.90
   5  -1   1    6.80    2.30
   5  -1   1    3.60    1.60
   5  -1   1    2.10    1.80
  -5   1  -1    5.20    2.10
  -5   1  -1    5.10    1.80
  -5   1  -1    6.80    2.60
  -5   1  -1    6.10    2.60
  -5   1  -1    4.60    1.80
   5  -2   1   21.90    2.10
   5  -2   1   19.80    3.00
   5  -2   1   19.40    2.40
   5  -2   1   21.00    3.10
   5  -2   1   19.20    3.20
  -5   2  -1   18.40    2.40
  -5   2  -1   19.20    3.40
  -5   2  -1   20.90    2.50
  -5   2  -1   22.70    3.50
  -5   2  -1   18.00    3.10
  -5   2  -1   14.60    2.90
   5  -3   1   16.30    3.30
   5  -3   1   16.90    2.40
   5  -3   1   11.60    2.80
   5  -3   1   18.00    3.40
   5  -3   1   19.20    2.50
  -5   3  -1   23.60    3.60
  -5   3  -1   13.60    2.50
  -5   3  -1   15.00    2.80
  -5   3  -1   15.80    3.60
  -5   3  -1   14.30    2.70
  -5   3  -1   20.00    3.40
   5  -4   1  166.28    7.10
   5  -4   1  153.98    7.00
   5  -4   1  148.69    7.60
   5  -4   1  154.68    6.00
   5  -4   1  158.78    5.10
  -5   4  -1  164.18    6.70
  -5   4  -1  152.28    6.70
  -5   4  -1  152.78    7.30
  -5   4  -1  154.38    6.00
  -5   4  -1  149.69    6.70
  -5   4  -1  156.38    7.80
   5  -5   1   55.19    4.70
   5  -5   1   51.39    2.20
   5  -5   1   56.99    5.80
   5  -5   1   50.59    3.10
   5  -5   1   56.29    5.40
   5  -5   1   56.49    5.30
  -5   5  -1   54.99    4.20
  -5   5  -1   61.09    5.30
  -5   5  -1   62.69    5.70
  -5   5  -1   58.49    4.30
  -5   5  -1   61.49    6.10
  -5   5  -1   58.99    5.50
   5  -6   1   22.10    4.00
   5  -6   1   21.90    4.00
   5  -6   1   17.10    3.50
   5  -6   1   19.80    3.90
   5  -6   1   25.10    1.70
  -5   6  -1   25.00    3.20
  -5   6  -1   20.40    4.70
  -5   6  -1   26.60    5.20
  -5   6  -1   22.60    4.40
  -5   6  -1   22.50    4.10
   5  -7   1    3.20    3.90
   5  -7   1    5.50    3.40
   5  -7   1   14.20    4.10
   5  -7   1    8.30    3.70
  -5   7  -1    7.70    4.00
  -5   7  -1    9.10    4.40
  -5   7  -1    8.90    4.20
  -5   7  -1   10.30    4.30
  -5   7  -1    7.20    3.70
   5  -8   1   86.19    7.70
   5  -8   1   84.39    8.10
   5  -8   1   75.19    7.30
   5  -8   1   78.79    6.90
  -5   8  -1   77.79    8.20
  -5   8  -1   75.89    8.00
  -5   8  -1   78.79    6.90
  -5   8  -1   82.29    7.90
   5  -9   1    1.40    1.30
   5  -9   1   -1.00    3.70
   5  -9   1    3.50    3.50
   5  -9   1   -1.00    3.20
   5  -9   1   -0.20    3.50
  -5   9  -1    4.00    4.90
  -5   9  -1    0.20    4.30
   5 -10   1   25.60    6.00
   5 -10   1   38.50    6.20
   5 -10   1   26.20    6.00
  -5  10  -1   29.60    6.20
  -5  10  -1   44.40    7.10
  -5  10  -1   25.20    6.90
   5 -11   1   -1.70    3.50
   5 -11   1    0.30    3.90
   5 -11   1    1.50    4.60
  -5  11  -1    0.20    5.50
  -5  11  -1    4.40    4.70
  -5  11  -1   -1.70    5.10
   4  11   1    5.90    5.40
   4  11   1    3.00    4.20
  -4 -11  -1    2.20    4.70
  -4 -11  -1   -1.40    4.90
  -4 -11  -1    3.40    5.30
   4  10   1    0.80    4.80
   4  10   1    5.40    4.20
  -4 -10  -1   -5.00    5.00
  -4 -10  -1    1.90    4.30
  -4 -10  -1    3.70    4.90
  -4 -10  -1   -3.20    4.40
   4   9   1   -0.70    3.20
   4   9   1    0.90    3.70
   4   9   1   -7.20    3.90
  -4  -9  -1   -3.40    4.20
  -4  -9  -1   -0.20    3.80
  -4  -9  -1    2.90    4.40
  -4  -9  -1   -1.30    4.10
   4   8   1    5.10    3.40
   4   8   1    6.20    3.40
   4   8   1   10.30    4.40
  -4  -8  -1    7.30    4.50
  -4  -8  -1    3.40    4.10
  -4  -8  -1   -3.00    3.40
  -4  -8  -1    8.30    3.60
   4   7   1    9.20    3.30
   4   7   1   14.90    4.20
   4   7   1    8.10    2.70
   4   7   1   10.50    4.20
   4   7   1    5.10    3.10
  -4  -7  -1    6.40    3.90
  -4  -7  -1   11.80    4.40
  -4  -7  -1    1.60    3.40
  -4  -7  -1   15.50    4.10
   4   6   1   45.10    4.50
   4   6   1   40.80    5.40
   4   6   1   38.90    4.90
   4   6   1   38.80    4.10
   4   6   1   36.30    4.40
  -4  -6  -1   38.10    4.30
  -4  -6  -1   48.60    4.30
  -4  -6  -1   40.20    4.90
  -4  -6  -1   43.00    4.90
  -4  -6  -1   36.90    4.00
  -4  -6  -1   42.20    5.40
   4   5   1    1.90    2.90
   4   5   1    6.30    2.60
   4   5   1    4.70    2.90
   4   5   1    8.80    2.40
   4   5   1    6.20    2.50
  -4  -5  -1    7.60    3.30
  -4  -5  -1    7.10    2.30
  -4  -5  -1    2.80    2.50
  -4  -5  -1    3.90    2.60
  -4  -5  -1   13.20    3.20
   4   4   1  543.15   12.80
   4   4   1  550.84   12.00
   4   4   1  551.04   12.30
   4   4   1  562.04   12.40
   4   4   1  564.24   13.40
  -4  -4  -1  527.75   12.30
  -4  -4  -1  554.14   13.50
  -4  -4  -1  552.04   12.00
   4   3   1  298.67    8.60
   4   3   1  297.67    8.60
   4   3   1  307.67    8.00
   4   3   1  312.67    8.10
   4   3   1  307.47    8.50
  -4  -3  -1  312.77    9.30
  -4  -3  -1  302.67    8.70
   4   2   1  463.15   10.40
   4   2   1  475.25   10.50
   4   2   1  456.45   10.00
   4   2   1  470.65    9.70
   4   2   1  473.65   10.00
  -4  -2  -1  474.15    9.60
  -4  -2  -1  474.45    9.20
  -4  -2  -1  461.15   10.90
  -4  -2  -1  476.05   10.10
   4   1   1  202.18    5.40
   4   1   1  217.98    6.30
   4   1   1  204.08    6.00
   4   1   1  197.28    6.00
  -4  -1  -1  201.88    6.90
  -4  -1  -1  217.28    5.20
  -4  -1  -1  198.78    6.20
  -4  -1  -1  201.48    4.90
  -4  -1  -1  194.18    5.70
   4   0   1   -0.10    1.40
   4   0   1    0.80    0.90
   4   0   1    0.80    1.00
   4   0   1    0.70    1.60
   4   0   1    4.10    1.70
  -4   0  -1   -1.60    2.10
  -4   0  -1   -0.40    1.70
  -4   0  -1    0.60    1.20
  -4   0  -1    0.30    1.30
  -4   0  -1    0.20    2.00
   4  -1   1  213.38    6.40
   4  -1   1  203.08    5.80
   4  -1   1  209.18    4.90
   4  -1   1  207.08    3.70
   4  -1   1  205.78    5.90
   4  -1   1  198.78    6.20
  -4   1  -1  205.38    6.50
  -4   1  -1  204.68    5.40
  -4   1  -1  204.68    5.20
  -4   1  -1  195.08    6.30
  -4   1  -1  195.88    6.60
   4  -2   1  461.25    8.70
   4  -2   1  478.05    9.30
   4  -2   1  465.45   10.10
   4  -2   1  485.15   11.40
   4  -2   1  460.35   10.50
  -4   2  -1  491.05    9.60
  -4   2  -1  467.35   10.10
  -4   2  -1  462.05   10.40
  -4   2  -1  466.05    9.60
  -4   2  -1  480.55   10.70
  -4   2  -1  458.55   10.50
   4  -3   1  304.97    7.40
   4  -3   1  304.47    6.80
   4  -3   1  309.17    8.60
   4  -3   1  317.87    9.50
   4  -3   1  308.17    8.40
  -4   3  -1  303.87    8.10
  -4   3  -1  295.37    7.60
  -4   3  -1  297.97    7.90
  -4   3  -1  308.17    8.80
  -4   3  -1  314.97    8.10
  -4   3  -1  303.77    8.60
   4  -4   1  582.24   14.10
   4  -4   1  554.34   11.80
   4  -4   1  568.64    9.80
   4  -4   1  562.44   12.70
   4  -4   1  554.84   12.80
  -4   4  -1  549.25   12.70
  -4   4  -1  546.35   12.50
  -4   4  -1  539.15   10.90
  -4   4  -1  551.94   12.50
  -4   4  -1  545.45   13.50
  -4   4  -1  551.44   11.50
   4  -5   1    3.60    2.40
   4  -5   1    7.80    1.30
   4  -5   1    5.80    2.90
   4  -5   1    1.50    2.60
   4  -5   1    5.50    2.70
  -4   5  -1    4.80    2.00
  -4   5  -1    6.50    3.10
  -4   5  -1    4.50    3.00
  -4   5  -1    0.80    2.60
  -4   5  -1    7.90    3.60
  -4   5  -1    4.50    2.00
   4  -6   1   39.30    5.00
   4  -6   1   35.10    4.50
   4  -6   1   36.00    4.60
   4  -6   1   33.60    4.20
  -4   6  -1   39.20    4.60
  -4   6  -1   41.50    5.20
  -4   6  -1   39.20    5.40
  -4   6  -1   38.80    4.90
  -4   6  -1   38.20    2.90
   4  -7   1   -1.10    2.90
   4  -7   1    9.70    3.40
   4  -7   1    9.20    3.70
   4  -7   1    3.30    3.20
  -4   7  -1   10.70    3.80
  -4   7  -1    2.50    2.90
  -4   7  -1   10.50    4.10
  -4   7  -1    6.30    4.00
   4  -8   1    2.40    3.20
   4  -8   1   10.40    4.10
   4  -8   1    2.80    4.20
   4  -8   1    4.50    3.50
  -4   8  -1    6.10    4.40
  -4   8  -1    4.60    3.30
  -4   8  -1    5.70    4.00
   4  -9   1    5.20    4.80
   4  -9   1    3.00    3.30
   4  -9   1   -0.50    3.90
   4  -9   1    2.30    3.90
  -4   9  -1    8.40    4.10
  -4   9  -1    6.70    4.40
  -4   9  -1    1.90    4.20
   4 -10   1   -4.50    3.30
   4 -10   1   14.30    5.50
   4 -10   1    4.00    4.00
  -4  10  -1    3.50    4.20
  -4  10  -1    1.10    4.80
  -4  10  -1    2.60    4.70
   4 -11   1    1.60    4.60
   4 -11   1    0.00    4.20
   4 -11   1   -2.80    3.60
  -4  11  -1   -3.30    2.10
  -4  11  -1    1.20    5.00
  -4  11  -1   -1.40    5.10
  -4  11  -1    5.40    5.30
   3  12   1   14.40    6.70
   3  12   1    3.90    5.70
  -3 -12  -1    5.10    6.00
  -3 -12  -1   12.50    6.00
   3  11   1    6.10    5.30
   3  11   1   -7.10    3.70
  -3 -11  -1   -4.20    4.40
  -3 -11  -1   -1.00    4.30
  -3 -11  -1    9.20    5.40
   3  10   1   61.89    7.90
   3  10   1   61.29    8.30
  -3 -10  -1   51.99    7.60
  -3 -10  -1   50.79    7.30
  -3 -10  -1   55.99    7.70
  -3 -10  -1   55.99    7.90
   3   9   1    0.90    4.40
   3   9   1    2.60    4.40
   3   9   1    4.10    3.40
  -3  -9  -1   -6.50    3.80
  -3  -9  -1   10.10    4.60
  -3  -9  -1   11.00    5.00
  -3  -9  -1    3.10    4.10
   3   8   1   54.69    5.20
   3   8   1   67.39    7.10
   3   8   1   57.99    6.40
  -3  -8  -1   64.19    7.00
  -3  -8  -1   50.59    6.00
  -3  -8  -1   59.49    6.50
   3   7   1   23.80    4.40
   3   7   1   21.50    4.80
   3   7   1   17.20    3.20
  -3  -7  -1   28.70    4.70
  -3  -7  -1   26.20    4.80
  -3  -7  -1   24.90    4.00
  -3  -7  -1   26.40    4.70
   3   6   1  216.38    9.00
   3   6   1  236.98    8.80
   3   6   1  234.38    7.40
   3   6   1  228.98    9.10
   3   6   1  244.18    7.80
  -3  -6  -1  211.08    8.70
  -3  -6  -1  221.48    6.50
  -3  -6  -1  222.88    7.60
  -3  -6  -1  223.88    6.80
  -3  -6  -1  203.68    9.10
  -3  -6  -1  231.48    9.00
   3   5   1   10.80    2.30
   3   5   1   12.20    2.80
   3   5   1    9.70    2.90
   3   5   1    9.60    2.20
   3   5   1   11.30    2.80
  -3  -5  -1    9.60    3.30
  -3  -5  -1   10.40    2.50
  -3  -5  -1   10.10    3.30
  -3  -5  -1   16.50    3.30
  -3  -5  -1   11.60    2.60
  -3  -5  -1    7.90    1.90
   3   4   1   37.20    4.00
   3   4   1   32.00    3.00
   3   4   1   36.80    3.50
   3   4   1   38.90    3.20
   3   4   1   29.30    3.40
  -3  -4  -1   38.40    3.10
  -3  -4  -1   37.90    3.50
  -3  -4  -1   42.20    3.20
  -3  -4  -1   35.50    3.60
  -3  -4  -1   36.00    3.90
   3   3   1  213.98    6.20
   3   3   1  213.08    6.60
   3   3   1  205.38    6.80
   3   3   1  201.78    6.10
   3   3   1  211.78    6.00
  -3  -3  -1  213.08    6.30
  -3  -3  -1  214.28    7.10
   3   2   1  166.38    4.90
   3   2   1  160.18    5.30
   3   2   1  167.48    4.80
   3   2   1  149.29    5.10
   3   2   1  157.68    5.10
  -3  -2  -1  165.08    5.50
   3   1   1  180.08    5.20
   3   1   1  182.88    4.70
   3   1   1  186.58    5.30
   3   1   1  180.28    4.60
   3   1   1  179.38    5.00
  -3  -1  -1  170.38    4.20
  -3  -1  -1  181.48    5.10
  -3  -1  -1  174.58    4.00
  -3  -1  -1  173.48    4.60
  -3  -1  -1  162.68    5.50
   3   0   1    1.20    1.30
   3   0   1   -1.50    0.90
   3   0   1    0.40    1.20
   3   0   1    0.70    0.70
   3   0   1    0.40    1.30
   3   0   1   -1.50    1.40
  -3   0  -1    0.20    0.90
  -3   0  -1   -0.20    1.70
  -3   0  -1   -0.40    0.90
  -3   0  -1    0.10    1.50
  -3   0  -1    0.50    1.30
   3  -1   1  176.18    5.20
   3  -1   1  176.88    5.60
   3  -1   1  179.28    5.30
   3  -1   1  176.18    4.20
   3  -1   1  171.88    4.60
   3  -1   1  175.38    4.90
  -3   1  -1  174.68    4.40
  -3   1  -1  180.58    5.50
  -3   1  -1  185.28    5.60
  -3   1  -1  177.88    5.30
  -3   1  -1  172.98    4.30
  -3   1  -1  171.98    5.30
   3  -2   1  162.88    4.10
   3  -2   1  162.68    5.20
   3  -2   1  148.69    5.30
   3  -2   1  161.78    4.40
   3  -2   1  168.08    5.20
  -3   2  -1  168.98    4.90
  -3   2  -1  159.68    5.60
  -3   2  -1  163.08    4.80
  -3   2  -1  167.38    5.40
  -3   2  -1  161.98    4.70
  -3   2  -1  162.18    5.60
  -3   2  -1  163.68    5.00
   3  -3   1  218.48    5.90
   3  -3   1  206.18    4.50
   3  -3   1  209.38    6.40
   3  -3   1  204.08    6.40
   3  -3   1  209.98    7.20
  -3   3  -1  222.58    6.60
  -3   3  -1  212.98    6.50
  -3   3  -1  213.48    5.60
  -3   3  -1  212.18    7.00
  -3   3  -1  212.78    5.50
  -3   3  -1  202.48    6.20
   3  -4   1   40.40    3.70
   3  -4   1   35.70    2.50
   3  -4   1   31.70    3.50
   3  -4   1   43.70    3.70
   3  -4   1   31.80    3.70
   3  -4   1   35.30    1.70
  -3   4  -1   36.80    3.80
  -3   4  -1   31.70    2.60
  -3   4  -1   37.40    2.60
  -3   4  -1   34.30    2.70
  -3   4  -1   41.30    4.20
  -3   4  -1   38.00    3.70
  -3   4  -1   33.60    3.70
   3  -5   1   10.70    3.00
   3  -5   1    9.10    0.80
   3  -5   1   13.90    2.10
   3  -5   1    9.80    2.70
   3  -5   1   11.00    2.70
   3  -5   1    8.60    2.80
  -3   5  -1    9.40    2.50
  -3   5  -1   10.30    1.80
  -3   5  -1    9.20    1.80
  -3   5  -1   10.80    2.20
  -3   5  -1   13.50    3.20
  -3   5  -1   16.30    3.40
  -3   5  -1    7.30    2.50
   3  -6   1  218.18    8.60
   3  -6   1  226.18    8.40
   3  -6   1  219.18    6.40
   3  -6   1  220.18    9.10
   3  -6   1  236.38    8.70
  -3   6  -1  206.48    8.80
  -3   6  -1  201.58    8.40
  -3   6  -1  221.58    7.50
  -3   6  -1  222.28    4.70
  -3   6  -1  226.38    8.80
  -3   6  -1  217.48    7.70
  -3   6  -1  214.78    9.30
   3  -7   1   25.20    4.70
   3  -7   1   19.80    4.20
   3  -7   1   17.60    3.70
   3  -7   1   26.70    4.40
  -3   7  -1   32.10    5.10
  -3   7  -1   20.00    3.50
  -3   7  -1   24.70    4.80
  -3   7  -1   29.70    4.30
  -3   7  -1   26.90    4.90
   3  -8   1   49.00    5.80
   3  -8   1   61.59    6.50
   3  -8   1   46.70    5.50
   3  -8   1   57.29    6.60
  -3   8  -1   64.99    6.50
  -3   8  -1   47.30    6.30
  -3   8  -1   64.89    5.10
  -3   8  -1   60.09    6.00
  -3   8  -1   47.60    6.20
   3  -9   1    3.20    3.90
   3  -9   1   -1.30    3.00
   3  -9   1    2.80    3.80
   3  -9   1    6.00    3.80
  -3   9  -1   -0.40    3.00
  -3   9  -1    1.60    3.40
  -3   9  -1    6.50    4.40
  -3   9  -1    0.90    4.30
   3 -10   1   52.99    6.60
   3 -10   1   59.49    7.40
   3 -10   1   53.49    7.10
  -3  10  -1   57.89    7.80
  -3  10  -1   35.90    6.00
  -3  10  -1   50.39    7.40
  -3  10  -1   54.09    6.50
   3 -11   1   11.60    5.10
   3 -11   1    2.80    4.80
   3 -11   1   -0.90    4.50
  -3  11  -1   -2.60    4.60
  -3  11  -1   -1.10    4.50
  -3  11  -1   11.00    4.70
   3 -12   1   20.00    5.90
   3 -12   1   12.80    5.70
   3 -12   1   23.50    6.40
  -3  12  -1    0.40    5.50
  -3  12  -1   15.90    6.00
   2  12   1    1.60    4.50
   2  12   1    0.30    5.30
  -2 -12  -1    3.00    5.40
  -2 -12  -1    0.20    5.30
   2  11   1    9.50    5.70
   2  11   1   10.00    4.90
  -2 -11  -1   10.90    5.50
  -2 -11  -1   13.70    5.70
  -2 -11  -1   10.50    5.10
   2  10   1    6.80    3.20
   2  10   1   -3.00    3.90
   2  10   1   -2.90    4.50
  -2 -10  -1    2.80    4.80
  -2 -10  -1    3.80    4.40
  -2 -10  -1   -0.30    4.60
  -2 -10  -1    6.00    5.10
   2   9   1   25.10    5.70
   2   9   1   24.60    5.20
   2   9   1   22.60    4.00
  -2  -9  -1   18.00    5.10
  -2  -9  -1   18.40    4.80
  -2  -9  -1   16.00    5.20
  -2  -9  -1   13.90    5.00
   2   8   1   44.50    4.70
   2   8   1   41.50    5.60
   2   8   1   52.29    6.00
  -2  -8  -1   50.99    6.00
  -2  -8  -1   48.40    5.80
  -2  -8  -1   48.70    6.10
  -2  -8  -1   43.70    6.20
   2   7   1   11.00    3.50
   2   7   1    7.20    2.60
   2   7   1   16.20    4.30
  -2  -7  -1    8.00    3.50
  -2  -7  -1   -0.60    3.50
  -2  -7  -1    8.50    3.00
  -2  -7  -1    6.10    3.60
   2   6   1    7.70    3.40
   2   6   1    0.00    1.90
   2   6   1   -3.50    2.50
  -2  -6  -1   -1.40    1.50
  -2  -6  -1    3.60    3.20
  -2  -6  -1    0.10    2.90
  -2  -6  -1    2.60    2.20
  -2  -6  -1   -3.20    1.50
  -2  -6  -1    8.80    3.10
   2   5   1   63.29    3.80
   2   5   1   66.69    4.60
   2   5   1   55.09    3.30
   2   5   1   55.09    4.90
   2   5   1   62.49    4.90
  -2  -5  -1   68.49    4.60
  -2  -5  -1   60.79    4.80
  -2  -5  -1   64.89    3.90
  -2  -5  -1   63.39    3.00
  -2  -5  -1   59.19    5.00
  -2  -5  -1   63.39    3.10
   2   4   1  435.46    9.00
   2   4   1  420.86   10.20
   2   4   1  451.85   10.20
   2   4   1  440.56   10.90
   2   4   1  440.16    9.20
  -2  -4  -1  428.36    8.20
  -2  -4  -1  449.66    8.60
  -2  -4  -1  444.06   10.10
  -2  -4  -1  449.16   10.90
  -2  -4  -1  441.26    9.40
  -2  -4  -1  428.96   10.00
   2   3   1  855.41   14.80
   2   3   1  850.91   13.70
   2   3   1  852.41   15.30
   2   3   1  843.72   14.40
   2   3   1  844.42   13.90
  -2  -3  -1  885.81   13.90
  -2  -3  -1  847.42   13.40
  -2  -3  -1  843.72   15.30
  -2  -3  -1  863.91   14.20
  -2  -3  -1  850.01   14.50
   2   2   1 3327.37   42.90
   2   2   1 3264.97   42.40
   2   2   1 3299.87   43.60
   2   2   1 3264.47   42.70
   2   2   1 3171.38   43.10
  -2  -2  -1 3201.58   43.80
  -2  -2  -1 3354.86   43.00
   2   1   1  636.54   10.00
   2   1   1  639.84   10.30
   2   1   1  631.14   10.50
   2   1   1  635.34    9.90
   2   1   1  647.84   10.70
   2   1   1  627.94   10.30
  -2  -1  -1  642.14   10.80
  -2  -1  -1  641.74    9.80
  -2  -1  -1  632.44   10.10
   2   0   1    1.20    1.10
   2   0   1    2.00    1.00
   2   0   1    2.50    1.20
   2   0   1    1.20    1.10
   2   0   1   -0.10    0.90
   2   0   1    1.50    0.70
  -2   0  -1    0.50    0.80
  -2   0  -1    0.50    1.20
  -2   0  -1   -1.00    1.40
  -2   0  -1    2.50    1.50
  -2   0  -1    1.70    0.80
   2  -1   1  635.14    9.60
   2  -1   1  645.34   10.50
   2  -1   1  639.74    9.70
   2  -1   1  632.94   11.00
   2  -1   1  636.94   10.30
   2  -1   1  634.64   10.40
  -2   1  -1  624.54   10.40
  -2   1  -1  644.74   10.60
  -2   1  -1  636.14   10.20
  -2   1  -1  635.54   10.90
  -2   1  -1  638.74    9.80
  -2   1  -1  644.14   10.50
  -2   1  -1  641.14    9.70
   2  -2   1 3286.77   43.60
   2  -2   1 3329.47   41.60
   2  -2   1 3253.97   44.50
   2  -2   1 3293.87   43.70
   2  -2   1 3318.27   43.10
   2  -2   1 3350.86   42.80
  -2   2  -1 3342.57   43.60
  -2   2  -1 3340.57   43.50
  -2   2  -1 3319.87   42.50
  -2   2  -1 3345.87   42.80
  -2   2  -1 3327.57   43.40
  -2   2  -1 3309.27   44.00
  -2   2  -1 3308.87   44.50
   2  -3   1  860.81   11.50
   2  -3   1  840.32   13.10
   2  -3   1  856.81   14.30
   2  -3   1  842.12   14.40
   2  -3   1  848.52   15.30
   2  -3   1  828.62   14.50
  -2   3  -1  847.22   14.60
  -2   3  -1  871.71   15.00
  -2   3  -1  852.81   15.40
  -2   3  -1  862.11   12.50
  -2   3  -1  889.61   14.30
  -2   3  -1  834.92   13.40
  -2   3  -1  855.31   12.70
  -2   3  -1  866.61   15.20
   2  -4   1  439.66   10.20
   2  -4   1  445.56   10.00
   2  -4   1  442.06    8.30
   2  -4   1  447.76    9.90
   2  -4   1  448.96   10.80
  -2   4  -1  438.96    9.30
  -2   4  -1  446.76    9.40
  -2   4  -1  446.36   10.70
  -2   4  -1  435.26    7.40
  -2   4  -1  438.56   10.10
  -2   4  -1  443.26   10.70
  -2   4  -1  436.06    7.20
   2  -5   1   57.49    2.90
   2  -5   1   60.19    4.60
   2  -5   1   66.69    4.90
   2  -5   1   69.39    5.10
   2  -5   1   58.19    4.10
  -2   5  -1   64.19    5.10
  -2   5  -1   62.99    4.50
  -2   5  -1   69.39    4.90
  -2   5  -1   59.99    1.90
  -2   5  -1   65.09    4.40
  -2   5  -1   52.69    3.90
  -2   5  -1   64.19    4.30
  -2   5  -1   61.89    2.00
   2  -6   1    4.20    3.00
   2  -6   1   -0.10    1.50
   2  -6   1    5.30    2.90
   2  -6   1   -3.60    2.10
   2  -6   1    1.90    2.90
  -2   6  -1   -1.10    2.70
  -2   6  -1    0.60    2.00
  -2   6  -1    1.30    2.00
  -2   6  -1    0.80    2.80
  -2   6  -1    5.50    3.10
   2  -7   1   10.10    3.50
   2  -7   1    4.80    3.40
   2  -7   1   11.30    3.20
   2  -7   1    7.00    3.40
  -2   7  -1    8.20    3.40
  -2   7  -1   14.10    4.10
  -2   7  -1    7.30    2.90
  -2   7  -1    9.00    3.50
  -2   7  -1    6.80    3.50
   2  -8   1   46.70    5.90
   2  -8   1   50.09    5.90
   2  -8   1   52.89    6.20
   2  -8   1   59.39    5.70
  -2   8  -1   44.60    5.20
  -2   8  -1   42.80    4.50
  -2   8  -1   39.30    5.70
  -2   8  -1   44.30    6.00
  -2   8  -1   52.89    5.80
   2  -9   1   14.20    4.70
   2  -9   1   18.80    4.70
   2  -9   1   22.70    5.20
   2  -9   1   17.50    4.80
  -2   9  -1   19.00    5.20
  -2   9  -1   17.70    4.50
  -2   9  -1   20.70    2.30
  -2   9  -1   20.70    4.60
  -2   9  -1   11.80    4.70
   2 -10   1    0.80    4.20
   2 -10   1    5.70    4.10
   2 -10   1    1.10    3.50
   2 -10   1    2.50    4.10
  -2  10  -1    0.70    3.90
  -2  10  -1   -6.90    3.80
  -2  10  -1    3.30    4.40
  -2  10  -1   -0.10    4.50
   2 -11   1    8.50    5.10
   2 -11   1    9.40    5.30
   2 -11   1    8.60    4.10
  -2  11  -1   10.50    5.20
  -2  11  -1   12.60    5.10
  -2  11  -1   11.00    5.50
  -2  11  -1    4.00    4.80
   2 -12   1    3.50    4.90
   2 -12   1    1.10    3.60
   2 -12   1    7.10    5.10
  -2  12  -1    0.40    4.50
   1  12   1   34.00    7.30
   1  12   1   33.90    7.20
  -1 -12  -1   23.00    6.90
  -1 -12  -1   18.10    6.40
  -1 -12  -1   29.80    6.30
   1  11   1   -2.50    4.70
   1  11   1    5.90    4.90
  -1 -11  -1    6.60    4.90
  -1 -11  -1    5.90    5.60
  -1 -11  -1    4.90    5.20
   1  10   1   39.70    5.30
   1  10   1   35.40    6.20
   1  10   1   27.90    6.00
  -1 -10  -1   26.50    6.30
  -1 -10  -1   33.20    6.60
  -1 -10  -1   24.90    6.00
  -1 -10  -1   21.60    5.40
   1   9   1   11.20    3.70
   1   9   1   11.30    4.60
   1   9   1   11.20    4.30
  -1  -9  -1   14.10    5.00
  -1  -9  -1    7.90    4.80
  -1  -9  -1   10.00    5.00
  -1  -9  -1   13.80    4.70
   1   8   1   92.99    7.20
   1   8   1  103.49    6.20
   1   8   1   85.89    7.70
  -1  -8  -1   94.99    7.80
  -1  -8  -1  106.89    7.50
  -1  -8  -1   84.29    7.30
  -1  -8  -1   84.39    6.80
   1   7   1    7.50    3.00
   1   7   1    7.60    3.40
   1   7   1    9.90    3.80
  -1  -7  -1    3.50    2.60
  -1  -7  -1    7.70    3.80
  -1  -7  -1    6.50    3.90
  -1  -7  -1    5.50    3.50
  -1  -7  -1    5.80    3.50
   1   6   1  287.17    8.30
   1   6   1  279.67    9.90
   1   6   1  269.97    8.60
   1   6   1  275.47    9.50
  -1  -6  -1  277.37    4.40
  -1  -6  -1  268.77    4.30
  -1  -6  -1  277.67    7.70
  -1  -6  -1  287.37   10.10
  -1  -6  -1  275.67    9.30
  -1  -6  -1  264.47    8.90
   1   5   1    4.80    2.40
   1   5   1    5.20    1.80
   1   5   1    3.10    2.00
   1   5   1    6.00    2.60
  -1  -5  -1    0.50    2.40
  -1  -5  -1    4.00    1.10
  -1  -5  -1    4.00    1.80
  -1  -5  -1    4.10    1.00
  -1  -5  -1    2.50    2.50
  -1  -5  -1    2.40    2.70
   1   4   1  221.48    5.90
   1   4   1  234.28    6.40
   1   4   1  227.38    7.30
   1   4   1  221.28    6.90
  -1  -4  -1  226.88    4.60
  -1  -4  -1  210.78    7.20
  -1  -4  -1  227.88    6.80
  -1  -4  -1  220.88    4.30
  -1  -4  -1  221.98    6.60
  -1  -4  -1  221.08    6.00
   1   3   1    4.60    1.80
   1   3   1    0.90    1.70
   1   3   1    5.10    1.70
   1   3   1    4.00    1.20
   1   3   1    3.00    1.10
   1   3   1    3.20    1.70
   1   3   1    5.20    1.70
  -1  -3  -1    4.30    1.40
  -1  -3  -1    1.30    1.00
  -1  -3  -1    7.60    2.10
  -1  -3  -1    7.40    1.90
  -1  -3  -1    7.20    1.70
  -1  -3  -1    4.60    1.00
   1   2   1  157.38    4.60
   1   2   1  152.58    4.10
   1   2   1  152.98    4.10
   1   2   1  144.09    4.50
   1   2   1  151.28    3.70
   1   2   1  148.49    3.40
   1   2   1  147.99    3.60
  -1  -2  -1  147.59    3.40
  -1  -2  -1  151.38    4.70
  -1  -2  -1  147.19    3.40
  -1  -2  -1  147.89    3.90
  -1  -2  -1  151.28    4.20
   1   1   1    2.80    1.00
   1   1   1    1.20    1.00
   1   1   1    1.30    0.60
   1   1   1    1.70    0.60
   1   1   1    0.30    0.70
   1   1   1    1.30    0.90
  -1  -1  -1    2.10    0.70
  -1  -1  -1    1.40    0.90
  -1  -1  -1    0.90    0.90
   1   0   1    1.00    0.60
   1   0   1    1.10    0.30
   1   0   1    1.00    0.50
   1   0   1    0.90    0.50
   1   0   1    0.90    0.60
   1   0   1    0.90    0.60
   1   0   1    1.50    0.90
  -1   0  -1    1.90    0.30
  -1   0  -1    0.80    0.70
  -1   0  -1    0.40    0.80
  -1   0  -1    1.30    0.60
  -1   0  -1    1.00    0.70
   1  -1   1    0.40    0.90
   1  -1   1    1.50    0.50
   1  -1   1    0.70    1.00
   1  -1   1    1.90    0.90
   1  -1   1    0.80    0.90
   1  -1   1    0.00    1.00
  -1   1  -1    1.00    1.00
  -1   1  -1    2.50    1.00
  -1   1  -1    1.70    1.00
  -1   1  -1    0.40    1.20
  -1   1  -1    2.50    1.30
  -1   1  -1    0.30    0.80
  -1   1  -1    0.70    0.90
   1  -2   1  149.69    3.10
   1  -2   1  150.18    3.20
   1  -2   1  154.98    4.30
   1  -2   1  151.38    4.50
   1  -2   1  151.68    4.30
   1  -2   1  148.89    4.00
  -1   2  -1  155.78    4.40
  -1   2  -1  144.29    4.20
  -1   2  -1  151.08    4.60
  -1   2  -1  153.58    4.00
  -1   2  -1  151.78    3.00
  -1   2  -1  158.08    3.90
  -1   2  -1  161.28    3.10
  -1   2  -1  145.89    4.40
   1  -3   1    5.00    1.80
   1  -3   1    6.30    1.90
   1  -3   1    4.10    1.60
   1  -3   1    2.40    0.60
   1  -3   1    3.00    0.90
   1  -3   1    2.10    1.80
  -1   3  -1    4.90    1.80
  -1   3  -1    3.50    1.40
  -1   3  -1    4.00    1.90
  -1   3  -1    4.50    2.00
  -1   3  -1    2.70    0.70
  -1   3  -1    2.20    1.50
  -1   3  -1    2.00    0.70
  -1   3  -1    7.30    2.00
  -1   3  -1    3.20    1.40
   1  -4   1  225.28    7.30
   1  -4   1  222.08    6.90
   1  -4   1  235.68    7.10
   1  -4   1  218.88    4.80
   1  -4   1  223.88    6.50
  -1   4  -1  216.28    6.50
  -1   4  -1  229.98    5.90
  -1   4  -1  214.78    7.10
  -1   4  -1  227.28    7.10
  -1   4  -1  236.78    6.90
   1  -5   1    1.80    2.50
   1  -5   1    4.10    1.10
   1  -5   1    4.10    2.20
   1  -5   1    7.20    2.70
   1  -5   1    2.40    2.40
  -1   5  -1    8.90    2.10
  -1   5  -1    5.60    2.30
  -1   5  -1    6.80    2.40
  -1   5  -1    5.30    2.50
  -1   5  -1    4.20    2.60
   1  -6   1  276.57    9.40
   1  -6   1  272.27    9.40
   1  -6   1  275.57    8.70
   1  -6   1  297.27    9.80
   1  -6   1  284.97    6.30
  -1   6  -1  269.17    8.90
  -1   6  -1  285.07    9.30
  -1   6  -1  267.57    9.20
  -1   6  -1  276.47    7.70
  -1   6  -1  273.07    9.50
   1  -7   1   10.20    3.30
   1  -7   1    8.00    3.70
   1  -7   1    3.70    3.40
   1  -7   1    8.30    3.50
  -1   7  -1    7.90    3.30
  -1   7  -1    8.60    3.10
  -1   7  -1   12.70    3.80
  -1   7  -1    5.00    2.40
  -1   7  -1    3.50    3.40
   1  -8   1   94.79    7.70
   1  -8   1   96.99    7.90
   1  -8   1  105.79    8.00
   1  -8   1   92.89    6.60
  -1   8  -1   98.59    7.10
  -1   8  -1   86.59    6.60
  -1   8  -1   84.19    7.70
  -1   8  -1   95.39    7.40
   1  -9   1   19.50    4.10
   1  -9   1    6.10    4.00
   1  -9   1   13.90    4.80
   1  -9   1    9.60    4.30
  -1   9  -1   17.50    4.40
  -1   9  -1   10.30    4.60
  -1   9  -1    2.40    4.10
  -1   9  -1   14.30    4.00
   1 -10   1   45.80    6.70
   1 -10   1   25.70    5.90
   1 -10   1   37.30    5.50
   1 -10   1   27.30    5.90
  -1  10  -1   40.60    6.20
  -1  10  -1   28.90    6.20
  -1  10  -1   39.70    6.30
  -1  10  -1   33.20    5.30
   1 -11   1   -0.50    4.60
   1 -11   1   12.10    4.30
   1 -11   1   -0.10    4.80
  -1  11  -1    8.20    5.20
  -1  11  -1    5.40    5.40
  -1  11  -1    5.20    3.90
   1 -12   1   30.20    6.70
   1 -12   1   18.60    6.10
  -1  12  -1   27.70    6.60
  -1  12  -1   14.30    6.00
   0  12   1    3.20    6.00
   0  12   1    3.50    4.80
   0 -12  -1   -0.80    5.20
   0 -12  -1    9.70    4.80
   0 -12  -1    7.70    5.50
   0  11   1    2.00    4.50
   0  11   1    0.10    4.40
   0 -11  -1   -7.60    4.60
   0 -11  -1   -0.10    4.60
   0 -11  -1    1.80    4.40
   0  10   1   69.89    8.20
   0  10   1   78.39    6.80
   0  10   1   77.49    8.10
   0 -10  -1   82.89    8.70
   0 -10  -1   83.89    8.60
   0 -10  -1   76.49    8.50
   0 -10  -1   87.99    8.00
   0   9   1   -1.10    3.60
   0   9   1   -0.50    3.80
   0   9   1   -2.00    2.40
   0   9   1    1.00    3.40
   0  -9  -1    2.10    4.00
   0  -9  -1    1.80    4.10
   0  -9  -1    6.20    4.60
   0  -9  -1    4.00    3.80
   0   8   1   40.50    4.60
   0   8   1   45.20    5.80
   0   8   1   39.30    5.10
   0   8   1   52.29    6.20
   0  -8  -1   48.40    6.70
   0  -8  -1   42.50    5.90
   0  -8  -1   50.69    5.90
   0  -8  -1   47.20    6.00
   0   7   1    1.00    3.00
   0   7   1   -0.10    3.10
   0   7   1    6.80    3.60
   0   7   1   -0.60    2.20
   0  -7  -1   -2.10    1.90
   0  -7  -1    2.70    3.90
   0  -7  -1   -1.70    3.00
   0  -7  -1    1.80    3.30
   0  -7  -1    1.50    3.60
   0   6   1   10.30    1.70
   0   6   1    7.80    3.00
   0   6   1   13.10    2.90
   0   6   1   13.40    3.50
   0   6   1    8.30    2.40
   0  -6  -1   16.80    3.40
   0  -6  -1   11.20    3.50
   0  -6  -1   14.00    3.70
   0  -6  -1    6.60    3.30
   0  -6  -1    7.90    2.20
   0   5   1   -3.50    1.90
   0   5   1   -1.60    2.00
   0   5   1    2.10    1.90
   0   5   1   -1.90    1.40
   0   5   1    0.80    0.90
   0   5   1    0.60    1.10
   0   5   1   -0.40    1.50
   0  -5  -1    0.30    1.60
   0  -5  -1    0.00    2.30
   0  -5  -1   -0.20    2.20
   0  -5  -1    3.60    2.60
   0   4   1   -1.90    1.00
   0   4   1    3.40    2.10
   0   4   1   -0.10    1.80
   0   4   1   -2.20    1.90
   0   4   1   -1.20    1.30
   0   4   1    0.50    1.50
   0  -4  -1    5.00    2.20
   0  -4  -1    3.10    1.40
   0  -4  -1    1.30    2.10
   0  -4  -1    0.10    1.70
   0   3   1    1.30    1.60
   0   3   1    2.20    1.70
   0   3   1    0.00    1.30
   0   3   1    0.00    0.80
   0   3   1    2.90    1.40
   0   3   1   -1.20    1.50
   0   3   1   -0.80    1.30
   0   3   1    0.50    1.50
   0  -3  -1    1.70    1.50
   0  -3  -1   -1.60    1.30
   0  -3  -1    1.50    1.70
   0  -3  -1    0.80    1.60
   0   2   1  208.98    3.10
   0   2   1  209.78    3.60
   0   2   1  205.98    5.40
   0   2   1  198.38    4.60
   0   2   1  206.18    4.30
   0   2   1  198.38    5.10
   0   2   1  209.28    5.00
   0   2   1  208.78    5.00
   0   2   1  203.78    5.00
   0  -2  -1  205.78    3.10
   0  -2  -1  210.88    5.00
   0  -2  -1  198.28    4.80
   0  -2  -1  202.38    5.40
   0  -2  -1  203.78    4.40
   0   1   1    5.50    1.20
   0   1   1    4.60    0.90
   0   1   1    4.00    0.90
   0   1   1    3.40    0.90
   0   1   1    3.90    0.90
   0   1   1    3.60    0.50
   0   1   1    4.30    0.70
   0  -1  -1    3.60    1.10
   0  -1  -1    3.90    0.80
   0  -1  -1    3.10    0.40
   0  -1  -1    2.00    0.90
   0  -1  -1    3.80    0.90
   0   0  -1    0.10    0.20
   0  -1   1    3.60    0.50
   0  -1   1    4.10    0.90
   0  -1   1    4.30    0.80
   0  -1   1    3.70    0.90
   0  -1   1    2.70    0.60
   0   1  -1    4.10    0.80
   0   1  -1    3.90    0.90
   0   1  -1    5.30    0.90
   0   1  -1    4.70    0.80
   0   1  -1    3.30    0.80
   0   1  -1    3.50    0.90
   0  -2   1  211.98    5.10
   0  -2   1  207.98    4.80
   0  -2   1  201.58    4.80
   0  -2   1  211.58    3.60
   0  -2   1  207.78    3.30
   0  -2   1  205.28    4.40
   0   2  -1  211.58    5.00
   0   2  -1  208.58    5.10
   0   2  -1  213.68    5.10
   0   2  -1  200.58    3.20
   0   2  -1  205.58    3.30
   0   2  -1  215.68    5.10
   0   2  -1  210.88    4.70
   0   2  -1  197.38    4.40
   0  -3   1   -0.30    0.80
   0  -3   1    1.00    1.70
   0  -3   1   -0.10    1.10
   0  -3   1   -1.90    1.30
   0  -3   1    0.30    0.50
   0  -3   1    1.10    1.60
   0   3  -1    0.20    0.60
   0   3  -1    0.20    1.50
   0   3  -1   -0.70    1.00
   0   3  -1    0.40    1.40
   0   3  -1    0.30    1.60
   0   3  -1   -0.60    1.50
   0   3  -1    0.00    1.50
   0  -4   1    1.80    2.20
   0  -4   1    0.30    1.10
   0  -4   1    2.20    2.30
   0  -4   1    0.30    1.80
   0  -4   1   -0.10    0.40
   0  -4   1    3.90    2.20
   0  -4   1    0.00    0.40
   0   4  -1    0.50    2.00
   0   4  -1   -1.40    1.50
   0   4  -1   -2.00    1.90
   0   4  -1    2.20    1.80
   0   4  -1   -1.30    2.10
   0   4  -1    0.90    2.00
   0  -5   1   -2.20    2.40
   0  -5   1    2.20    2.40
   0  -5   1    0.50    2.30
   0  -5   1   -1.20    1.10
   0  -5   1    0.90    2.30
   0   5  -1   -0.40    2.20
   0   5  -1    0.20    0.90
   0   5  -1    1.40    2.20
   0   5  -1    1.00    1.30
   0   5  -1   -0.10    1.70
   0   5  -1   -0.60    1.90
   0  -6   1   13.60    3.50
   0  -6   1   10.40    3.50
   0  -6   1    6.70    2.70
   0  -6   1    8.40    3.30
   0  -6   1   10.50    1.90
   0   6  -1    9.80    3.10
   0   6  -1   21.00    3.70
   0   6  -1    9.80    2.20
   0   6  -1   11.50    3.30
   0   6  -1    7.20    2.60
   0  -7   1    4.70    3.40
   0  -7   1    4.80    3.40
   0  -7   1    0.50    3.60
   0  -7   1   -4.20    3.20
   0   7  -1   -0.40    2.90
   0   7  -1    3.50    3.20
   0   7  -1   -0.40    2.80
   0   7  -1    2.40    1.90
   0   7  -1   -3.50    2.30
   0  -8   1   40.20    5.70
   0  -8   1   52.19    6.10
   0  -8   1   41.50    5.30
   0  -8   1   42.80    6.10
   0   8  -1   46.30    5.20
   0   8  -1   47.40    6.00
   0   8  -1   38.80    5.60
   0   8  -1   43.60    5.70
   0  -9   1   -2.80    3.60
   0  -9   1    1.20    3.70
   0  -9   1    2.70    4.10
   0  -9   1   -2.70    3.10
   0   9  -1    0.30    3.60
   0   9  -1    1.10    3.00
   0   9  -1   -0.50    3.60
   0 -10   1   78.79    8.20
   0 -10   1   82.39    7.40
   0 -10   1   99.39    9.10
   0 -10   1   81.49    8.20
   0  10  -1   90.59    7.60
   0  10  -1   67.79    7.90
   0  10  -1   61.69    7.60
   0 -11   1    3.60    4.70
   0 -11   1    3.00    4.90
   0 -11   1    8.20    5.30
   0  11  -1   -2.20    3.90
   0  11  -1   -2.80    4.40
   0  11  -1   -1.00    4.60
   0 -12   1    6.40    6.30
   0 -12   1    1.50    5.40
   0  12  -1    8.40    5.60
   0  12  -1    8.20    5.40
  -1  12   1   17.90    6.80
  -1  12   1   22.30    7.80
   1 -12  -1   20.00    5.80
   1 -12  -1   33.00    7.80
   1 -12  -1   29.30    7.30
  -1  11   1    1.30    4.60
  -1  11   1    4.90    4.70
  -1  11   1    3.50    4.70
   1 -11  -1   -0.50    4.60
   1 -11  -1   10.20    4.40
   1 -11  -1    3.20    5.00
  -1  10   1   33.70    6.30
  -1  10   1   25.40    5.40
  -1  10   1   23.40    5.50
  -1  10   1   30.80    5.30
   1 -10  -1   32.90    5.70
   1 -10  -1   31.30    6.20
   1 -10  -1   17.90    5.60
   1 -10  -1   26.90    5.90
  -1   9   1    1.00    3.90
  -1   9   1    8.40    3.50
  -1   9   1   15.50    4.50
  -1   9   1   19.30    4.90
   1  -9  -1   15.40    4.90
   1  -9  -1    6.80    4.10
   1  -9  -1   11.60    4.60
   1  -9  -1   11.30    4.70
  -1   8   1  106.19    7.40
  -1   8   1   81.49    7.50
  -1   8   1   88.99    7.00
  -1   8   1   91.39    3.30
  -1   8   1  103.39    6.60
   1  -8  -1   99.69    7.80
   1  -8  -1  102.89    8.30
   1  -8  -1  100.39    7.90
   1  -8  -1   87.79    6.90
  -1   7   1    7.90    3.30
  -1   7   1    8.50    3.30
  -1   7   1   11.60    2.20
  -1   7   1    6.40    3.50
  -1   7   1    3.30    3.10
   1  -7  -1    7.90    2.00
   1  -7  -1    7.10    3.60
   1  -7  -1    1.50    3.30
   1  -7  -1    7.90    3.40
   1  -7  -1    2.50    3.40
  -1   6   1  281.37    9.20
  -1   6   1  255.67    9.10
  -1   6   1  277.37    7.00
  -1   6   1  278.67    9.30
  -1   6   1  266.07    8.50
  -1   6   1  258.97    9.60
   1  -6  -1  254.37    9.70
   1  -6  -1  291.07    9.70
   1  -6  -1  283.37    7.10
   1  -6  -1  277.17    9.30
   1  -6  -1  277.27    9.10
  -1   5   1    6.80    2.70
  -1   5   1    6.30    2.30
  -1   5   1   10.20    2.90
  -1   5   1    2.20    1.50
  -1   5   1    2.90    2.20
  -1   5   1    5.70    2.60
   1  -5  -1    9.30    1.80
   1  -5  -1    9.50    2.70
   1  -5  -1    4.60    2.60
   1  -5  -1    6.60    2.50
   1  -5  -1   -0.50    2.50
  -1   4   1  224.28    6.50
  -1   4   1  224.58    7.30
  -1   4   1  233.18    7.10
  -1   4   1  221.98    6.80
  -1   4   1  220.88    6.80
  -1   4   1  223.78    5.40
   1  -4  -1  226.58    6.90
   1  -4  -1  232.38    7.80
   1  -4  -1  227.38    7.00
   1  -4  -1  230.28    7.00
   1  -4  -1  229.08    5.70
  -1   3   1    1.90    0.50
  -1   3   1    4.80    1.90
  -1   3   1    2.80    1.40
  -1   3   1    3.50    2.10
  -1   3   1    1.70    1.80
  -1   3   1    2.80    1.90
  -1   3   1    3.20    1.20
  -1   3   1    2.30    0.50
   1  -3  -1    5.30    2.10
   1  -3  -1    5.90    1.90
   1  -3  -1    5.60    1.40
   1  -3  -1    3.90    1.40
  -1   2   1  156.28    4.90
  -1   2   1  154.78    4.50
  -1   2   1  148.49    3.60
  -1   2   1  147.09    4.40
  -1   2   1  157.58    3.80
  -1   2   1  157.18    4.60
   1  -2  -1  153.58    3.80
   1  -2  -1  151.48    4.20
   1  -2  -1  154.68    4.40
   1  -2  -1  148.19    4.70
  -1   1   1    1.20    1.30
  -1   1   1    2.00    1.20
  -1   1   1    1.90    1.10
  -1   1   1    2.50    0.90
  -1   1   1    1.00    0.70
  -1   1   1    1.70    0.90
  -1   1   1    2.00    0.60
   1  -1  -1    2.30    1.20
   1  -1  -1    0.40    0.90
   1  -1  -1    0.10    1.00
   1  -1  -1   -0.30    0.80
   1  -1  -1    1.80    0.70
  -1   0   1    1.40    0.60
  -1   0   1    1.70    0.60
  -1   0   1    0.80    0.50
  -1   0   1   -0.40    0.70
  -1   0   1    1.80    0.70
   1   0  -1    1.40    0.50
   1   0  -1    1.20    0.60
   1   0  -1   -0.70    0.40
   1   0  -1    2.80    0.30
   1   0  -1   -0.30    0.60
   1   0  -1    1.00    0.60
   1   0  -1    0.80    0.50
   1   0  -1    1.00    0.40
   1   0  -1    0.90    0.60
   1   1  -1    0.90    0.70
   1   1  -1    1.90    1.10
   1   1  -1    2.70    0.80
   1   1  -1    3.00    0.80
   1   1  -1    1.30    1.00
  -1  -2   1  153.08    3.90
  -1  -2   1  149.59    4.00
  -1  -2   1  153.18    4.20
   1   2  -1  149.59    4.10
   1   2  -1  155.58    4.20
   1   2  -1  154.78    4.10
   1   2  -1  150.68    4.40
   1   2  -1  143.29    4.30
   1   2  -1  153.98    3.50
  -1  -3   1    1.70    1.70
  -1  -3   1    0.60    1.60
  -1  -3   1    5.30    1.70
  -1  -3   1    2.00    1.10
   1   3  -1    4.20    1.60
   1   3  -1    0.10    1.80
   1   3  -1    4.20    1.80
   1   3  -1    5.20    1.20
   1   3  -1    5.50    1.60
   1   3  -1    7.90    1.80
  -1  -4   1  223.78    6.70
  -1  -4   1  223.58    7.00
  -1  -4   1  223.18    4.70
  -1  -4   1  241.48    6.50
  -1  -4   1  223.98    5.30
   1   4  -1  226.88    7.00
   1   4  -1  214.58    7.20
   1   4  -1  226.88    5.10
   1   4  -1  228.88    6.50
   1   4  -1  216.58    6.80
  -1  -5   1    4.00    2.40
  -1  -5   1    4.80    1.00
  -1  -5   1    3.10    1.10
  -1  -5   1    5.10    1.60
  -1  -5   1    5.30    2.60
  -1  -5   1    4.40    2.20
  -1  -5   1   -1.10    2.40
   1   5  -1    8.20    2.60
   1   5  -1    6.00    2.70
   1   5  -1    5.90    1.30
   1   5  -1    8.70    2.10
  -1  -6   1  288.57    9.80
  -1  -6   1  276.47    4.80
  -1  -6   1  270.67    9.20
  -1  -6   1  275.77    4.80
  -1  -6   1  288.37   10.00
  -1  -6   1  274.47    6.80
  -1  -6   1  271.17    8.50
  -1  -6   1  263.67    6.10
   1   6  -1  288.17   10.10
   1   6  -1  289.37    9.00
   1   6  -1  269.37    9.40
  -1  -7   1    6.70    3.60
  -1  -7   1    5.60    2.10
  -1  -7   1    2.10    3.60
  -1  -7   1    9.20    3.70
  -1  -7   1    5.00    3.50
   1   7  -1    4.60    2.50
   1   7  -1    4.80    2.70
   1   7  -1   -0.20    3.20
  -1  -8   1  102.99    8.00
  -1  -8   1  111.79    8.00
  -1  -8   1  103.89    7.70
  -1  -8   1  102.49    7.50
   1   8  -1   98.39    6.50
   1   8  -1   99.29    7.40
   1   8  -1   97.19    8.00
  -1  -9   1   10.60    4.00
  -1  -9   1   10.30    4.50
  -1  -9   1    8.10    4.50
  -1  -9   1   13.00    4.80
   1   9  -1    9.50    3.60
   1   9  -1   18.70    5.20
   1   9  -1   10.80    4.40
  -1 -10   1   41.80    6.50
  -1 -10   1   28.40    5.80
  -1 -10   1   42.20    6.70
  -1 -10   1   29.40    6.40
   1  10  -1   21.60    5.70
   1  10  -1   26.10    5.20
   1  10  -1   46.50    6.80
  -1 -11   1    0.00    5.20
  -1 -11   1    0.90    4.80
  -1 -11   1   -0.50    3.90
   1  11  -1    8.20    4.90
   1  11  -1    8.50    4.00
   1  11  -1    3.20    5.10
  -1 -12   1   43.30    8.10
  -1 -12   1   27.30    7.00
   1  12  -1   22.30    6.80
   1  12  -1   17.60    6.80
  -2  12   1   -7.00    4.70
  -2  12   1   -1.80    4.80
   2 -12  -1    5.70    3.80
   2 -12  -1    2.40    4.70
   2 -12  -1   -0.90    4.50
  -2  11   1    4.10    4.30
  -2  11   1   15.30    5.80
  -2  11   1   12.20    5.40
   2 -11  -1    8.00    4.90
   2 -11  -1    4.00    4.60
   2 -11  -1   19.90    5.70
  -2  10   1    2.50    3.90
  -2  10   1    3.00    3.80
  -2  10   1    1.60    4.40
  -2  10   1    5.00    4.40
   2 -10  -1    3.20    4.20
   2 -10  -1    3.90    4.70
   2 -10  -1   -1.70    4.10
   2 -10  -1    0.80    3.80
  -2   9   1   17.60    4.30
  -2   9   1   16.90    5.10
  -2   9   1   20.70    5.10
  -2   9   1   15.20    4.20
   2  -9  -1   22.00    5.20
   2  -9  -1   10.40    4.50
   2  -9  -1   19.10    4.90
   2  -9  -1   24.70    5.20
  -2   8   1   47.10    5.80
  -2   8   1   41.50    5.40
  -2   8   1   45.40    6.00
  -2   8   1   44.10    6.20
   2  -8  -1   40.20    5.50
   2  -8  -1   46.00    6.00
   2  -8  -1   45.30    5.50
   2  -8  -1   57.99    6.10
  -2   7   1   11.60    2.50
  -2   7   1   10.80    3.70
  -2   7   1    8.40    3.70
  -2   7   1    4.20    2.90
  -2   7   1    5.60    3.70
  -2   7   1    7.50    3.60
   2  -7  -1    8.00    3.50
   2  -7  -1    5.20    3.30
   2  -7  -1    5.10    3.20
   2  -7  -1    7.20    3.70
   2  -7  -1    7.10    2.00
  -2   6   1    0.20    2.10
  -2   6   1    1.80    3.10
  -2   6   1   -2.40    2.00
  -2   6   1    0.90    2.40
  -2   6   1    0.30    2.80
  -2   6   1    2.50    2.90
   2  -6  -1    2.70    2.90
   2  -6  -1   -1.80    2.60
   2  -6  -1   -2.20    2.90
   2  -6  -1    1.10    1.70
   2  -6  -1    3.00    3.20
  -2   5   1   57.59    3.90
  -2   5   1   64.49    5.20
  -2   5   1   59.89    1.50
  -2   5   1   64.19    1.50
  -2   5   1   62.79    4.90
  -2   5   1   67.89    4.00
  -2   5   1   66.59    5.20
   2  -5  -1   59.59    4.50
   2  -5  -1   62.39    5.20
   2  -5  -1   58.79    3.40
   2  -5  -1   61.59    2.00
   2  -5  -1   66.09    4.90
   2  -5  -1   58.29    4.40
  -2   4   1  442.06    7.10
  -2   4   1  435.66    7.00
  -2   4   1  438.16   10.50
  -2   4   1  446.16    9.10
  -2   4   1  433.06   10.70
  -2   4   1  436.56   10.40
  -2   4   1  454.85    9.30
   2  -4  -1  424.66   10.90
   2  -4  -1  438.96   10.10
   2  -4  -1  438.66    7.00
   2  -4  -1  443.06    9.80
   2  -4  -1  438.16    8.80
   2  -4  -1  437.76   10.10
  -2   3   1  865.41   15.20
  -2   3   1  866.61   13.40
  -2   3   1  853.51   13.60
  -2   3   1  865.41   12.70
  -2   3   1  846.92   15.00
  -2   3   1  876.71   15.90
  -2   3   1  865.91   15.00
   2  -3  -1  843.32   13.70
   2  -3  -1  839.42   12.20
   2  -3  -1  857.71   14.00
   2  -3  -1  862.41   14.60
   2  -3  -1  863.51   14.80
   2  -3  -1  835.32   15.50
  -2   2   1 3282.67   43.60
  -2   2   1 3225.08   44.10
  -2   2   1 3264.27   42.70
  -2   2   1 3245.48   41.30
  -2   2   1 3347.96   43.70
  -2   2   1 3306.87   43.40
  -2   2   1 3382.86   42.40
   2  -2  -1 3188.78   44.10
   2  -2  -1 3295.27   42.90
   2  -2  -1 3285.17   43.00
   2  -2  -1 3268.07   41.70
   2  -2  -1 3273.27   43.50
   2  -2  -1 3346.07   42.20
  -2   1   1  644.24    9.10
  -2   1   1  640.44   10.20
  -2   1   1  631.14   10.50
  -2   1   1  637.04   10.30
  -2   1   1  642.14   10.30
  -2   1   1  640.14   10.80
   2  -1  -1  622.94    9.80
   2  -1  -1  642.34   10.90
   2  -1  -1  631.54   10.40
   2  -1  -1  621.84   10.40
   2  -1  -1  653.53    8.90
   2  -1  -1  635.44    9.90
  -2   0   1    0.80    0.70
  -2   0   1   -0.10    1.30
  -2   0   1    0.30    1.10
  -2   0   1    0.40    1.10
  -2   0   1    1.50    1.10
   2   0  -1    2.70    1.10
   2   0  -1    2.50    1.20
   2   0  -1    2.60    0.80
   2   0  -1    1.30    0.80
   2   0  -1    1.40    0.80
   2   0  -1    1.90    1.10
  -2  -1   1  641.24   10.20
   2   1  -1  642.24   10.10
   2   1  -1  634.74   10.40
   2   1  -1  630.94   10.30
   2   1  -1  628.14   10.10
   2   1  -1  624.14   10.30
  -2  -2   1 3288.17   43.50
   2   2  -1 3229.68   43.10
   2   2  -1 3364.26   43.90
   2   2  -1 3341.57   43.10
   2   2  -1 3255.97   43.50
   2   2  -1 3282.27   43.20
  -2  -3   1  857.51   13.80
  -2  -3   1  859.61   14.80
  -2  -3   1  857.51   14.00
   2   3  -1  853.51   13.70
   2   3  -1  837.12   14.60
   2   3  -1  841.82   15.10
   2   3  -1  851.71   14.50
   2   3  -1  863.71   14.30
  -2  -4   1  444.26    9.90
  -2  -4   1  433.46    9.50
  -2  -4   1  453.85    8.80
  -2  -4   1  452.35    8.90
  -2  -4   1  426.46   10.20
   2   4  -1  441.26    9.70
   2   4  -1  459.85   11.10
   2   4  -1  438.56   10.10
   2   4  -1  459.05    9.10
   2   4  -1  434.76   10.30
  -2  -5   1   62.69    3.10
  -2  -5   1   61.09    4.70
  -2  -5   1   62.39    4.60
  -2  -5   1   60.19    4.70
  -2  -5   1   56.19    3.60
   2   5  -1   62.29    5.10
   2   5  -1   67.59    4.80
   2   5  -1   53.69    3.10
   2   5  -1   60.89    4.70
   2   5  -1   62.39    4.10
  -2  -6   1    1.50    3.10
  -2  -6   1    0.50    2.10
  -2  -6   1   -0.10    1.40
  -2  -6   1   -0.90    2.50
  -2  -6   1   -1.30    2.70
  -2  -6   1   -5.70    2.80
  -2  -6   1   -0.70    1.50
   2   6  -1    1.10    1.80
   2   6  -1    5.00    3.20
   2   6  -1    0.30    2.70
   2   6  -1    3.80    2.80
  -2  -7   1    7.50    3.30
  -2  -7   1   11.20    2.60
  -2  -7   1    9.70    3.90
  -2  -7   1    5.70    3.40
  -2  -7   1    6.80    3.60
   2   7  -1    2.80    3.10
   2   7  -1    4.30    3.50
   2   7  -1    8.60    2.90
  -2  -8   1   47.60    6.30
  -2  -8   1   51.49    5.60
  -2  -8   1   49.70    6.10
  -2  -8   1   60.49    6.40
   2   8  -1   50.19    5.40
   2   8  -1   41.60    5.70
   2   8  -1   40.90    6.10
  -2  -9   1   16.50    5.60
  -2  -9   1   19.70    4.60
  -2  -9   1   14.90    4.90
  -2  -9   1   10.70    5.00
   2   9  -1   25.70    4.30
   2   9  -1   19.30    5.30
   2   9  -1   18.40    4.80
  -2 -10   1    9.20    5.00
  -2 -10   1    0.50    4.50
  -2 -10   1    2.70    4.90
  -2 -10   1    0.40    4.70
   2  10  -1    7.80    4.60
   2  10  -1   -0.40    3.10
   2  10  -1    3.10    4.80
  -2 -11   1    7.90    5.30
  -2 -11   1    9.60    5.40
   2  11  -1    7.30    4.40
   2  11  -1    4.30    5.20
   2  11  -1   -0.90    4.30
  -2 -12   1    5.40    5.60
  -2 -12   1    4.10    5.30
   2  12  -1  -10.60    4.80
   2  12  -1    1.50    5.30
  -3  12   1    5.40    5.80
  -3  12   1   11.40    5.90
   3 -12  -1   12.70    4.90
   3 -12  -1    5.90    5.20
  -3  11   1   -0.40    4.60
  -3  11   1  -11.00    4.40
   3 -11  -1    1.50    3.70
   3 -11  -1    3.20    4.50
   3 -11  -1    2.70    4.40
  -3  10   1   42.80    7.10
  -3  10   1   72.59    8.30
  -3  10   1   53.49    7.80
  -3  10   1   50.59    6.40
   3 -10  -1   50.09    7.00
   3 -10  -1   54.09    7.20
   3 -10  -1   51.59    6.70
  -3   9   1    1.30    3.20
  -3   9   1   -2.80    3.80
  -3   9   1   -2.40    3.40
  -3   9   1    6.70    4.50
   3  -9  -1    1.90    3.90
   3  -9  -1    0.70    3.70
   3  -9  -1    1.40    3.30
   3  -9  -1    0.70    3.60
  -3   8   1   61.59    6.80
  -3   8   1   56.99    6.50
  -3   8   1   64.09    5.80
  -3   8   1   47.20    6.50
   3  -8  -1   63.39    6.20
   3  -8  -1   42.00    5.60
   3  -8  -1   52.79    6.00
   3  -8  -1   58.39    6.60
  -3   7   1   24.80    3.30
  -3   7   1   24.50    4.50
  -3   7   1   19.40    3.80
  -3   7   1   27.30    3.80
  -3   7   1   23.00    4.60
  -3   7   1   18.60    4.50
   3  -7  -1   27.40    4.30
   3  -7  -1   21.90    2.90
   3  -7  -1   23.30    4.40
   3  -7  -1   27.60    4.10
   3  -7  -1   29.90    4.90
  -3   6   1  228.38    7.50
  -3   6   1  223.58    4.40
  -3   6   1  219.78    7.60
  -3   6   1  222.38    9.40
  -3   6   1  223.18    9.20
  -3   6   1  219.58    9.20
   3  -6  -1  200.08    9.10
   3  -6  -1  213.78    8.20
   3  -6  -1  215.18    6.90
   3  -6  -1  225.68    8.80
   3  -6  -1  211.38    8.40
  -3   5   1   10.70    3.40
  -3   5   1   11.80    3.20
  -3   5   1    9.80    2.10
  -3   5   1    7.10    1.50
  -3   5   1    6.60    1.50
  -3   5   1    3.30    2.90
  -3   5   1   14.50    3.10
   3  -5  -1   10.90    2.30
   3  -5  -1   11.20    1.30
   3  -5  -1   10.40    2.70
   3  -5  -1   15.30    3.40
   3  -5  -1    6.40    2.70
   3  -5  -1   12.50    2.70
  -3   4   1   39.60    3.40
  -3   4   1   32.10    2.50
  -3   4   1   38.90    2.50
  -3   4   1   32.50    3.70
  -3   4   1   39.20    4.00
  -3   4   1   33.30    3.30
  -3   4   1   41.10    2.60
   3  -4  -1   36.20    4.00
   3  -4  -1   37.30    2.90
   3  -4  -1   25.80    3.20
   3  -4  -1   33.90    1.90
   3  -4  -1   38.00    3.40
   3  -4  -1   43.60    3.80
  -3   3   1  219.88    5.70
  -3   3   1  220.58    6.80
  -3   3   1  209.98    7.00
  -3   3   1  194.18    6.00
  -3   3   1  206.88    4.60
  -3   3   1  198.28    6.40
   3  -3  -1  196.28    6.40
   3  -3  -1  198.88    5.80
   3  -3  -1  203.88    6.80
   3  -3  -1  202.48    6.10
   3  -3  -1  207.38    5.60
   3  -3  -1  200.88    4.70
  -3   2   1  158.38    5.00
  -3   2   1  166.28    5.00
  -3   2   1  155.28    5.60
  -3   2   1  160.78    5.20
  -3   2   1  162.68    5.70
  -3   2   1  160.38    5.00
   3  -2  -1  159.08    4.30
   3  -2  -1  155.58    5.40
   3  -2  -1  163.38    4.90
   3  -2  -1  164.68    4.00
   3  -2  -1  156.38    5.00
   3  -2  -1  154.78    5.20
  -3   1   1  172.58    5.40
  -3   1   1  183.18    5.50
  -3   1   1  173.38    4.70
  -3   1   1  186.08    5.60
  -3   1   1  170.08    4.90
  -3   1   1  189.88    5.00
  -3   1   1  178.68    3.40
   3  -1  -1  175.88    4.60
   3  -1  -1  181.38    4.80
   3  -1  -1  174.58    3.40
   3  -1  -1  172.98    5.30
   3  -1  -1  175.98    5.20
  -3   0   1   -0.30    1.40
  -3   0   1    2.00    1.40
  -3   0   1    0.50    1.20
  -3   0   1    0.90    1.60
  -3   0   1    0.80    0.70
  -3   0   1    0.70    1.30
   3   0  -1   -0.30    1.30
   3   0  -1   -1.20    1.20
   3   0  -1   -0.10    0.70
   3   0  -1    0.50    1.30
   3   0  -1    3.70    1.30
   3   0  -1    0.60    1.20
  -3  -1   1  180.08    4.80
  -3  -1   1  174.98    5.10
  -3  -1   1  172.38    4.70
   3   1  -1  177.48    5.10
   3   1  -1  173.88    4.60
   3   1  -1  172.08    4.90
   3   1  -1  175.08    4.90
   3   1  -1  179.68    5.20
  -3  -2   1  161.98    5.40
   3   2  -1  165.88    5.20
   3   2  -1  164.38    5.10
   3   2  -1  166.08    4.90
   3   2  -1  163.48    5.00
   3   2  -1  163.38    5.20
  -3  -3   1  206.08    6.20
  -3  -3   1  209.48    6.60
   3   3  -1  205.58    6.20
   3   3  -1  205.98    6.10
   3   3  -1  209.98    6.30
   3   3  -1  203.28    6.80
   3   3  -1  207.48    6.40
  -3  -4   1   33.20    3.20
  -3  -4   1   30.70    3.20
  -3  -4   1   36.50    3.70
   3   4  -1   34.80    3.50
   3   4  -1   40.90    3.60
   3   4  -1   32.40    3.00
   3   4  -1   37.80    3.30
   3   4  -1   37.10    4.00
  -3  -5   1   14.40    3.20
  -3  -5   1    7.80    2.50
  -3  -5   1    6.00    2.10
  -3  -5   1    7.50    2.30
  -3  -5   1   13.70    3.10
   3   5  -1   11.60    2.80
   3   5  -1   12.00    3.00
   3   5  -1    9.70    2.10
   3   5  -1   11.40    2.60
   3   5  -1   11.10    2.80
  -3  -6   1  209.68    8.00
  -3  -6   1  236.08    8.70
  -3  -6   1  226.58    7.40
  -3  -6   1  206.38    8.80
  -3  -6   1  223.58    6.60
  -3  -6   1  239.08    6.70
   3   6  -1  226.18    8.80
   3   6  -1  221.28    9.10
   3   6  -1  228.08    7.10
   3   6  -1  213.88    8.70
   3   6  -1  221.48    8.00
  -3  -7   1   25.50    4.00
  -3  -7   1   20.90    4.60
  -3  -7   1   25.10    4.10
  -3  -7   1   14.30    4.00
  -3  -7   1   24.20    3.50
   3   7  -1   18.30    4.60
   3   7  -1   25.70    4.50
   3   7  -1   29.10    4.00
   3   7  -1   20.10    3.20
  -3  -8   1   54.29    6.20
  -3  -8   1   54.29    5.70
  -3  -8   1   56.99    6.70
  -3  -8   1   63.19    6.80
   3   8  -1   59.59    6.60
   3   8  -1   59.39    7.00
   3   8  -1   46.90    5.10
  -3  -9   1    1.90    4.10
  -3  -9   1    3.10    4.40
  -3  -9   1    1.40    4.20
  -3  -9   1   -3.60    3.40
   3   9  -1    5.60    4.10
   3   9  -1   -3.90    4.00
   3   9  -1    2.60    3.00
  -3 -10   1   51.69    7.20
  -3 -10   1   71.99    8.20
  -3 -10   1   61.99    7.90
  -3 -10   1   58.89    7.50
   3  10  -1   56.99    6.60
   3  10  -1   53.79    7.80
   3  10  -1   59.79    7.50
  -3 -11   1   -8.10    4.50
  -3 -11   1   -0.70    5.50
   3  11  -1    0.70    4.90
   3  11  -1    6.30    4.50
  -3 -12   1   13.10    6.10
  -3 -12   1   17.00    6.40
   3  12  -1    5.60    6.00
   3  12  -1   12.60    5.40
  -4  11   1  -11.30    6.50
  -4  11   1    0.10    5.00
  -4  11   1   -2.60    5.90
   4 -11  -1   -4.20    3.90
   4 -11  -1   -2.80    4.70
   4 -11  -1   -6.80    4.20
  -4  10   1   -0.20    4.70
  -4  10   1    5.50    5.70
  -4  10   1   -6.70    4.30
   4 -10  -1    4.90    4.20
   4 -10  -1   -1.40    3.40
   4 -10  -1    7.90    4.60
  -4   9   1   -1.80    4.00
  -4   9   1   -5.10    4.00
   4  -9  -1   -4.20    3.40
   4  -9  -1   -7.30    3.40
   4  -9  -1    4.60    3.50
   4  -9  -1   -0.20    3.30
  -4   8   1    2.80    3.90
  -4   8   1    0.70    3.70
  -4   8   1   12.00    4.80
  -4   8   1    8.50    4.50
   4  -8  -1   10.10    3.70
   4  -8  -1    9.50    4.20
   4  -8  -1   -0.30    3.20
   4  -8  -1    2.00    3.30
  -4   7   1    0.40    3.40
  -4   7   1    8.40    4.10
  -4   7   1    4.80    3.80
  -4   7   1   13.40    3.70
  -4   7   1   11.10    4.30
  -4   7   1    7.50    2.90
   4  -7  -1    4.50    3.00
   4  -7  -1    4.60    3.20
   4  -7  -1    8.20    2.30
   4  -7  -1    6.20    3.40
   4  -7  -1   10.00    3.90
  -4   6   1   33.50    5.00
  -4   6   1   43.10    4.80
  -4   6   1   35.60    4.90
  -4   6   1   40.10    5.30
  -4   6   1   37.20    2.80
  -4   6   1   41.70    3.60
   4  -6  -1   33.20    4.10
   4  -6  -1   31.30    3.40
   4  -6  -1   40.90    4.80
   4  -6  -1   34.30    4.60
   4  -6  -1   40.90    4.80
  -4   5   1    2.60    3.00
  -4   5   1    3.90    1.80
  -4   5   1    5.90    3.30
  -4   5   1    6.50    1.90
  -4   5   1    5.70    3.50
  -4   5   1    4.50    2.90
  -4   5   1    8.80    1.90
   4  -5  -1   11.30    2.90
   4  -5  -1    1.40    2.70
   4  -5  -1    4.10    2.60
   4  -5  -1    5.50    2.40
   4  -5  -1    4.90    1.50
   4  -5  -1    3.10    2.70
  -4   4   1  574.94   13.20
  -4   4   1  508.55   13.10
  -4   4   1  541.35    9.50
  -4   4   1  540.85   12.70
  -4   4   1  533.85   11.00
  -4   4   1  557.64   12.20
   4  -4  -1  556.04   13.90
   4  -4  -1  547.55   11.80
   4  -4  -1  533.75    9.90
   4  -4  -1  540.75   12.90
   4  -4  -1  553.64   12.40
   4  -4  -1  559.34   11.20
  -4   3   1  303.27    7.80
  -4   3   1  305.87    8.40
  -4   3   1  304.57    8.30
  -4   3   1  310.47    9.20
  -4   3   1  311.87    8.60
   4  -3  -1  311.87    8.80
   4  -3  -1  303.87    6.90
   4  -3  -1  283.87    8.10
   4  -3  -1  296.27    6.80
   4  -3  -1  298.27    8.00
   4  -3  -1  305.17    9.30
  -4   2   1  475.95    9.90
  -4   2   1  469.15   10.60
  -4   2   1  451.15   10.70
  -4   2   1  470.35   10.10
  -4   2   1  460.75   10.30
   4  -2  -1  484.15   10.70
   4  -2  -1  475.65   11.30
   4  -2  -1  479.75    9.80
   4  -2  -1  472.45    9.40
   4  -2  -1  478.75    6.90
   4  -2  -1  473.05    8.10
  -4   1   1  203.28    3.50
  -4   1   1  203.68    5.60
  -4   1   1  196.18    6.60
  -4   1   1  198.28    6.10
  -4   1   1  197.58    6.40
  -4   1   1  199.08    5.70
   4  -1  -1  201.88    6.20
   4  -1  -1  206.18    6.00
   4  -1  -1  202.38    5.60
   4  -1  -1  203.98    5.90
   4  -1  -1  208.18    6.70
   4  -1  -1  204.58    4.00
  -4   0   1   -0.30    1.50
  -4   0   1   -1.20    1.20
  -4   0   1   -0.90    0.80
  -4   0   1    0.10    1.80
  -4   0   1   -0.90    1.40
  -4   0   1    2.90    1.60
  -4   0   1   -0.40    2.00
   4   0  -1   -1.20    0.90
   4   0  -1   -0.50    1.50
   4   0  -1   -1.40    1.50
   4   0  -1    0.10    1.60
   4   0  -1    1.50    1.50
  -4  -1   1  201.58    4.70
  -4  -1   1  206.18    5.60
  -4  -1   1  195.48    6.30
  -4  -1   1  212.88    6.30
  -4  -1   1  188.58    6.70
  -4  -1   1  215.48    5.60
   4   1  -1  211.58    5.40
   4   1  -1  206.28    6.00
   4   1  -1  193.58    6.00
   4   1  -1  207.68    6.20
   4   1  -1  205.88    6.00
  -4  -2   1  474.95   10.20
  -4  -2   1  484.25    9.90
  -4  -2   1  468.45    9.90
  -4  -2   1  463.05   11.00
   4   2  -1  472.55   10.20
   4   2  -1  483.25   10.30
   4   2  -1  469.85   10.50
   4   2  -1  488.75   10.40
   4   2  -1  467.45   10.20
  -4  -3   1  289.97    8.70
  -4  -3   1  310.67    8.70
   4   3  -1  314.27    8.50
   4   3  -1  306.37    8.40
   4   3  -1  314.97    8.30
   4   3  -1  298.27    8.60
   4   3  -1  310.37    8.40
  -4  -4   1  539.25   12.90
  -4  -4   1  550.54   12.40
   4   4  -1  547.25   12.20
   4   4  -1  549.25   12.60
   4   4  -1  547.35   13.30
   4   4  -1  551.94   12.20
   4   4  -1  557.24   12.60
  -4  -5   1    4.60    2.80
  -4  -5   1    1.70    2.10
  -4  -5   1    3.00    2.80
  -4  -5   1    8.70    2.80
  -4  -5   1   12.70    3.50
   4   5  -1    6.10    2.90
   4   5  -1    6.30    3.30
   4   5  -1   12.50    3.10
   4   5  -1    2.60    2.60
   4   5  -1    6.60    2.80
  -4  -6   1   42.80    5.10
  -4  -6   1   42.80    4.60
  -4  -6   1   33.60    3.60
  -4  -6   1   40.30    4.20
  -4  -6   1   40.20    5.20
   4   6  -1   43.00    4.20
   4   6  -1   33.50    4.50
   4   6  -1   39.90    4.80
   4   6  -1   39.80    5.40
   4   6  -1   35.40    4.20
  -4  -7   1   19.10    4.80
  -4  -7   1   11.10    4.10
  -4  -7   1    3.90    3.20
  -4  -7   1    8.90    3.30
  -4  -7   1    9.10    4.50
   4   7  -1    4.60    3.40
   4   7  -1   15.60    4.10
   4   7  -1    7.00    2.90
   4   7  -1    0.50    3.60
   4   7  -1    7.70    2.70
  -4  -8   1    3.80    4.00
  -4  -8   1    8.00    3.70
  -4  -8   1    2.90    4.00
  -4  -8   1    2.60    3.80
   4   8  -1    2.10    3.40
   4   8  -1   -2.20    2.30
   4   8  -1   -2.90    3.90
   4   8  -1    1.50    3.40
  -4  -9   1   -9.50    3.90
  -4  -9   1   -2.70    4.10
  -4  -9   1    1.30    3.80
  -4  -9   1    5.40    4.40
   4   9  -1   -0.10    2.90
   4   9  -1    6.90    4.70
   4   9  -1    2.30    3.70
  -4 -10   1    2.60    4.30
  -4 -10   1   -2.90    4.60
  -4 -10   1   -1.40    4.60
  -4 -10   1   -1.50    4.40
   4  10  -1   14.20    4.50
   4  10  -1   -0.30    3.80
   4  10  -1    3.60    4.90
  -4 -11   1    0.30    5.90
  -4 -11   1   -6.20    4.80
   4  11  -1    4.20    5.30
   4  11  -1   -3.70    3.80
  -5  11   1   -3.50    5.10
  -5  11   1   -4.70    4.80
  -5  11   1    0.20    4.90
   5 -11  -1    3.60    5.60
   5 -11  -1   -0.40    4.10
   5 -11  -1   -1.20    4.80
  -5  10   1   24.10    6.70
  -5  10   1   46.60    7.60
  -5  10   1   20.50    6.50
   5 -10  -1   32.20    5.70
   5 -10  -1   32.70    6.20
   5 -10  -1   26.00    5.70
  -5   9   1   -6.20    4.30
  -5   9   1   -0.10    4.10
  -5   9   1    1.80    4.00
   5  -9  -1    1.00    3.50
   5  -9  -1    4.10    3.70
   5  -9  -1   -0.70    3.70
  -5   8   1   90.59    8.40
  -5   8   1   62.69    7.60
  -5   8   1   70.09    7.30
  -5   8   1   71.59    8.00
  -5   8   1   78.29    6.80
   5  -8  -1   64.69    6.70
   5  -8  -1   73.29    7.30
   5  -8  -1   72.79    6.60
   5  -8  -1   79.99    8.10
  -5   7   1    4.20    3.70
  -5   7   1   10.00    3.70
  -5   7   1   -3.00    3.50
  -5   7   1    3.50    4.10
   5  -7  -1    6.60    3.50
   5  -7  -1    4.70    3.40
   5  -7  -1    8.30    3.10
   5  -7  -1    4.70    3.40
  -5   6   1   20.70    2.90
  -5   6   1   22.20    4.50
  -5   6   1   20.60    4.90
  -5   6   1   19.40    4.20
  -5   6   1   17.20    4.00
   5  -6  -1   12.90    4.10
   5  -6  -1   16.80    3.80
   5  -6  -1   25.50    4.70
   5  -6  -1   20.00    3.30
  -5   5   1   55.59    3.90
  -5   5   1   61.19    5.70
  -5   5   1   56.59    5.90
  -5   5   1   50.29    5.20
  -5   5   1   54.49    4.50
  -5   5   1   55.39    5.10
   5  -5  -1   61.59    5.30
   5  -5  -1   60.29    5.60
   5  -5  -1   59.99    4.60
   5  -5  -1   50.09    3.20
   5  -5  -1   45.00    5.30
  -5   4   1  149.29    6.20
  -5   4   1  161.08    7.20
  -5   4   1  164.38    7.70
  -5   4   1  156.68    7.90
  -5   4   1  148.79    6.80
   5  -4  -1  154.08    3.50
   5  -4  -1  161.18    7.90
   5  -4  -1  160.88    5.40
   5  -4  -1  154.18    7.10
   5  -4  -1  160.28    6.80
   5  -4  -1  156.38    5.50
  -5   3   1   11.60    3.20
  -5   3   1   17.30    3.60
  -5   3   1   14.80    2.80
  -5   3   1   16.40    3.00
  -5   3   1   16.00    3.20
   5  -3  -1   12.50    2.60
   5  -3  -1   15.20    2.90
   5  -3  -1   17.30    2.50
   5  -3  -1   20.00    3.30
   5  -3  -1   12.80    1.90
  -5   2   1   17.10    2.50
  -5   2   1   20.00    3.10
  -5   2   1   23.90    3.40
  -5   2   1   22.10    3.50
  -5   2   1   20.70    2.70
   5  -2  -1   25.90    3.30
   5  -2  -1   17.40    2.30
   5  -2  -1   20.00    1.70
   5  -2  -1   19.90    2.70
   5  -2  -1   19.50    3.10
  -5   1   1    4.10    1.80
  -5   1   1    0.90    2.50
  -5   1   1    7.50    2.00
  -5   1   1    7.60    2.60
  -5   1   1    4.80    1.90
   5  -1  -1    5.60    2.20
   5  -1  -1    7.00    2.20
   5  -1  -1    5.50    1.00
   5  -1  -1    2.70    1.90
   5  -1  -1    4.40    1.90
  -5   0   1    0.80    1.40
  -5   0   1    4.40    1.70
  -5   0   1    2.50    2.20
  -5   0   1    0.80    0.70
  -5   0   1    0.30    2.30
  -5   0   1   -0.30    2.20
   5   0  -1    4.60    2.00
   5   0  -1   -2.00    1.50
   5   0  -1   -0.20    1.00
   5   0  -1    1.20    1.50
   5   0  -1   -1.70    1.50
  -5  -1   1    4.60    2.10
  -5  -1   1    6.30    2.50
  -5  -1   1    2.50    1.30
  -5  -1   1    5.90    2.00
  -5  -1   1    4.90    1.70
  -5  -1   1    5.10    1.70
   5   1  -1    7.90    1.60
   5   1  -1    7.00    2.00
   5   1  -1    4.80    2.10
   5   1  -1    9.50    2.40
  -5  -2   1   15.40    3.10
  -5  -2   1   20.10    2.60
  -5  -2   1   15.50    2.30
  -5  -2   1   19.10    2.80
  -5  -2   1   14.00    2.80
  -5  -2   1   19.10    2.20
   5   2  -1   22.70    3.20
   5   2  -1   16.40    2.70
   5   2  -1   21.00    3.00
   5   2  -1   18.70    2.90
   5   2  -1   16.30    2.80
  -5  -3   1   17.70    2.70
  -5  -3   1   23.10    3.00
  -5  -3   1   13.30    3.20
  -5  -3   1   16.20    2.90
   5   3  -1   15.10    2.90
   5   3  -1   16.80    2.90
   5   3  -1   13.40    2.80
   5   3  -1   23.90    3.30
   5   3  -1   16.80    2.90
  -5  -4   1  161.48    7.40
  -5  -4   1  156.08    7.00
   5   4  -1  156.48    6.80
   5   4  -1  148.49    6.90
   5   4  -1  154.78    7.60
   5   4  -1  142.69    6.40
   5   4  -1  156.38    7.00
  -5  -5   1   45.90    4.50
  -5  -5   1   56.79    5.50
   5   5  -1   59.69    5.00
   5   5  -1   56.89    5.70
   5   5  -1   51.89    5.10
   5   5  -1   49.20    4.70
   5   5  -1   54.09    5.10
  -5  -6   1   25.40    4.10
  -5  -6   1   17.80    3.90
  -5  -6   1   18.80    4.30
  -5  -6   1   30.60    4.50
  -5  -6   1   21.80    3.90
  -5  -6   1   26.70    3.70
   5   6  -1   21.90    4.70
   5   6  -1   19.40    3.60
   5   6  -1   25.10    4.10
   5   6  -1   25.30    3.80
   5   6  -1   25.30    4.50
  -5  -7   1    7.60    3.50
  -5  -7   1    5.70    3.70
  -5  -7   1    5.70    3.50
  -5  -7   1    5.10    3.60
  -5  -7   1    5.80    3.00
  -5  -7   1   10.20    3.10
   5   7  -1    7.80    3.00
   5   7  -1   12.20    3.70
   5   7  -1    9.20    3.70
   5   7  -1    4.50    3.70
   5   7  -1    4.50    4.00
  -5  -8   1   90.19    8.10
  -5  -8   1   79.59    7.20
  -5  -8   1   83.69    7.50
  -5  -8   1   72.79    8.00
   5   8  -1   74.99    7.30
   5   8  -1   80.89    8.40
   5   8  -1   68.89    7.30
   5   8  -1   76.09    6.10
   5   8  -1   68.69    6.20
  -5  -9   1   -1.50    4.10
  -5  -9   1   -0.70    4.50
  -5  -9   1    3.10    5.00
  -5  -9   1    5.80    4.30
   5   9  -1   -4.70    4.50
   5   9  -1   -0.90    2.80
   5   9  -1    8.50    4.00
  -5 -10   1   24.60    6.60
  -5 -10   1   22.30    6.40
   5  10  -1   41.90    7.50
   5  10  -1   23.80    5.30
   5  10  -1   33.10    6.20
  -5 -11   1   -3.50    4.90
  -5 -11   1    7.10    6.50
   5  11  -1   -2.90    4.90
   5  11  -1    1.40    4.40
  -6  11   1   -1.40    4.20
  -6  11   1   -0.50    6.70
  -6  11   1    8.00    5.70
   6 -11  -1   10.80    5.40
   6 -11  -1    3.80    4.30
  -6  10   1    5.10    5.30
  -6  10   1    5.40    5.40
   6 -10  -1    0.80    1.60
   6 -10  -1    2.70    4.80
   6 -10  -1   -6.20    3.40
  -6   9   1    2.80    5.30
  -6   9   1    9.90    4.90
  -6   9   1    5.10    4.90
   6  -9  -1    7.30    4.30
   6  -9  -1    4.30    1.70
   6  -9  -1    2.80    3.70
  -6   8   1    9.30    4.40
  -6   8   1    7.10    4.50
  -6   8   1    9.40    5.10
  -6   8   1   15.20    5.20
  -6   8   1   11.60    4.80
   6  -8  -1    4.60    3.70
   6  -8  -1    6.20    1.60
   6  -8  -1    5.20    4.20
   6  -8  -1   13.90    4.90
   6  -8  -1   12.40    4.40
  -6   7   1   42.20    6.50
  -6   7   1   22.90    6.00
  -6   7   1   34.40    5.20
  -6   7   1   28.10    5.20
   6  -7  -1   42.70    5.70
   6  -7  -1   31.80    5.10
   6  -7  -1   34.10    4.40
   6  -7  -1   51.29    6.60
   6  -7  -1   30.40    2.20
  -6   6   1    9.70    3.90
  -6   6   1   10.70    3.80
  -6   6   1    2.60    3.70
  -6   6   1    3.90    4.20
   6  -6  -1    9.50    4.10
   6  -6  -1    4.30    1.40
   6  -6  -1    8.20    3.00
   6  -6  -1   13.30    4.00
   6  -6  -1    4.30    3.20
  -6   5   1   41.00    5.10
  -6   5   1   45.80    5.90
  -6   5   1   50.89    4.50
  -6   5   1   36.30    4.20
  -6   5   1   35.90    5.00
  -6   5   1   37.00    5.10
   6  -5  -1   52.09    4.20
   6  -5  -1   45.80    5.30
   6  -5  -1   37.20    3.30
   6  -5  -1   37.20    5.00
   6  -5  -1   56.79    5.70
  -6   4   1    5.70    2.70
  -6   4   1    8.20    3.90
  -6   4   1    1.00    2.50
  -6   4   1    3.50    3.50
  -6   4   1    1.70    3.30
  -6   4   1    3.50    2.80
   6  -4  -1    0.10    2.40
   6  -4  -1    3.10    3.10
   6  -4  -1    2.50    1.80
   6  -4  -1    3.40    2.90
   6  -4  -1    2.90    2.20
  -6   3   1    2.50    2.30
  -6   3   1    2.60    3.00
  -6   3   1    3.50    3.40
  -6   3   1    0.40    2.30
  -6   3   1    0.90    2.50
   6  -3  -1    2.20    1.30
   6  -3  -1    0.10    2.00
   6  -3  -1    1.00    2.10
   6  -3  -1    0.70    2.30
   6  -3  -1   -1.30    2.50
  -6   2   1   11.70    3.50
  -6   2   1   16.70    2.90
  -6   2   1    6.50    3.20
  -6   2   1   15.10    2.80
  -6   2   1   15.80    3.80
   6  -2  -1    8.30    2.90
   6  -2  -1   15.90    2.70
   6  -2  -1   12.00    2.90
   6  -2  -1   12.80    3.00
   6  -2  -1   10.90    1.50
  -6   1   1   13.60    3.30
  -6   1   1   11.80    2.70
  -6   1   1   10.60    2.60
  -6   1   1   10.00    3.20
  -6   1   1   11.50    2.30
   6  -1  -1   12.10    1.30
   6  -1  -1    7.70    2.80
   6  -1  -1    8.70    2.50
   6  -1  -1    5.30    2.40
   6  -1  -1   11.10    2.60
  -6   0   1    2.50    1.80
  -6   0   1   -4.10    1.80
  -6   0   1    5.00    2.60
  -6   0   1    2.10    2.10
  -6   0   1    0.30    2.10
  -6   0   1   -0.50    0.70
   6   0  -1    3.70    2.00
   6   0  -1    4.70    2.20
   6   0  -1    3.20    2.40
   6   0  -1    0.90    1.20
  -6  -1   1    9.50    2.20
  -6  -1   1    9.00    3.00
  -6  -1   1    6.90    2.60
  -6  -1   1    2.00    2.90
  -6  -1   1   12.50    2.70
  -6  -1   1   11.20    1.60
   6   1  -1    9.30    2.70
   6   1  -1   11.20    2.10
   6   1  -1   10.30    2.60
  -6  -2   1    8.90    2.30
  -6  -2   1    7.50    2.10
  -6  -2   1   13.50    3.40
  -6  -2   1    9.80    2.90
  -6  -2   1   12.50    3.50
  -6  -2   1   13.50    2.70
   6   2  -1   14.30    3.00
   6   2  -1   14.50    3.20
   6   2  -1   11.00    3.00
   6   2  -1   13.00    2.50
  -6  -3   1   -1.50    2.70
  -6  -3   1   -1.50    2.20
  -6  -3   1   -2.70    1.80
  -6  -3   1   -0.30    1.70
  -6  -3   1   -1.40    1.80
  -6  -3   1    3.90    2.80
   6   3  -1    2.60    2.40
   6   3  -1    2.40    2.10
   6   3  -1    3.40    2.70
   6   3  -1   -3.80    1.90
   6   3  -1    0.90    2.30
  -6  -4   1    5.80    2.50
  -6  -4   1    6.10    3.10
  -6  -4   1    3.00    3.10
  -6  -4   1    1.60    2.80
  -6  -4   1    1.30    3.10
  -6  -4   1    2.50    2.90
   6   4  -1    1.80    2.40
   6   4  -1    1.40    2.80
   6   4  -1   -1.20    2.60
   6   4  -1    3.80    2.90
   6   4  -1    4.00    2.60
  -6  -5   1   43.50    5.50
  -6  -5   1   41.20    4.90
  -6  -5   1   42.90    4.80
   6   5  -1   46.50    4.80
   6   5  -1   39.40    4.80
   6   5  -1   44.60    5.30
   6   5  -1   32.60    4.60
   6   5  -1   34.60    4.90
  -6  -6   1   10.70    3.90
  -6  -6   1    5.60    3.30
  -6  -6   1    5.00    3.80
  -6  -6   1    4.50    3.00
  -6  -6   1    3.90    3.10
   6   6  -1   10.20    3.50
   6   6  -1   13.80    3.80
   6   6  -1    2.20    3.50
   6   6  -1   11.40    4.10
   6   6  -1    9.90    3.30
  -6  -7   1   29.20    5.40
  -6  -7   1   31.00    5.50
  -6  -7   1   34.10    5.30
  -6  -7   1   39.50    5.60
  -6  -7   1   35.90    4.60
  -6  -7   1   22.00    4.50
   6   7  -1   32.30    5.90
   6   7  -1   31.40    4.90
   6   7  -1   35.90    5.60
   6   7  -1   31.10    5.00
   6   7  -1   35.20    5.40
  -6  -8   1    4.20    4.30
  -6  -8   1   10.80    4.90
  -6  -8   1    4.20    3.90
  -6  -8   1    8.30    4.50
   6   8  -1    9.80    4.10
   6   8  -1    7.10    3.90
   6   8  -1    0.80    4.20
   6   8  -1    3.70    4.20
   6   8  -1    5.00    3.60
  -6  -9   1    6.30    5.80
  -6  -9   1    3.20    4.40
  -6  -9   1    6.80    4.30
   6   9  -1   -2.50    2.80
   6   9  -1    5.00    5.00
   6   9  -1    0.00    3.70
  -6 -10   1   -2.40    4.80
  -6 -10   1   -1.40    4.40
   6  10  -1   -0.60    4.80
   6  10  -1    4.00    4.30
   6  10  -1    2.60    4.10
  -6 -11   1   -2.00    4.50
  -6 -11   1    0.60    5.20
   6  11  -1   -3.10    5.20
   6  11  -1    3.80    4.20
  -7  10   1   12.30    6.10
  -7  10   1   11.80    7.00
   7 -10  -1   18.00    5.90
   7 -10  -1   18.00    5.70
  -7   9   1    0.00    5.30
  -7   9   1    2.30    4.20
  -7   9   1   -3.40    4.90
   7  -9  -1   -0.30    3.90
   7  -9  -1   -3.20    4.10
  -7   8   1   36.50    7.00
  -7   8   1   47.30    6.90
  -7   8   1   42.30    6.40
  -7   8   1   47.90    6.60
   7  -8  -1   46.30    6.70
   7  -8  -1   45.90    6.70
  -7   7   1    6.20    4.20
  -7   7   1    6.70    4.00
  -7   7   1    0.20    4.60
  -7   7   1   12.40    4.60
   7  -7  -1    1.60    3.60
   7  -7  -1    5.90    4.00
   7  -7  -1    5.10    3.80
  -7   6   1   23.80    5.00
  -7   6   1   15.80    5.20
  -7   6   1   20.20    4.60
  -7   6   1   15.70    4.30
   7  -6  -1   19.40    4.60
   7  -6  -1   18.00    4.70
   7  -6  -1   14.60    4.60
  -7   5   1    9.40    4.60
  -7   5   1   15.00    3.50
  -7   5   1    8.20    3.60
  -7   5   1    8.20    3.50
  -7   5   1   15.70    3.90
  -7   5   1   16.10    4.60
   7  -5  -1   13.30    3.60
   7  -5  -1    7.80    3.50
   7  -5  -1   16.60    4.40
  -7   4   1   32.60    4.20
  -7   4   1   28.70    4.20
  -7   4   1   20.40    5.00
  -7   4   1   31.40    4.30
  -7   4   1   24.10    4.80
  -7   4   1   26.00    4.20
   7  -4  -1   26.10    3.60
   7  -4  -1   31.00    4.20
   7  -4  -1   17.20    4.20
   7  -4  -1   21.60    4.20
  -7   3   1   58.89    5.00
  -7   3   1   42.00    5.60
  -7   3   1   60.19    6.00
  -7   3   1   45.30    5.00
  -7   3   1   49.30    4.60
   7  -3  -1   66.89    5.30
   7  -3  -1   41.00    5.20
   7  -3  -1   52.39    5.50
   7  -3  -1   47.80    5.10
   7  -3  -1   48.80    4.30
  -7   2   1   52.29    4.40
  -7   2   1   53.99    5.60
  -7   2   1   53.59    4.40
  -7   2   1   56.39    5.70
  -7   2   1   48.50    5.20
   7  -2  -1   54.99    4.80
   7  -2  -1   53.69    4.60
   7  -2  -1   54.49    5.20
   7  -2  -1   58.79    5.40
  -7   1   1    0.70    2.60
  -7   1   1    2.80    3.30
  -7   1   1    4.10    3.30
  -7   1   1    3.00    3.20
  -7   1   1   -0.10    2.30
   7  -1  -1    2.20    2.20
   7  -1  -1    1.50    2.40
   7  -1  -1    4.80    2.80
   7  -1  -1    6.30    2.80
  -7   0   1    2.80    3.10
  -7   0   1    2.20    3.30
  -7   0   1    1.70    2.80
  -7   0   1    2.90    2.50
  -7   0   1    1.60    2.40
   7   0  -1    0.50    2.00
   7   0  -1   -2.10    2.20
   7   0  -1    6.50    2.80
  -7  -1   1    5.60    3.20
  -7  -1   1    2.30    2.10
  -7  -1   1    4.30    2.90
  -7  -1   1    4.20    3.40
  -7  -1   1    4.10    2.00
   7   1  -1    3.40    1.80
   7   1  -1    0.30    2.40
   7   1  -1    4.60    2.80
  -7  -2   1   56.39    3.50
  -7  -2   1   55.09    4.50
  -7  -2   1   52.69    5.30
  -7  -2   1   54.99    5.40
  -7  -2   1   59.39    4.50
  -7  -2   1   57.69    5.70
   7   2  -1   51.89    5.00
   7   2  -1   56.39    4.50
   7   2  -1   53.29    5.20
   7   2  -1   50.09    4.90
  -7  -3   1   56.19    5.00
  -7  -3   1   43.40    5.40
  -7  -3   1   47.80    5.20
  -7  -3   1   49.80    4.10
  -7  -3   1   50.19    4.70
  -7  -3   1   55.79    5.50
   7   3  -1   49.40    5.20
   7   3  -1   58.29    5.40
   7   3  -1   51.39    5.00
   7   3  -1   59.99    5.30
   7   3  -1   32.50    4.40
  -7  -4   1   28.70    4.10
  -7  -4   1   31.60    4.90
  -7  -4   1   22.40    4.30
  -7  -4   1   33.50    4.90
  -7  -4   1   29.80    4.20
  -7  -4   1   26.60    3.70
  -7  -4   1   32.20    4.20
   7   4  -1   33.80    4.40
   7   4  -1   32.50    4.70
   7   4  -1   30.20    4.50
   7   4  -1   27.40    4.20
   7   4  -1   31.60    4.50
  -7  -5   1   10.10    3.10
  -7  -5   1   15.90    4.30
  -7  -5   1   16.90    3.50
  -7  -5   1   20.20    4.00
  -7  -5   1   10.80    3.80
  -7  -5   1   17.80    3.80
   7   5  -1   14.70    4.20
   7   5  -1   12.40    3.50
   7   5  -1   15.40    3.70
   7   5  -1   11.10    3.90
   7   5  -1   16.60    4.10
  -7  -6   1   17.40    3.90
  -7  -6   1   17.30    4.90
  -7  -6   1   13.40    4.60
  -7  -6   1   22.90    4.50
  -7  -6   1   18.50    4.00
  -7  -6   1   12.80    3.70
  -7  -6   1   12.60    4.10
   7   6  -1   20.20    4.60
   7   6  -1   13.10    3.90
   7   6  -1   12.10    5.20
   7   6  -1   19.70    4.60
   7   6  -1   16.60    3.90
  -7  -7   1    6.70    3.40
  -7  -7   1    5.20    3.50
  -7  -7   1    7.40    3.90
  -7  -7   1    8.00    4.40
  -7  -7   1    4.40    3.60
  -7  -7   1    5.30    3.90
  -7  -7   1   -1.50    3.70
  -7  -7   1    3.80    4.30
   7   7  -1    3.70    4.20
   7   7  -1    2.00    3.80
   7   7  -1    5.60    4.10
   7   7  -1    9.40    3.50
   7   7  -1    3.50    3.60
  -7  -8   1   42.30    6.60
  -7  -8   1   58.49    7.00
  -7  -8   1   45.30    6.90
  -7  -8   1   38.90    6.30
   7   8  -1   55.69    7.40
   7   8  -1   61.39    7.80
   7   8  -1   49.10    5.90
   7   8  -1   35.10    5.70
   7   8  -1   44.50    6.90
  -7  -9   1    2.20    4.50
  -7  -9   1   -3.40    4.10
   7   9  -1    3.20    5.20
   7   9  -1    1.60    4.50
   7   9  -1   -3.40    3.10
   7   9  -1    1.50    4.20
   7   9  -1   -4.50    3.50
  -7 -10   1   18.70    5.70
  -7 -10   1   12.40    5.90
   7  10  -1   14.40    6.00
   7  10  -1    9.50    4.90
  -8   9   1    3.80    5.60
  -8   9   1    7.90    5.90
  -8   9   1   -5.70    3.80
   8  -9  -1   -4.40    3.50
   8  -9  -1   -4.30    3.90
  -8   8   1    2.80    5.00
  -8   8   1    4.30    5.70
  -8   8   1    8.90    4.70
  -8   8   1    6.10    4.70
   8  -8  -1    0.80    4.80
   8  -8  -1    2.50    4.20
  -8   7   1   -6.50    4.70
  -8   7   1    2.10    4.10
  -8   7   1    7.40    5.10
  -8   7   1    2.70    3.80
   8  -7  -1    3.90    4.90
   8  -7  -1    2.30    3.70
  -8   6   1   25.90    6.00
  -8   6   1   24.10    4.80
  -8   6   1   24.70    5.60
  -8   6   1   30.90    5.90
   8  -6  -1   23.60    5.20
   8  -6  -1   20.30    5.00
   8  -6  -1   19.80    4.50
  -8   5   1    4.80    3.90
  -8   5   1    8.30    3.30
  -8   5   1    1.70    3.50
  -8   5   1    7.40    5.00
  -8   5   1    9.60    4.70
  -8   5   1    2.30    3.20
   8  -5  -1   -1.60    3.40
   8  -5  -1    9.80    4.20
   8  -5  -1    0.90    2.60
  -8   4   1    8.40    3.80
  -8   4   1    0.50    4.10
  -8   4   1   10.30    4.60
  -8   4   1    5.60    3.20
  -8   4   1    5.50    4.60
  -8   4   1    4.30    3.40
   8  -4  -1    6.90    3.70
   8  -4  -1    7.10    3.30
   8  -4  -1    1.80    3.10
   8  -4  -1   16.40    4.30
   8  -4  -1    7.90    2.80
  -8   3   1   19.20    4.80
  -8   3   1   18.50    4.30
  -8   3   1   20.30    5.10
  -8   3   1   26.10    3.90
  -8   3   1   18.10    4.50
  -8   3   1   26.20    4.00
   8  -3  -1   29.70    4.80
   8  -3  -1   13.00    3.20
   8  -3  -1   21.80    4.30
   8  -3  -1   26.40    4.00
  -8   2   1   38.20    4.40
  -8   2   1   47.70    6.00
  -8   2   1   38.30    4.20
  -8   2   1   34.80    5.50
  -8   2   1   28.50    5.00
   8  -2  -1   28.80    4.70
   8  -2  -1   32.40    4.80
   8  -2  -1   41.40    4.60
   8  -2  -1   35.30    4.40
  -8   1   1    4.70    3.70
  -8   1   1    7.20    2.50
  -8   1   1    3.70    3.60
  -8   1   1   10.50    2.80
  -8   1   1    7.60    3.90
   8  -1  -1    8.90    3.10
   8  -1  -1    7.20    3.20
   8  -1  -1   10.20    2.90
  -8   0   1    0.70    2.40
  -8   0   1    2.50    3.70
  -8   0   1    2.90    3.40
  -8   0   1   -0.50    3.50
  -8   0   1    3.50    2.70
   8   0  -1    0.80    2.10
   8   0  -1    5.40    2.90
  -8  -1   1    6.80    3.00
  -8  -1   1    1.50    2.60
  -8  -1   1    2.50    3.90
  -8  -1   1   12.00    4.00
  -8  -1   1    7.10    2.40
   8   1  -1    8.40    3.30
   8   1  -1    0.90    2.90
  -8  -2   1   41.30    5.50
  -8  -2   1   36.20    4.20
  -8  -2   1   43.90    5.70
  -8  -2   1   46.90    5.20
  -8  -2   1   39.00    4.40
   8   2  -1   37.40    5.00
   8   2  -1   40.30    5.10
   8   2  -1   33.70    3.90
  -8  -3   1   20.60    4.40
  -8  -3   1   22.90    3.90
  -8  -3   1   18.70    4.10
  -8  -3   1   24.40    3.80
  -8  -3   1   25.70    5.10
   8   3  -1   14.90    4.00
   8   3  -1   22.10    4.50
   8   3  -1   23.40    3.70
   8   3  -1   25.10    4.30
  -8  -4   1    0.20    3.20
  -8  -4   1    7.30    3.40
  -8  -4   1   15.60    4.20
  -8  -4   1    5.50    2.80
  -8  -4   1    6.90    4.20
   8   4  -1    6.80    3.50
   8   4  -1   10.40    4.00
   8   4  -1   11.00    3.50
   8   4  -1    5.80    3.30
   8   4  -1   14.60    4.40
  -8  -5   1   -1.70    3.30
  -8  -5   1    2.60    3.70
  -8  -5   1    0.20    3.40
  -8  -5   1    1.90    3.40
  -8  -5   1    0.20    2.70
  -8  -5   1    5.60    3.90
  -8  -5   1    2.00    3.10
  -8  -5   1    3.50    3.10
   8   5  -1    0.50    3.30
   8   5  -1    6.40    3.70
   8   5  -1    5.60    3.10
   8   5  -1    6.10    3.80
   8   5  -1    7.60    3.50
  -8  -6   1   17.80    4.20
  -8  -6   1   25.60    4.30
  -8  -6   1   27.00    5.60
  -8  -6   1   25.20    4.60
  -8  -6   1   21.80    4.40
  -8  -6   1   16.30    4.80
  -8  -6   1   19.40    5.10
  -8  -6   1   26.00    5.70
  -8  -6   1   22.10    5.20
   8   6  -1   17.10    4.90
   8   6  -1   17.60    4.30
   8   6  -1   16.50    4.30
   8   6  -1   24.40    5.50
   8   6  -1   30.40    5.60
  -8  -7   1    4.40    3.30
  -8  -7   1    3.70    3.40
  -8  -7   1   -0.90    4.40
  -8  -7   1    6.50    3.80
  -8  -7   1    2.70    4.30
  -8  -7   1    4.00    3.60
  -8  -7   1    2.30    3.50
  -8  -7   1    1.90    4.00
  -8  -7   1    2.00    4.70
  -8  -7   1    4.30    4.80
  -8  -7   1   -5.10    4.30
   8   7  -1   -1.70    4.30
   8   7  -1    4.10    4.10
   8   7  -1   -6.30    3.40
   8   7  -1   -7.30    3.60
   8   7  -1    0.90    4.00
  -8  -8   1    5.10    4.40
  -8  -8   1    7.70    5.20
  -8  -8   1   20.90    6.10
  -8  -8   1    5.10    4.50
  -8  -8   1    0.90    4.30
   8   8  -1   13.40    5.20
   8   8  -1    9.40    5.70
   8   8  -1   12.10    5.20
   8   8  -1   10.40    5.10
   8   8  -1    2.60    4.70
  -8  -9   1   -3.40    4.40
  -8  -9   1    7.60    5.70
  -8  -9   1    1.80    4.50
   8   9  -1   -2.80    3.30
   8   9  -1    3.60    5.10
   8   9  -1   -1.80    5.20
   8   9  -1    2.50    4.10
   8   9  -1    0.80    4.60
  -9   8   1    9.90    5.60
  -9   8   1    9.50    5.60
  -9   8   1    9.10    5.00
  -9   8   1   16.60    6.70
   9  -8  -1   10.30    5.00
   9  -8  -1    7.00    4.60
  -9   7   1    0.60    5.00
  -9   7   1   -2.30    4.70
  -9   7   1   -4.00    4.40
  -9   7   1    7.00    5.90
   9  -7  -1    0.80    3.90
   9  -7  -1   -1.60    3.80
  -9   6   1   24.80    6.30
  -9   6   1   25.30    6.60
  -9   6   1   26.80    5.00
  -9   6   1   26.00    5.20
   9  -6  -1   24.90    5.60
   9  -6  -1   25.90    5.60
  -9   5   1   -0.50    4.60
  -9   5   1   -0.70    4.50
  -9   5   1    2.90    3.60
  -9   5   1    1.60    3.30
  -9   5   1    4.20    3.50
  -9   5   1    0.10    3.20
   9  -5  -1   -0.10    3.20
   9  -5  -1   -3.00    3.40
   9  -5  -1   -2.00    4.10
  -9   4   1    8.50    3.40
  -9   4   1    5.10    3.90
  -9   4   1   18.80    4.00
  -9   4   1    5.70    5.00
  -9   4   1    9.70    4.90
  -9   4   1    5.40    3.80
   9  -4  -1   12.70    4.40
   9  -4  -1    8.00    4.00
   9  -4  -1    8.90    3.60
   9  -4  -1   16.00    3.50
  -9   3   1    2.00    3.30
  -9   3   1    7.20    3.10
  -9   3   1    3.00    4.70
  -9   3   1    1.90    3.80
  -9   3   1    3.30    3.70
  -9   3   1    4.90    4.50
   9  -3  -1    4.20    3.40
   9  -3  -1    8.20    3.70
   9  -3  -1   -1.50    3.10
   9  -3  -1    0.90    2.70
  -9   2   1   10.20    5.30
  -9   2   1    9.70    3.50
  -9   2   1   14.00    4.70
  -9   2   1   10.10    4.70
  -9   2   1   10.60    3.00
  -9   2   1    4.60    4.50
   9  -2  -1   13.60    4.20
   9  -2  -1   15.80    4.20
   9  -2  -1   12.20    3.40
   9  -2  -1   13.70    3.70
  -9   1   1    4.00    4.20
  -9   1   1    4.90    4.10
  -9   1   1   12.20    4.50
  -9   1   1    2.00    2.80
  -9   1   1    7.60    4.20
   9  -1  -1   10.30    3.10
   9  -1  -1   15.00    4.00
   9  -1  -1   10.00    3.40
  -9   0   1   -0.90    3.70
  -9   0   1   -5.30    3.60
  -9   0   1   -1.70    3.40
   9   0  -1   -1.60    3.00
   9   0  -1    2.10    2.90
  -9  -1   1    7.20    3.80
  -9  -1   1    4.30    4.30
  -9  -1   1   15.70    4.80
   9   1  -1   11.00    3.80
   9   1  -1   11.80    3.90
  -9  -2   1    9.70    3.80
  -9  -2   1    4.10    4.20
  -9  -2   1   14.00    4.40
   9   2  -1    3.70    3.50
   9   2  -1   16.50    4.00
  -9  -3   1    3.70    4.20
  -9  -3   1    3.10    4.70
  -9  -3   1    6.00    4.10
  -9  -3   1   -1.60    3.70
   9   3  -1    5.30    3.60
   9   3  -1    8.50    3.80
  -9  -4   1    9.70    4.80
  -9  -4   1    4.30    4.00
  -9  -4   1   11.30    4.60
  -9  -4   1   11.30    4.30
   9   4  -1   13.00    3.60
   9   4  -1   13.30    4.20
   9   4  -1    3.90    4.10
  -9  -5   1   -2.60    3.20
  -9  -5   1    1.90    3.60
  -9  -5   1    8.80    4.60
  -9  -5   1   10.00    4.50
  -9  -5   1    1.80    4.30
   9   5  -1    3.70    3.90
   9   5  -1   -3.00    2.90
   9   5  -1    3.00    3.60
   9   5  -1    0.50    3.40
   9   5  -1    8.60    4.70
  -9  -6   1   25.20    4.90
  -9  -6   1   20.50    5.50
  -9  -6   1   33.50    6.30
  -9  -6   1   21.50    5.10
  -9  -6   1   23.90    6.10
   9   6  -1   31.00    5.50
   9   6  -1   22.10    5.70
   9   6  -1   26.40    5.30
   9   6  -1   25.90    5.00
   9   6  -1   26.30    5.50
  -9  -7   1   11.00    5.20
  -9  -7   1   -2.20    4.10
  -9  -7   1    4.60    4.40
  -9  -7   1   13.00    4.60
  -9  -7   1    2.60    4.10
   9   7  -1    1.90    3.60
   9   7  -1   -0.30    4.10
   9   7  -1    6.40    3.80
   9   7  -1    6.00    4.30
   9   7  -1    1.60    4.80
  -9  -8   1    1.80    5.30
   9   8  -1   18.20    6.70
   9   8  -1    8.60    4.20
   9   8  -1    9.40    6.60
   9   8  -1    8.10    5.40
   9   8  -1    5.00    3.70
 -10   7   1   -7.40    5.30
 -10   7   1    4.80    5.40
  10  -7  -1   -0.80    3.90
  10  -7  -1   -5.90    3.90
  10  -7  -1    0.10    4.60
 -10   6   1    5.30    5.60
 -10   6   1    3.00    6.00
  10  -6  -1   11.80    4.90
  10  -6  -1   15.00    5.10
  10  -6  -1    7.70    4.20
 -10   5   1   15.00    5.80
 -10   5   1   16.10    4.70
 -10   5   1    0.50    5.10
  10  -5  -1    0.70    4.80
  10  -5  -1    8.50    4.00
  10  -5  -1    3.10    4.30
 -10   4   1   13.40    4.70
 -10   4   1    7.50    5.60
 -10   4   1    6.90    4.60
 -10   4   1   13.10    5.70
  10  -4  -1    5.60    4.20
  10  -4  -1   12.00    4.10
  10  -4  -1    7.30    3.50
  10  -4  -1    8.80    4.50
 -10   3   1    0.80    4.70
 -10   3   1    3.70    4.40
 -10   3   1   -7.20    4.60
 -10   3   1   -0.30    3.90
  10  -3  -1    1.00    3.10
  10  -3  -1   -0.80    3.40
  10  -3  -1    1.20    3.70
  10  -3  -1    0.60    2.90
 -10   2   1   15.80    5.50
 -10   2   1    5.70    4.60
 -10   2   1    1.90    4.70
 -10   2   1   10.70    4.90
  10  -2  -1    8.90    4.00
  10  -2  -1   12.90    4.20
  10  -2  -1    6.30    3.20
 -10   1   1   -0.10    4.00
 -10   1   1    2.00    4.20
 -10   1   1   -6.50    4.00
 -10   1   1   -2.40    4.10
  10  -1  -1   -0.40    3.20
  10  -1  -1   -4.00    2.90
  10  -1  -1    0.20    3.30
 -10   0   1    4.20    4.50
 -10   0   1   -3.80    3.90
 -10   0   1   -2.50    4.30
 -10   0   1    4.20    3.30
  10   0  -1    3.30    3.60
  10   0  -1    7.80    4.10
 -10  -1   1   -5.50    3.80
 -10  -1   1    3.60    3.20
 -10  -1   1   -0.10    4.20
 -10  -1   1   -5.90    3.50
  10   1  -1   -4.10    3.00
  10   1  -1   -0.70    3.40
 -10  -2   1    9.70    4.80
 -10  -2   1    9.00    4.30
 -10  -2   1    6.00    4.60
 -10  -2   1    2.10    4.60
  10   2  -1    6.20    4.10
  10   2  -1    8.90    4.10
 -10  -3   1   -3.40    2.80
 -10  -3   1   -3.60    4.00
 -10  -3   1   -2.30    4.00
 -10  -3   1   -0.20    3.50
  10   3  -1    3.20    3.80
  10   3  -1   -2.40    3.70
 -10  -4   1   15.00    4.60
 -10  -4   1   10.80    4.90
 -10  -4   1   10.00    5.60
  10   4  -1    4.00    4.20
  10   4  -1    6.80    5.10
 -10  -5   1   10.60    4.90
 -10  -5   1    3.60    3.70
 -10  -5   1    4.30    4.40
 -10  -5   1    4.70    4.60
  10   5  -1   -2.00    4.80
  10   5  -1    2.90    4.00
 -10  -6   1    5.90    4.50
 -10  -6   1   12.50    6.00
  10   6  -1   17.80    5.20
  10   6  -1    4.50    4.10
  10   6  -1   21.60    7.40
 -10  -7   1    7.80    6.00
 -10  -7   1   -1.50    4.00
 -10  -7   1    1.10    4.00
  10   7  -1    2.00    5.30
  10   7  -1   -4.00    4.20
  10   7  -1    0.10    4.00
  10   7  -1    1.80    3.60
  10   7  -1    1.80    3.50
 -11   6   1   12.00    6.90
 -11   6   1   15.40    7.50
  11  -6  -1   15.10    5.10
  11  -6  -1   15.80    5.40
  11  -6  -1    6.20    4.90
 -11   5   1    2.40    4.30
 -11   5   1   -1.40    5.30
 -11   5   1   -9.80    5.10
  11  -5  -1    2.00    3.70
  11  -5  -1   -3.80    4.20
  11  -5  -1   -1.00    4.00
 -11   4   1    6.70    5.80
 -11   4   1    5.10    5.80
 -11   4   1    6.00    4.80
  11  -4  -1    6.60    4.50
  11  -4  -1    9.70    4.60
  11  -4  -1    3.20    3.30
 -11   3   1   -0.50    5.20
 -11   3   1   -5.10    5.20
 -11   3   1    6.70    5.60
  11  -3  -1   -6.80    3.30
  11  -3  -1    0.40    3.60
  11  -3  -1    4.70    3.30
 -11   2   1    2.00    5.10
 -11   2   1    6.80    5.10
 -11   2   1   -3.90    4.70
  11  -2  -1    7.10    3.80
  11  -2  -1    5.30    4.00
  11  -2  -1    9.60    4.20
 -11   1   1    7.30    5.30
 -11   1   1    1.80    4.70
 -11   1   1    7.70    5.40
  11  -1  -1    2.00    3.90
  11  -1  -1    4.60    4.10
 -11   0   1   -4.20    4.20
 -11   0   1   -4.00    4.30
 -11   0   1    3.20    4.70
  11   0  -1   -2.70    3.70
  11   0  -1   12.10    4.60
 -11  -1   1    7.20    5.10
 -11  -1   1    9.60    5.10
 -11  -1   1   -4.90    5.00
  11   1  -1    5.30    4.00
  11   1  -1    0.10    3.90
 -11  -2   1    7.50    5.00
 -11  -2   1    4.00    4.80
 -11  -2   1    6.20    4.40
  11   2  -1    3.10    4.20
  11   2  -1    2.40    3.90
 -11  -3   1   -6.20    3.50
 -11  -3   1   -1.40    4.90
 -11  -3   1    0.80    4.70
  11   3  -1    3.50    4.00
  11   3  -1    5.80    5.00
 -11  -4   1   13.00    5.70
 -11  -4   1    6.10    5.00
 -11  -4   1   -8.10    3.40
  11   4  -1    2.40    4.70
  11   4  -1   -0.30    4.00
 -11  -5   1    4.50    4.80
 -11  -5   1    1.40    4.60
  11   5  -1   -0.30    5.40
  11   5  -1   -5.20    5.00
 -11  -6   1    9.70    5.30
 -11  -6   1    0.40    4.70
 -11  -6   1    4.90    4.80
  11   6  -1    4.10    5.60
  11   6  -1    9.20    5.10
 -12   4   1    4.40    7.20
 -12   4   1   10.60    5.50
 -12   4   1    0.70    6.20
  12  -4  -1    8.20    5.20
 -12   3   1   -8.90    5.40
 -12   3   1   -3.70    5.90
 -12   3   1    1.70    5.00
  12  -3  -1   -4.00    3.60
  12  -3  -1   -7.80    4.90
 -12   2   1   -0.40    5.00
 -12   2   1    9.80    6.50
 -12   2   1   -2.10    5.70
  12  -2  -1    3.40    4.20
  12  -2  -1    8.60    5.30
 -12   1   1    8.00    5.20
 -12   1   1   -0.50    5.40
 -12   1   1    0.00    5.60
  12  -1  -1   -2.00    4.20
  12  -1  -1   -1.40    4.20
 -12   0   1    5.60    5.60
 -12   0   1    9.10    5.30
 -12   0   1   -0.60    5.30
  12   0  -1    2.60    4.20
  12   0  -1    3.20    4.60
 -12  -1   1    4.20    5.00
 -12  -1   1   -5.40    4.60
 -12  -1   1    1.50    5.40
  12   1  -1   -6.40    3.80
  12   1  -1    0.50    4.30
 -12  -2   1    8.00    5.70
 -12  -2   1    3.40    4.70
 -12  -2   1    4.00    6.70
  12   2  -1   -1.20    4.10
  12   2  -1    4.60    4.90
 -12  -3   1   -7.40    4.50
 -12  -3   1    2.90    4.40
 -12  -3   1    7.50    5.50
  12   3  -1    0.00    4.20
  12   3  -1   -4.20    4.40
 -12  -4   1    4.30    5.20
 -12  -4   1    4.20    5.20
  12   4  -1    6.10    5.90
  12   4  -1    3.30    4.70
 -13   1   1   -1.50    6.20
 -13   1   1    0.60    6.40
  13  -1  -1   12.50    5.50
 -13   0   1    1.20    5.70
 -13   0   1   -7.40    5.40
  13   0  -1   -9.50    3.60
  13   0  -1    2.20    4.60
 -13  -1   1   -5.60    5.20
 -13  -1   1    0.50    5.40
  13   1  -1   -1.50    4.20
  13   0   2   18.20    7.00
  13   0   2    3.70    5.30
 -13   0  -2    5.70    6.20
 -13   0  -2   15.00    7.30
 -13   0  -2    2.40    5.60
  12   4   2   24.70    6.80
  12   4   2   26.70    6.70
 -12  -4  -2   26.20    7.10
 -12  -4  -2   26.70    6.50
  12   3   2   -6.00    4.30
  12   3   2    0.40    4.50
 -12  -3  -2    3.00    5.30
 -12  -3  -2    4.90    5.20
  12   2   2   38.20    7.20
  12   2   2   43.70    7.50
 -12  -2  -2   16.60    6.40
 -12  -2  -2   48.80    8.00
  12   1   2   -1.10    4.30
  12   1   2    2.80    4.70
 -12  -1  -2    2.70    5.50
 -12  -1  -2    5.50    5.90
 -12  -1  -2    6.00    5.20
  12   0   2   45.80    7.10
  12   0   2   39.80    7.10
 -12   0  -2   39.40    7.10
 -12   0  -2   29.40    7.40
 -12   0  -2   39.10    7.50
  12  -1   2   -3.60    3.80
  12  -1   2   -2.40    4.30
 -12   1  -2   -2.60    5.40
 -12   1  -2   -0.60    5.30
 -12   1  -2   -0.40    5.30
  12  -2   2   33.50    6.80
  12  -2   2   41.60    6.60
 -12   2  -2   30.80    7.10
 -12   2  -2   44.00    8.00
 -12   2  -2   36.70    7.20
  12  -3   2   -3.00    4.10
  12  -3   2   -0.60    3.70
 -12   3  -2    5.00    6.00
 -12   3  -2    0.10    5.00
 -12   3  -2    4.60    6.10
  12  -4   2   24.60    5.50
  12  -4   2   35.10    6.90
 -12   4  -2   19.70    8.50
 -12   4  -2   21.90    7.00
 -12   4  -2   24.80    7.40
  11   6   2    5.30    5.30
  11   6   2   -7.50    5.10
 -11  -6  -2    0.10    5.00
 -11  -6  -2   16.70    6.70
  11   5   2    9.20    5.20
  11   5   2    5.00    5.60
 -11  -5  -2    9.50    6.30
 -11  -5  -2    4.90    5.00
 -11  -5  -2   10.50    5.70
  11   4   2   11.70    5.40
  11   4   2   -3.90    4.60
 -11  -4  -2    6.30    5.10
 -11  -4  -2    3.80    5.70
  11   3   2    0.30    4.30
  11   3   2    2.80    4.80
 -11  -3  -2   10.60    5.50
 -11  -3  -2   11.20    6.10
  11   2   2    3.20    4.20
  11   2   2    5.90    4.10
 -11  -2  -2    9.50    5.20
 -11  -2  -2   11.10    5.40
 -11  -2  -2    1.30    4.20
  11   1   2    1.20    3.90
  11   1   2   -0.40    3.80
 -11  -1  -2    7.80    5.20
 -11  -1  -2   -0.10    5.00
 -11  -1  -2    4.00    4.80
  11   0   2    5.30    4.20
  11   0   2   -4.20    4.00
 -11   0  -2    9.40    5.30
 -11   0  -2   -5.10    4.30
 -11   0  -2    9.10    5.20
  11  -1   2   -2.60    3.30
  11  -1   2   -0.90    3.80
 -11   1  -2   -0.80    4.70
 -11   1  -2    2.60    4.80
 -11   1  -2    9.80    5.80
  11  -2   2    4.70    3.80
  11  -2   2   13.70    4.50
  11  -2   2    6.40    4.70
 -11   2  -2   10.60    5.60
 -11   2  -2    3.50    5.00
 -11   2  -2   14.20    6.00
  11  -3   2   -4.60    3.00
  11  -3   2    8.20    4.80
  11  -3   2    5.20    3.90
 -11   3  -2    4.00    5.50
 -11   3  -2    8.90    5.60
 -11   3  -2    5.70    5.90
  11  -4   2    0.80    4.60
  11  -4   2    2.40    4.60
 -11   4  -2   -3.30    5.80
 -11   4  -2    4.60    4.70
 -11   4  -2   -5.90    5.20
  11  -5   2    8.30    4.50
  11  -5   2    8.90    4.90
  11  -5   2    5.80    4.90
 -11   5  -2    5.30    6.00
 -11   5  -2    8.30    5.00
 -11   5  -2   -3.10    5.90
  11  -6   2    4.00    4.40
  11  -6   2    2.90    5.60
  11  -6   2   -2.90    4.20
 -11   6  -2   -7.40    5.50
 -11   6  -2   -2.80    5.80
  10   7   2   -3.20    4.10
  10   7   2    1.50    4.70
  10   7   2   -1.70    4.80
 -10  -7  -2    1.70    5.10
 -10  -7  -2    1.80    4.70
 -10  -7  -2   -8.30    3.40
  10   6   2   42.50    7.10
  10   6   2   26.80    6.20
  10   6   2   25.70    6.80
 -10  -6  -2   36.20    6.00
 -10  -6  -2   24.30    6.30
 -10  -6  -2   43.10    6.70
  10   5   2   -2.90    4.60
  10   5   2   -8.50    3.40
 -10  -5  -2    1.00    4.10
 -10  -5  -2    3.60    4.70
  10   4   2   56.29    7.30
  10   4   2   64.39    7.90
 -10  -4  -2   37.80    6.10
 -10  -4  -2   56.79    7.50
  10   3   2    2.90    3.90
  10   3   2    5.10    4.20
 -10  -3  -2    8.40    4.40
 -10  -3  -2   -2.70    4.60
 -10  -3  -2    6.50    4.90
 -10  -3  -2    3.70    4.20
  10   2   2   65.89    7.30
  10   2   2   62.69    7.10
 -10  -2  -2   76.89    8.30
 -10  -2  -2   71.29    8.20
 -10  -2  -2   71.09    8.20
 -10  -2  -2   53.69    6.60
  10   1   2   -3.70    3.30
  10   1   2    3.00    3.90
 -10  -1  -2    0.40    4.20
 -10  -1  -2   -3.60    4.10
 -10  -1  -2    6.10    4.10
 -10  -1  -2    3.00    4.40
  10   0   2  192.38   10.50
  10   0   2  228.28   11.40
 -10   0  -2  191.58   11.10
 -10   0  -2  203.68   11.40
 -10   0  -2  213.08   12.20
 -10   0  -2  224.18   10.90
  10  -1   2    8.70    3.90
  10  -1   2   -1.80    3.10
  10  -1   2   -2.60    2.70
 -10   1  -2   -3.90    4.50
 -10   1  -2    9.90    4.90
 -10   1  -2   -1.40    4.40
 -10   1  -2   -1.70    4.30
  10  -2   2   64.19    6.40
  10  -2   2   68.19    6.80
  10  -2   2   66.29    7.30
 -10   2  -2   66.19    7.90
 -10   2  -2   51.49    7.20
 -10   2  -2   79.59    8.20
 -10   2  -2   63.59    7.70
  10  -3   2    2.90    4.00
  10  -3   2    1.00    3.60
  10  -3   2    2.60    3.70
 -10   3  -2    4.20    4.80
 -10   3  -2    0.20    4.60
 -10   3  -2    1.50    4.40
 -10   3  -2   10.50    5.50
  10  -4   2   56.49    7.30
  10  -4   2   55.89    6.70
  10  -4   2   59.09    7.00
 -10   4  -2   63.79    8.90
 -10   4  -2   51.09    7.20
 -10   4  -2   51.59    7.80
 -10   4  -2   49.80    6.70
  10  -5   2    0.30    3.60
  10  -5   2    8.80    4.50
  10  -5   2   -5.10    3.30
 -10   5  -2    4.40    5.20
 -10   5  -2    5.70    4.30
 -10   5  -2   -4.10    5.20
  10  -6   2   37.30    6.40
  10  -6   2   32.20    6.50
  10  -6   2   31.60    6.50
 -10   6  -2   38.70    7.90
 -10   6  -2   27.70    7.00
  10  -7   2   -0.50    3.90
  10  -7   2   -0.70    4.00
  10  -7   2   -4.10    4.00
 -10   7  -2   -4.20    7.00
 -10   7  -2   -3.40    5.30
   9   8   2   -2.90    4.50
   9   8   2    2.30    4.80
   9   8   2   -4.80    5.80
  -9  -8  -2    4.50    4.80
  -9  -8  -2    0.30    4.50
  -9  -8  -2    0.70    4.50
   9   7   2    7.10    5.60
   9   7   2    6.10    3.80
   9   7   2    9.70    4.90
   9   7   2   16.40    5.70
   9   7   2    8.50    3.60
  -9  -7  -2   18.60    5.30
  -9  -7  -2   12.60    5.30
  -9  -7  -2   13.60    4.70
   9   6   2   22.10    6.10
   9   6   2   11.30    3.70
   9   6   2    4.50    4.20
   9   6   2   16.80    5.40
  -9  -6  -2    9.60    5.20
  -9  -6  -2    8.40    5.80
  -9  -6  -2   23.70    6.20
  -9  -6  -2   13.80    5.30
  -9  -6  -2   27.90    5.70
   9   5   2   11.20    4.80
   9   5   2    7.30    4.40
   9   5   2    8.80    4.00
  -9  -5  -2   12.80    4.30
  -9  -5  -2    3.00    4.50
  -9  -5  -2    8.30    5.10
  -9  -5  -2   10.30    5.00
   9   4   2    1.00    3.60
   9   4   2    0.80    3.00
   9   4   2    3.70    4.10
  -9  -4  -2   -9.70    3.60
  -9  -4  -2    1.90    2.80
  -9  -4  -2   -1.40    3.40
  -9  -4  -2    0.90    4.30
   9   3   2    0.90    3.60
   9   3   2   -0.30    3.60
  -9  -3  -2   -3.80    2.80
  -9  -3  -2    5.30    4.40
  -9  -3  -2   -1.70    3.70
  -9  -3  -2    3.70    4.30
   9   2   2   16.20    4.30
   9   2   2   22.90    4.80
  -9  -2  -2   17.30    4.00
  -9  -2  -2   14.60    5.00
  -9  -2  -2   11.60    4.60
  -9  -2  -2   13.30    4.50
   9   1   2    2.50    3.20
   9   1   2    5.30    3.40
  -9  -1  -2   -4.20    3.90
  -9  -1  -2    9.40    4.50
  -9  -1  -2    4.60    4.00
  -9  -1  -2   -6.50    2.90
   9   0   2   47.70    5.80
   9   0   2   31.40    4.90
  -9   0  -2   39.70    6.10
  -9   0  -2   37.70    5.80
  -9   0  -2   38.90    5.30
  -9   0  -2   22.50    5.40
   9  -1   2    1.60    3.40
   9  -1   2   -0.40    3.00
   9  -1   2    6.70    3.30
  -9   1  -2    4.30    4.10
  -9   1  -2    4.10    4.40
  -9   1  -2    0.60    3.80
  -9   1  -2   -1.10    3.70
   9  -2   2   11.60    4.10
   9  -2   2   14.90    4.10
   9  -2   2   12.80    3.60
  -9   2  -2   14.10    4.70
  -9   2  -2    2.90    4.30
  -9   2  -2    8.40    4.60
  -9   2  -2   15.40    5.10
   9  -3   2    5.10    3.40
   9  -3   2   -3.00    3.00
   9  -3   2    6.00    3.40
   9  -3   2    6.90    3.60
  -9   3  -2   -1.70    3.70
  -9   3  -2    7.50    4.70
  -9   3  -2    0.10    4.20
  -9   3  -2    4.80    3.90
   9  -4   2   -2.60    3.90
   9  -4   2   -3.00    3.10
   9  -4   2    2.50    2.60
   9  -4   2   -2.70    2.80
  -9   4  -2    3.80    5.00
  -9   4  -2    5.10    3.90
  -9   4  -2   -3.80    4.30
  -9   4  -2   -4.50    3.30
   9  -5   2    4.10    4.00
   9  -5   2   12.60    5.00
   9  -5   2    5.60    3.90
  -9   5  -2    9.00    4.90
  -9   5  -2   12.10    5.50
  -9   5  -2    7.40    5.10
  -9   5  -2   12.90    4.20
   9  -6   2   13.80    4.70
   9  -6   2    8.50    4.50
   9  -6   2   18.50    5.00
  -9   6  -2   18.80    6.10
  -9   6  -2   18.10    6.10
   9  -7   2   11.70    4.80
   9  -7   2    6.80    4.40
  -9   7  -2   21.90    6.30
  -9   7  -2    2.50    5.60
   9  -8   2    3.40    4.40
   9  -8   2    0.60    4.50
  -9   8  -2    1.10    5.50
  -9   8  -2   -0.40    5.00
  -9   8  -2    5.00    5.50
   8   9   2   -2.50    3.30
   8   9   2    4.60    5.60
   8   9   2   -1.70    4.90
  -8  -9  -2    7.80    6.00
  -8  -9  -2    9.70    5.00
  -8  -9  -2   -2.10    4.50
   8   8   2   52.39    7.70
   8   8   2   54.79    7.20
   8   8   2   47.10    6.10
   8   8   2   39.50    7.20
   8   8   2   45.10    6.20
  -8  -8  -2   55.99    7.80
  -8  -8  -2   46.70    7.70
  -8  -8  -2   51.29    7.00
   8   7   2    7.90    4.70
   8   7   2   12.30    3.80
   8   7   2    0.50    4.30
   8   7   2    8.70    4.30
   8   7   2    5.70    4.80
  -8  -7  -2   11.10    5.20
  -8  -7  -2   12.50    5.50
  -8  -7  -2   17.10    4.70
  -8  -7  -2   13.70    4.90
   8   6   2   73.89    7.50
   8   6   2   62.99    7.20
   8   6   2   71.19    7.60
   8   6   2   58.19    6.00
   8   6   2   58.69    6.20
  -8  -6  -2   63.89    8.00
  -8  -6  -2   70.19    7.10
  -8  -6  -2   58.59    7.40
  -8  -6  -2   62.39    6.00
  -8  -6  -2   67.89    8.00
   8   5   2    1.70    3.70
   8   5   2    8.60    4.20
   8   5   2   10.00    3.80
   8   5   2    6.30    3.50
   8   5   2    3.20    2.80
  -8  -5  -2    8.00    4.10
  -8  -5  -2   -1.50    3.50
  -8  -5  -2    5.60    2.70
  -8  -5  -2    0.60    3.90
  -8  -5  -2   -0.10    3.00
   8   4   2   87.59    7.50
   8   4   2   72.29    6.00
   8   4   2   85.89    6.70
   8   4   2   82.69    7.30
  -8  -4  -2   89.19    6.60
  -8  -4  -2   80.09    7.60
  -8  -4  -2   83.89    7.60
  -8  -4  -2   85.49    7.00
  -8  -4  -2   84.79    7.90
   8   3   2    6.00    3.30
   8   3   2    3.50    2.70
   8   3   2    7.90    3.50
  -8  -3  -2   -2.00    3.60
  -8  -3  -2    8.30    3.00
  -8  -3  -2   -0.90    3.30
  -8  -3  -2    0.50    3.70
   8   2   2  422.56   13.60
   8   2   2  462.05   11.60
   8   2   2  466.95   14.00
  -8  -2  -2  439.46   13.60
  -8  -2  -2  441.76   14.80
  -8  -2  -2  461.05   14.50
  -8  -2  -2  446.66   12.50
   8   1   2    1.30    2.90
   8   1   2   -2.20    2.70
  -8  -1  -2    5.80    3.00
  -8  -1  -2   -1.30    3.20
  -8  -1  -2    0.80    3.50
  -8  -1  -2    5.10    3.90
   8   0   2  127.49    7.60
   8   0   2  129.49    6.90
   8   0   2  119.99    7.10
  -8   0  -2  118.69    8.00
  -8   0  -2  120.89    8.20
  -8   0  -2  133.29    7.40
  -8   0  -2  119.59    8.50
   8  -1   2    0.20    2.90
   8  -1   2    2.20    2.60
   8  -1   2    4.40    2.90
  -8   1  -2    3.70    3.90
  -8   1  -2    2.10    3.60
  -8   1  -2    2.00    3.90
  -8   1  -2    4.30    3.50
   8  -2   2  438.66   13.90
   8  -2   2  485.35   14.20
   8  -2   2  494.75   13.30
   8  -2   2  456.15   13.00
  -8   2  -2  456.05   14.50
  -8   2  -2  460.75   12.60
  -8   2  -2  447.06   14.00
  -8   2  -2  435.96   13.80
  -8   2  -2  453.95   11.10
  -8   2  -2  460.55   14.60
   8  -3   2    7.30    3.40
   8  -3   2    7.50    3.40
   8  -3   2    0.60    2.90
   8  -3   2    7.30    3.30
  -8   3  -2    6.00    4.40
  -8   3  -2    2.10    3.60
  -8   3  -2    3.60    2.40
  -8   3  -2    4.40    2.50
  -8   3  -2   -0.30    3.50
  -8   3  -2    5.30    4.10
   8  -4   2   89.89    7.70
   8  -4   2   81.19    5.80
   8  -4   2   84.49    7.30
   8  -4   2   91.79    7.20
  -8   4  -2   95.49    8.30
  -8   4  -2   91.09    7.40
  -8   4  -2   94.59    6.70
  -8   4  -2   86.39    6.30
  -8   4  -2  103.29    7.40
  -8   4  -2   84.29    7.90
   8  -5   2    6.10    3.50
   8  -5   2    5.60    3.60
  -8   5  -2   -7.10    2.80
  -8   5  -2   10.60    4.80
  -8   5  -2    4.40    3.30
  -8   5  -2    2.20    4.60
  -8   5  -2    0.00    3.40
  -8   5  -2    2.70    3.60
   8  -6   2   62.29    7.40
   8  -6   2   56.89    7.10
   8  -6   2   59.29    6.80
  -8   6  -2   60.89    6.10
  -8   6  -2   57.79    6.30
  -8   6  -2   57.09    7.00
  -8   6  -2   43.50    7.20
   8  -7   2   10.70    4.60
   8  -7   2    4.90    4.10
  -8   7  -2   10.20    4.80
  -8   7  -2   18.40    5.70
  -8   7  -2    8.40    5.60
   8  -8   2   47.50    6.90
   8  -8   2   46.30    7.00
  -8   8  -2   50.99    6.80
  -8   8  -2   40.80    7.00
  -8   8  -2   42.50    7.60
  -8   8  -2   38.00    7.10
   8  -9   2    5.70    4.10
   8  -9   2   12.90    5.50
  -8   9  -2   -4.50    5.00
  -8   9  -2   -1.50    5.00
   7  10   2   -2.80    4.90
   7  10   2   -2.40    3.60
  -7 -10  -2   -2.80    4.60
  -7 -10  -2    4.40    5.40
  -7 -10  -2   -0.20    4.70
   7   9   2   -3.00    4.60
   7   9   2    1.80    3.70
   7   9   2   -2.00    4.50
  -7  -9  -2    6.40    5.70
  -7  -9  -2   -1.50    4.50
   7   8   2   37.00    5.90
   7   8   2   27.80    5.10
   7   8   2   32.10    4.90
   7   8   2   25.80    6.10
   7   8   2   29.10    6.20
  -7  -8  -2   24.70    6.30
  -7  -8  -2   24.80    6.10
  -7  -8  -2   28.80    5.80
  -7  -8  -2   21.40    5.30
   7   7   2    7.00    3.60
   7   7   2    7.80    4.50
   7   7   2   17.20    3.80
   7   7   2   15.30    4.50
   7   7   2   14.50    4.70
  -7  -7  -2   13.60    3.90
  -7  -7  -2   10.70    5.10
  -7  -7  -2   17.90    5.40
  -7  -7  -2    7.70    4.80
   7   6   2    7.20    4.00
   7   6   2   -3.70    3.50
   7   6   2    2.60    3.80
   7   6   2   -2.00    2.50
   7   6   2    1.20    2.80
  -7  -6  -2    1.40    3.30
  -7  -6  -2   -1.00    2.60
  -7  -6  -2    2.90    4.00
  -7  -6  -2   -3.40    3.60
  -7  -6  -2   -2.90    3.10
  -7  -6  -2    1.10    2.90
  -7  -6  -2   -7.80    3.10
   7   5   2   26.10    4.00
   7   5   2   17.10    3.70
   7   5   2   17.40    4.40
   7   5   2   22.30    4.40
   7   5   2   17.70    4.50
  -7  -5  -2   21.80    4.90
  -7  -5  -2   24.60    4.70
  -7  -5  -2   21.60    4.00
  -7  -5  -2   23.00    3.80
  -7  -5  -2   24.70    4.00
  -7  -5  -2   23.60    5.00
  -7  -5  -2   20.00    3.40
  -7  -5  -2   19.00    4.70
   7   4   2   27.10    4.00
   7   4   2   26.70    4.60
   7   4   2   28.20    4.50
   7   4   2   22.90    4.40
   7   4   2   23.60    3.90
  -7  -4  -2   23.50    4.80
  -7  -4  -2   17.40    3.70
  -7  -4  -2   20.70    3.40
  -7  -4  -2   24.20    3.20
  -7  -4  -2   23.60    4.00
  -7  -4  -2   27.60    4.80
  -7  -4  -2   23.10    4.60
   7   3   2    3.10    2.30
   7   3   2    7.20    2.80
   7   3   2    8.30    3.30
   7   3   2    9.90    3.20
  -7  -3  -2    5.00    2.90
  -7  -3  -2    7.50    3.70
  -7  -3  -2    9.50    2.60
  -7  -3  -2    5.70    3.20
  -7  -3  -2    5.70    2.40
  -7  -3  -2   12.30    3.90
   7   2   2    4.80    2.90
   7   2   2    2.40    2.70
   7   2   2    5.40    2.70
  -7  -2  -2    4.50    2.00
  -7  -2  -2    4.30    1.90
  -7  -2  -2    1.20    3.00
  -7  -2  -2   -1.90    3.20
  -7  -2  -2   -1.00    3.10
  -7  -2  -2    3.30    2.70
   7   1   2    4.80    2.70
   7   1   2   -0.90    1.80
   7   1   2    4.70    2.80
  -7  -1  -2    1.90    1.70
  -7  -1  -2   -0.90    2.30
  -7  -1  -2    3.70    1.90
  -7  -1  -2   -1.40    3.10
  -7  -1  -2    1.30    3.30
  -7  -1  -2    3.40    3.20
   7   0   2  193.18    7.70
   7   0   2  202.38    8.40
   7   0   2  210.78    8.30
   7   0   2  197.08    5.50
  -7   0  -2  198.68    9.00
  -7   0  -2  220.68    6.30
  -7   0  -2  207.48    8.20
  -7   0  -2  212.28    9.50
  -7   0  -2  207.68    6.00
  -7   0  -2  214.28    8.90
   7  -1   2    1.60    1.50
   7  -1   2    4.60    2.90
   7  -1   2    0.70    2.60
   7  -1   2    1.50    2.30
  -7   1  -2   -0.70    1.50
  -7   1  -2    2.90    3.40
  -7   1  -2    6.20    3.50
  -7   1  -2    3.10    3.20
  -7   1  -2   -1.80    1.80
  -7   1  -2    0.30    3.00
   7  -2   2    2.70    2.20
   7  -2   2    3.50    2.60
   7  -2   2    0.00    2.60
   7  -2   2    2.20    1.60
   7  -2   2    3.40    2.90
  -7   2  -2    4.10    3.60
  -7   2  -2    4.50    3.00
  -7   2  -2    0.80    3.30
  -7   2  -2    4.80    2.00
  -7   2  -2    3.30    3.50
  -7   2  -2    4.10    1.90
   7  -3   2   16.30    3.70
   7  -3   2    8.60    3.00
   7  -3   2    7.50    2.30
   7  -3   2    8.70    2.60
   7  -3   2    8.00    2.20
  -7   3  -2    5.30    2.70
  -7   3  -2   10.80    3.60
  -7   3  -2    6.10    3.30
  -7   3  -2    8.60    3.00
  -7   3  -2   11.10    4.00
  -7   3  -2    9.40    4.00
   7  -4   2   31.00    5.00
   7  -4   2   24.40    4.30
   7  -4   2   32.10    3.40
   7  -4   2   32.80    3.50
   7  -4   2   25.00    4.10
  -7   4  -2   33.10    5.50
  -7   4  -2   25.10    4.00
  -7   4  -2   22.40    5.00
  -7   4  -2   25.20    4.00
  -7   4  -2   20.00    4.00
  -7   4  -2   23.30    4.60
   7  -5   2   26.40    5.00
   7  -5   2   21.90    4.50
   7  -5   2   23.00    4.80
   7  -5   2   28.30    3.80
  -7   5  -2   15.90    5.10
  -7   5  -2   22.30    3.90
  -7   5  -2   23.60    4.00
  -7   5  -2   16.20    4.30
  -7   5  -2   17.30    5.00
  -7   5  -2   16.00    4.10
   7  -6   2    1.60    3.10
   7  -6   2    2.20    3.50
   7  -6   2    4.80    3.30
  -7   6  -2   -2.40    3.10
  -7   6  -2   -3.80    4.00
  -7   6  -2   -3.40    4.00
  -7   6  -2    4.20    3.20
   7  -7   2   14.20    4.80
   7  -7   2   20.10    4.80
   7  -7   2   11.80    4.20
  -7   7  -2    5.90    5.60
  -7   7  -2   13.80    4.10
  -7   7  -2   12.20    5.30
   7  -8   2   35.20    6.10
   7  -8   2   21.00    5.30
  -7   8  -2   30.10    5.60
  -7   8  -2   26.20    5.80
  -7   8  -2   15.80    4.90
  -7   8  -2   32.70    6.60
   7  -9   2   -2.00    4.40
   7  -9   2   -3.60    3.90
  -7   9  -2    2.20    5.00
  -7   9  -2   -3.60    4.80
   7 -10   2   -3.50    4.50
   7 -10   2   -2.80    4.00
  -7  10  -2    0.60    5.00
  -7  10  -2   -0.80    5.50
  -6 -11  -2   -3.90    5.00
  -6 -11  -2    4.80    5.40
   6  10   2    7.40    5.40
   6  10   2   17.60    5.70
  -6 -10  -2   15.50    5.70
  -6 -10  -2   25.00    6.50
  -6 -10  -2   18.20    6.10
   6   9   2   -0.60    3.30
   6   9   2   -5.20    4.00
   6   9   2  -10.00    4.00
  -6  -9  -2   -7.70    3.80
  -6  -9  -2  -10.40    5.40
  -6  -9  -2    1.90    4.30
   6   8   2   29.40    5.90
   6   8   2   23.50    4.70
   6   8   2   23.10    5.90
   6   8   2   27.70    4.40
  -6  -8  -2   24.50    5.90
  -6  -8  -2   20.30    5.10
  -6  -8  -2   13.00    5.30
  -6  -8  -2   29.60    5.70
   6   7   2    9.10    3.50
   6   7   2    1.10    3.60
   6   7   2    6.60    3.60
   6   7   2   -0.10    4.00
   6   7   2    0.10    3.10
  -6  -7  -2    6.50    3.80
  -6  -7  -2   -1.20    4.80
  -6  -7  -2   -2.70    3.00
  -6  -7  -2    3.30    3.70
  -6  -7  -2    7.50    3.60
  -6  -7  -2    4.00    4.20
   6   6   2  335.47   10.90
   6   6   2  355.26   13.10
   6   6   2  352.06   12.70
   6   6   2  330.97   11.60
   6   6   2  339.17   11.30
  -6  -6  -2  334.77   13.00
  -6  -6  -2  323.47   11.80
  -6  -6  -2  333.27   11.80
  -6  -6  -2  306.47   11.10
  -6  -6  -2  331.57   10.00
  -6  -6  -2  346.67   11.60
   6   5   2   79.39    7.10
   6   5   2   78.99    6.70
   6   5   2   72.09    5.40
   6   5   2   78.49    6.30
   6   5   2   80.69    6.00
  -6  -5  -2   82.59    6.00
  -6  -5  -2   80.89    7.10
  -6  -5  -2   66.79    6.20
  -6  -5  -2   74.29    5.00
  -6  -5  -2   72.49    6.10
  -6  -5  -2   71.59    5.60
   6   4   2  159.28    6.90
   6   4   2  160.78    7.60
   6   4   2  148.19    6.70
   6   4   2  157.78    7.70
   6   4   2  159.38    7.90
  -6  -4  -2  148.59    6.20
  -6  -4  -2  157.08    7.90
  -6  -4  -2  142.79    6.20
  -6  -4  -2  148.69    8.50
  -6  -4  -2  155.58    8.20
  -6  -4  -2  158.78    6.90
   6   3   2  118.39    5.90
   6   3   2  127.89    6.80
   6   3   2  121.79    6.70
   6   3   2  131.29    6.80
   6   3   2  126.79    6.00
  -6  -3  -2  116.89    6.20
  -6  -3  -2  134.19    7.10
  -6  -3  -2  119.49    5.60
  -6  -3  -2  118.19    5.00
  -6  -3  -2  124.59    5.20
  -6  -3  -2  121.59    7.10
   6   2   2  392.96   11.20
   6   2   2  383.86   11.10
   6   2   2  391.36   10.00
  -6  -2  -2  403.26   10.90
  -6  -2  -2  405.76   10.30
  -6  -2  -2  414.66    8.90
  -6  -2  -2  392.76    8.90
  -6  -2  -2  412.86   12.20
  -6  -2  -2  399.16   11.30
   6   1   2  145.89    6.60
   6   1   2  143.19    5.30
   6   1   2  143.99    6.70
  -6  -1  -2  150.18    7.60
  -6  -1  -2  148.89    4.70
  -6  -1  -2  136.29    5.90
  -6  -1  -2  143.89    3.70
  -6  -1  -2  140.29    6.70
  -6  -1  -2  151.78    7.30
  -6  -1  -2  150.78    4.90
   6   0   2 1343.07   20.40
   6   0   2 1304.87   22.40
   6   0   2 1299.27   22.80
   6   0   2 1285.97   19.40
   6   0   2 1333.67   23.40
  -6   0  -2 1315.27   24.40
  -6   0  -2 1312.47   19.60
  -6   0  -2 1313.77   23.40
  -6   0  -2 1328.97   19.80
  -6   0  -2 1295.37   22.40
  -6   0  -2 1296.47   23.80
   6  -1   2  140.89    3.60
   6  -1   2  157.58    6.30
   6  -1   2  148.79    6.70
   6  -1   2  159.88    6.40
   6  -1   2  151.08    6.80
   6  -1   2  144.09    4.90
  -6   1  -2  142.79    4.70
  -6   1  -2  150.18    4.90
  -6   1  -2  142.79    7.00
  -6   1  -2  154.78    7.20
  -6   1  -2  140.99    7.30
  -6   1  -2  154.48    6.80
   6  -2   2  387.26   10.60
   6  -2   2  393.26    8.70
   6  -2   2  395.46    9.90
   6  -2   2  398.76   11.30
   6  -2   2  370.56   11.00
  -6   2  -2  410.76   11.40
  -6   2  -2  387.06    9.10
  -6   2  -2  396.06   11.50
  -6   2  -2  381.26   11.40
  -6   2  -2  407.66   11.30
  -6   2  -2  387.16    9.00
   6  -3   2  122.99    7.10
   6  -3   2  121.29    5.10
   6  -3   2  120.09    5.20
   6  -3   2  131.09    6.40
   6  -3   2  129.99    6.70
  -6   3  -2  114.09    5.30
  -6   3  -2  124.79    7.30
  -6   3  -2  118.29    6.60
  -6   3  -2  110.29    5.40
  -6   3  -2  122.59    7.30
  -6   3  -2  115.09    6.30
   6  -4   2  141.49    5.70
   6  -4   2  153.28    8.20
   6  -4   2  157.28    5.80
   6  -4   2  149.79    7.50
   6  -4   2  154.48    7.30
  -6   4  -2  148.49    8.40
  -6   4  -2  150.28    6.60
  -6   4  -2  147.49    6.80
  -6   4  -2  145.89    8.20
  -6   4  -2  149.09    6.80
  -6   4  -2  156.18    7.30
   6  -5   2   70.89    6.10
   6  -5   2   74.59    6.30
   6  -5   2   70.59    5.30
   6  -5   2   75.59    6.90
  -6   5  -2   86.69    7.30
  -6   5  -2   77.29    5.80
  -6   5  -2   77.59    6.10
  -6   5  -2   67.79    5.20
  -6   5  -2   71.49    6.50
  -6   5  -2   82.89    5.70
   6  -6   2  323.87   11.60
   6  -6   2  313.97   10.20
   6  -6   2  331.07   13.00
   6  -6   2  325.07   11.70
  -6   6  -2  329.27   13.00
  -6   6  -2  337.47   11.50
  -6   6  -2  317.57   11.60
  -6   6  -2  313.67   11.90
   6  -7   2    7.30    3.20
   6  -7   2   -0.90    3.20
   6  -7   2    3.90    3.70
   6  -7   2   -3.00    3.10
  -6   7  -2   -1.70    3.20
  -6   7  -2    3.60    4.50
  -6   7  -2    1.80    3.80
   6  -8   2   18.60    4.50
   6  -8   2   29.90    5.60
   6  -8   2   27.40    5.50
   6  -8   2   26.40    5.20
  -6   8  -2   12.90    5.30
  -6   8  -2   29.30    5.40
  -6   8  -2   14.10    5.30
   6  -9   2   -6.10    3.00
   6  -9   2    1.20    3.90
   6  -9   2    7.00    4.30
  -6   9  -2   -1.70    4.70
  -6   9  -2    6.50    4.90
   6 -10   2   25.30    6.30
   6 -10   2   13.90    4.90
   6 -10   2   13.50    5.30
  -6  10  -2   20.50    6.40
  -6  10  -2   13.20    6.20
   6 -11   2    6.30    5.00
  -6  11  -2   -4.10    4.80
  -6  11  -2   -3.70    4.90
   5  11   2    3.40    5.20
   5  11   2    4.10    5.30
  -5 -11  -2   -4.60    4.90
  -5 -11  -2    1.40    5.10
  -5 -11  -2    2.20    4.80
   5  10   2    2.90    4.90
   5  10   2    0.90    3.60
  -5 -10  -2   -4.90    4.20
  -5 -10  -2    6.20    5.10
  -5 -10  -2    1.20    5.00
   5   9   2    0.40    3.80
   5   9   2    0.20    3.20
   5   9   2   -0.60    4.60
  -5  -9  -2   -4.70    4.30
  -5  -9  -2   -2.60    4.10
  -5  -9  -2    2.00    4.40
   5   8   2    1.00    2.40
   5   8   2   -2.10    3.80
   5   8   2   -1.00    4.00
   5   8   2   -2.00    3.20
  -5  -8  -2   -3.20    3.40
  -5  -8  -2    3.20    4.20
  -5  -8  -2   -0.20    3.90
  -5  -8  -2    0.90    4.20
   5   7   2    4.40    3.00
   5   7   2    5.20    4.00
   5   7   2    2.20    3.90
   5   7   2    8.30    3.30
   5   7   2    5.70    2.60
  -5  -7  -2    0.30    4.40
  -5  -7  -2    5.00    4.30
  -5  -7  -2    8.30    3.90
  -5  -7  -2    4.60    2.60
  -5  -7  -2    9.40    3.60
   5   6   2  117.39    6.10
   5   6   2  114.99    7.80
   5   6   2  118.39    6.90
   5   6   2  117.29    8.00
   5   6   2  114.69    6.60
  -5  -6  -2  118.49    5.90
  -5  -6  -2  125.19    8.30
  -5  -6  -2  125.29    6.40
  -5  -6  -2  105.39    6.30
  -5  -6  -2  114.59    7.80
  -5  -6  -2  113.79    7.00
   5   5   2   86.29    5.80
   5   5   2   79.39    6.30
   5   5   2   78.09    4.90
   5   5   2   79.99    6.30
   5   5   2   75.29    5.20
  -5  -5  -2   75.69    6.60
  -5  -5  -2   87.09    5.50
  -5  -5  -2   75.89    5.50
  -5  -5  -2   71.89    5.00
  -5  -5  -2   70.89    5.70
   5   4   2   67.29    5.50
   5   4   2   74.99    5.40
   5   4   2   62.19    4.50
   5   4   2   76.19    5.60
   5   4   2   75.89    5.00
  -5  -4  -2   74.79    4.60
  -5  -4  -2   73.09    5.30
  -5  -4  -2   79.79    6.20
  -5  -4  -2   73.09    5.20
   5   3   2    4.60    2.50
   5   3   2    4.10    2.30
   5   3   2    1.90    2.80
   5   3   2   -1.00    2.10
   5   3   2    1.50    1.90
  -5  -3  -2    1.90    2.70
  -5  -3  -2   -0.60    1.90
  -5  -3  -2    1.70    2.10
  -5  -3  -2    5.90    2.70
  -5  -3  -2   -0.70    1.50
   5   2   2  358.66    9.00
   5   2   2  364.26    8.70
   5   2   2  363.66    9.80
   5   2   2  362.76    9.80
   5   2   2  371.96    9.30
  -5  -2  -2  356.36   10.10
  -5  -2  -2  360.36    9.40
  -5  -2  -2  352.76    7.70
  -5  -2  -2  386.66   10.70
  -5  -2  -2  367.76    8.00
  -5  -2  -2  354.16    8.60
   5   1   2  473.25   11.00
   5   1   2  449.46   10.80
   5   1   2  442.26    9.30
  -5  -1  -2  437.26   11.20
  -5  -1  -2  462.85    8.70
  -5  -1  -2  464.05   11.80
  -5  -1  -2  457.95   10.00
  -5  -1  -2  459.45   10.80
  -5  -1  -2  459.65    8.50
   5   0   2    7.90    1.50
   5   0   2    6.40    2.00
   5   0   2   10.20    2.30
   5   0   2    6.90    1.50
   5   0   2    4.80    2.00
  -5   0  -2    5.40    2.00
  -5   0  -2    5.50    1.40
  -5   0  -2    5.50    2.60
  -5   0  -2    6.40    2.70
  -5   0  -2    7.60    1.50
  -5   0  -2    6.30    2.20
   5  -1   2  447.16   10.10
   5  -1   2  445.76   10.70
   5  -1   2  447.86    8.90
   5  -1   2  449.46   10.40
   5  -1   2  447.76    7.50
   5  -1   2  466.15   10.90
  -5   1  -2  450.45    8.60
  -5   1  -2  455.25   10.70
  -5   1  -2  455.25    8.90
  -5   1  -2  467.35   11.60
  -5   1  -2  451.35   11.10
  -5   1  -2  468.55   11.10
   5  -2   2  359.96    5.90
   5  -2   2  367.96    9.80
   5  -2   2  356.96    8.00
   5  -2   2  369.86    9.40
   5  -2   2  360.06    9.80
   5  -2   2  364.76    8.60
  -5   2  -2  348.17    9.50
  -5   2  -2  342.67    9.50
  -5   2  -2  362.86    8.10
  -5   2  -2  371.86    8.50
  -5   2  -2  347.47    9.80
  -5   2  -2  370.76   10.10
   5  -3   2   -0.10    2.30
   5  -3   2    2.00    1.80
   5  -3   2   -0.60    2.20
   5  -3   2    0.20    1.60
   5  -3   2    7.10    2.40
   5  -3   2   -0.20    1.00
  -5   3  -2    4.90    2.40
  -5   3  -2    3.30    2.30
  -5   3  -2   -0.90    2.90
  -5   3  -2    1.60    2.40
  -5   3  -2    2.90    2.90
  -5   3  -2    1.80    2.30
   5  -4   2   67.89    5.80
   5  -4   2   67.19    3.40
   5  -4   2   72.69    5.20
   5  -4   2   73.09    4.70
   5  -4   2   74.09    5.20
  -5   4  -2   78.89    6.10
  -5   4  -2   67.09    4.70
  -5   4  -2   69.99    4.90
  -5   4  -2   73.99    5.20
  -5   4  -2   60.89    5.20
  -5   4  -2   72.89    5.00
   5  -5   2   78.39    5.70
   5  -5   2   75.99    6.40
   5  -5   2   70.69    5.80
   5  -5   2   72.09    5.00
  -5   5  -2   71.99    5.10
  -5   5  -2   73.89    6.20
  -5   5  -2   71.29    4.40
  -5   5  -2   80.19    6.30
  -5   5  -2   81.79    6.20
  -5   5  -2   82.79    6.90
   5  -6   2  106.29    7.50
   5  -6   2  104.29    6.90
   5  -6   2  123.39    7.20
   5  -6   2  114.29    7.00
  -5   6  -2  115.49    7.60
  -5   6  -2  113.99    5.50
  -5   6  -2  117.29    7.50
  -5   6  -2  114.89    8.50
  -5   6  -2  109.29    7.10
   5  -7   2    5.40    3.20
   5  -7   2    5.20    3.60
   5  -7   2    2.40    3.60
   5  -7   2   10.70    3.80
   5  -7   2    6.40    1.30
  -5   7  -2    4.10    4.40
  -5   7  -2    4.40    4.10
  -5   7  -2    2.30    3.40
  -5   7  -2    4.30    4.10
   5  -8   2    1.60    1.10
   5  -8   2   -2.00    3.80
   5  -8   2    4.00    3.40
   5  -8   2   -3.50    3.10
   5  -8   2    1.70    3.50
  -5   8  -2    3.70    4.20
  -5   8  -2    7.00    3.70
  -5   8  -2    2.00    4.40
   5  -9   2    1.90    4.20
   5  -9   2    1.00    3.50
   5  -9   2   -1.40    4.10
   5  -9   2    5.10    1.30
   5  -9   2    7.40    5.10
  -5   9  -2   -2.90    4.20
  -5   9  -2    4.00    4.50
   5 -10   2    9.10    4.10
   5 -10   2    8.20    4.30
   5 -10   2   -0.10    4.00
  -5  10  -2   -7.50    4.70
  -5  10  -2    9.90    6.20
  -5  10  -2    2.40    5.10
   5 -11   2    5.60    4.20
   5 -11   2    1.50    5.00
   5 -11   2    0.50    4.40
  -5  11  -2    1.90    4.50
  -5  11  -2   -5.70    5.00
  -5  11  -2   -1.70    4.70
   4  11   2   -0.80    4.00
   4  11   2   -3.90    4.90
  -4 -11  -2   -1.90    5.10
  -4 -11  -2    0.80    5.80
  -4 -11  -2    4.20    5.20
   4  10   2   47.50    7.60
   4  10   2   31.30    5.80
  -4 -10  -2   34.90    7.20
  -4 -10  -2   37.30    6.80
  -4 -10  -2   25.20    6.40
   4   9   2    1.30    3.40
   4   9   2   -2.10    2.30
   4   9   2    1.00    4.40
  -4  -9  -2    0.10    4.00
  -4  -9  -2    4.00    4.90
  -4  -9  -2    2.80    4.40
   4   8   2  124.09    6.80
   4   8   2  125.29    8.60
   4   8   2  113.89    9.10
  -4  -8  -2  128.49    7.40
  -4  -8  -2  126.89    8.20
  -4  -8  -2  126.49    9.30
  -4  -8  -2  124.39    8.50
   4   7   2    4.70    3.30
   4   7   2   12.90    4.40
   4   7   2   11.30    2.90
   4   7   2    8.60    4.00
  -4  -7  -2    7.80    4.60
  -4  -7  -2    9.30    4.30
  -4  -7  -2   13.50    3.60
  -4  -7  -2   24.40    5.10
   4   6   2   56.29    5.70
   4   6   2   43.00    5.40
   4   6   2   48.10    4.50
   4   6   2   52.69    4.60
   4   6   2   55.49    5.10
  -4  -6  -2   45.90    5.10
  -4  -6  -2   53.69    5.30
  -4  -6  -2   51.69    4.30
  -4  -6  -2   50.39    4.90
  -4  -6  -2   45.80    5.30
  -4  -6  -2   56.39    4.60
   4   5   2    5.60    2.10
   4   5   2   -1.60    2.00
   4   5   2    7.20    3.20
   4   5   2   -0.40    2.10
   4   5   2    4.20    2.90
  -4  -5  -2    2.60    2.20
  -4  -5  -2    8.40    3.00
  -4  -5  -2    5.70    3.20
  -4  -5  -2    3.80    2.60
  -4  -5  -2    9.50    2.90
   4   4   2 1722.83   28.70
   4   4   2 1706.73   26.40
   4   4   2 1719.83   27.50
   4   4   2 1697.13   27.00
   4   4   2 1716.93   28.20
  -4  -4  -2 1712.73   27.80
  -4  -4  -2 1693.63   27.30
  -4  -4  -2 1749.22   26.00
  -4  -4  -2 1724.03   29.20
  -4  -4  -2 1695.33   26.90
   4   3   2   10.50    2.50
   4   3   2   12.40    2.20
   4   3   2   15.40    2.30
   4   3   2   11.60    2.60
   4   3   2   11.70    2.50
  -4  -3  -2   12.50    2.60
  -4  -3  -2   12.70    3.00
  -4  -3  -2   11.50    2.20
  -4  -3  -2    8.60    2.50
   4   2   2  222.48    6.90
   4   2   2  227.58    7.00
   4   2   2  223.68    6.00
   4   2   2  239.38    7.00
   4   2   2  224.98    6.40
  -4  -2  -2  226.38    5.70
  -4  -2  -2  226.98    6.00
  -4  -2  -2  215.68    7.00
  -4  -2  -2  231.88    6.60
  -4  -2  -2  218.08    7.30
   4   1   2  346.57    7.50
   4   1   2  332.77    8.40
   4   1   2  337.07    8.20
  -4  -1  -2  341.27    6.60
  -4  -1  -2  352.36    6.50
  -4  -1  -2  362.66    9.30
  -4  -1  -2  349.27    7.70
  -4  -1  -2  341.97    8.20
  -4  -1  -2  342.07    8.80
   4   0   2 3259.77   42.00
   4   0   2 3240.78   42.60
   4   0   2 3237.58   44.10
   4   0   2 3203.88   43.90
   4   0   2 3179.38   44.40
  -4   0  -2 3191.98   43.60
  -4   0  -2 3256.37   44.90
  -4   0  -2 3313.87   45.50
  -4   0  -2 3216.98   41.50
  -4   0  -2 3244.98   44.50
  -4   0  -2 3287.37   41.50
   4  -1   2  339.07    6.00
   4  -1   2  341.87    8.10
   4  -1   2  351.46    7.20
   4  -1   2  340.57    7.80
   4  -1   2  342.77    8.40
   4  -1   2  330.07    8.40
  -4   1  -2  353.26    8.70
  -4   1  -2  341.27    6.70
  -4   1  -2  354.46    8.90
  -4   1  -2  345.87    8.60
  -4   1  -2  343.17    6.90
  -4   1  -2  352.26    8.40
   4  -2   2  226.78    5.70
   4  -2   2  222.18    4.10
   4  -2   2  221.98    7.50
   4  -2   2  220.68    6.60
   4  -2   2  223.38    6.80
   4  -2   2  218.98    5.70
  -4   2  -2  218.28    6.60
  -4   2  -2  223.28    7.20
  -4   2  -2  220.08    6.90
  -4   2  -2  215.68    5.70
  -4   2  -2  218.68    6.90
  -4   2  -2  215.78    6.00
   4  -3   2   11.50    2.50
   4  -3   2   11.70    2.30
   4  -3   2   10.90    2.40
   4  -3   2   12.30    2.40
   4  -3   2   12.60    1.80
  -4   3  -2   10.90    2.30
  -4   3  -2    9.40    2.50
  -4   3  -2   10.80    2.30
  -4   3  -2   10.30    2.20
  -4   3  -2   13.40    3.10
  -4   3  -2   15.80    3.00
   4  -4   2 1743.63   22.10
   4  -4   2 1706.03   29.20
   4  -4   2 1734.73   27.90
   4  -4   2 1706.93   23.70
   4  -4   2 1717.73   27.80
   4  -4   2 1685.13   26.50
  -4   4  -2 1696.83   27.20
  -4   4  -2 1690.83   28.60
  -4   4  -2 1725.23   27.60
  -4   4  -2 1720.53   27.70
  -4   4  -2 1677.03   25.90
  -4   4  -2 1753.72   25.70
   4  -5   2    1.90    2.60
   4  -5   2    7.00    2.90
   4  -5   2    3.00    2.40
   4  -5   2    2.50    1.10
   4  -5   2    9.50    2.80
  -4   5  -2    2.80    2.10
  -4   5  -2    1.50    1.60
  -4   5  -2    4.50    3.00
  -4   5  -2    8.40    3.50
  -4   5  -2    6.60    2.80
  -4   5  -2    1.80    2.70
   4  -6   2   50.99    5.00
   4  -6   2   44.10    4.90
   4  -6   2   52.49    5.20
   4  -6   2   54.29    5.50
  -4   6  -2   50.49    5.10
  -4   6  -2   48.40    3.40
  -4   6  -2   52.59    5.90
  -4   6  -2   55.09    5.50
  -4   6  -2   57.29    5.90
   4  -7   2    9.20    3.50
   4  -7   2   13.50    3.80
   4  -7   2   18.90    4.40
   4  -7   2   10.30    3.50
  -4   7  -2    8.50    4.10
  -4   7  -2   12.00    4.30
  -4   7  -2    5.90    3.60
  -4   7  -2   10.80    3.40
   4  -8   2  110.69    7.80
   4  -8   2  129.49    8.20
   4  -8   2  134.69    9.00
   4  -8   2  126.19    8.30
  -4   8  -2  113.29    9.10
  -4   8  -2  113.09    8.80
  -4   8  -2  130.79    7.50
   4  -9   2    2.10    3.60
   4  -9   2    4.20    3.80
   4  -9   2   -1.20    3.20
   4  -9   2    7.40    4.10
  -4   9  -2    0.20    4.00
  -4   9  -2    7.20    4.50
  -4   9  -2   -3.20    4.50
   4 -10   2   34.60    6.00
   4 -10   2   32.20    5.60
   4 -10   2   30.90    5.90
  -4  10  -2   29.50    6.00
  -4  10  -2   39.90    7.20
  -4  10  -2   41.30    7.10
   4 -11   2    6.20    4.70
   4 -11   2    2.90    4.30
   4 -11   2    1.70    4.60
  -4  11  -2   -3.10    2.20
  -4  11  -2    5.60    5.00
  -4  11  -2   -3.10    3.70
  -4  11  -2   -7.80    4.10
   3  12   2    3.40    4.60
   3  12   2   11.30    6.00
  -3 -12  -2    5.80    5.60
  -3 -12  -2    3.10    5.80
   3  11   2   -6.30    4.30
   3  11   2    5.00    4.50
  -3 -11  -2   10.20    5.20
  -3 -11  -2    7.00    5.40
  -3 -11  -2   -0.70    5.10
   3  10   2    9.80    4.50
   3  10   2    2.00    4.80
  -3 -10  -2    4.40    4.70
  -3 -10  -2   -2.40    4.50
  -3 -10  -2    0.00    5.10
  -3 -10  -2    4.20    4.60
   3   9   2    1.90    3.70
   3   9   2    0.40    2.50
   3   9   2   -2.70    4.10
  -3  -9  -2    4.90    4.60
  -3  -9  -2    1.90    4.20
  -3  -9  -2    8.40    4.50
  -3  -9  -2    5.80    4.50
   3   8   2   41.90    5.60
   3   8   2   45.70    4.90
   3   8   2   40.80    6.10
  -3  -8  -2   36.40    5.60
  -3  -8  -2   34.20    5.40
  -3  -8  -2   40.10    6.30
  -3  -8  -2   38.50    5.00
   3   7   2   12.70    4.20
   3   7   2   21.90    3.60
   3   7   2   17.60    3.90
  -3  -7  -2   23.30    3.80
  -3  -7  -2   20.40    4.70
  -3  -7  -2   13.10    4.10
  -3  -7  -2   20.00    4.30
   3   6   2   11.80    3.70
   3   6   2    8.00    2.30
   3   6   2    6.50    3.20
   3   6   2   11.80    3.30
  -3  -6  -2    7.80    2.90
  -3  -6  -2    6.20    2.20
  -3  -6  -2    8.50    3.70
  -3  -6  -2    3.50    3.10
  -3  -6  -2   11.40    2.50
  -3  -6  -2   10.40    3.50
   3   5   2   56.19    4.50
   3   5   2   51.49    3.90
   3   5   2   52.39    5.00
   3   5   2   57.39    4.00
   3   5   2   45.00    4.50
  -3  -5  -2   56.09    3.50
  -3  -5  -2   60.09    4.80
  -3  -5  -2   51.89    4.00
  -3  -5  -2   50.59    4.60
  -3  -5  -2   57.19    5.00
   3   4   2  416.16   10.00
   3   4   2  437.16   11.30
   3   4   2  443.06   10.90
   3   4   2  431.76    9.30
   3   4   2  435.56    9.90
  -3  -4  -2  434.16    9.50
  -3  -4  -2  446.66   11.50
  -3  -4  -2  441.46   10.20
  -3  -4  -2  434.16   10.60
  -3  -4  -2  425.56    9.60
   3   3   2  590.44   11.60
   3   3   2  583.04   12.40
   3   3   2  589.24   11.20
   3   3   2  584.04   10.80
   3   3   2  572.64   11.90
  -3  -3  -2  583.34   12.80
  -3  -3  -2  589.14   11.30
  -3  -3  -2  588.14   11.90
  -3  -3  -2  601.14   11.70
   3   2   2   27.70    2.50
   3   2   2   29.20    2.30
   3   2   2   24.90    2.60
   3   2   2   24.10    2.20
   3   2   2   27.80    2.60
   3   2   2   31.00    2.80
  -3  -2  -2   30.80    2.40
  -3  -2  -2   25.10    2.70
  -3  -2  -2   27.10    2.70
   3   1   2  700.63   11.70
   3   1   2  671.13   11.00
   3   1   2  696.03   12.20
   3   1   2  694.03   12.30
   3   1   2  699.63   11.70
   3   1   2  687.23   12.60
  -3  -1  -2  689.33   10.30
  -3  -1  -2  696.03   12.50
  -3  -1  -2  694.43   12.80
  -3  -1  -2  687.83   11.90
  -3  -1  -2  701.03   10.40
  -3  -1  -2  708.03   11.20
   3   0   2    0.20    1.50
   3   0   2   -1.50    1.20
   3   0   2    3.40    1.50
   3   0   2    0.90    0.90
   3   0   2   -2.30    1.10
   3   0   2    0.20    0.90
  -3   0  -2    0.30    0.70
  -3   0  -2    1.20    0.70
  -3   0  -2    1.70    1.30
  -3   0  -2   -1.40    1.50
  -3   0  -2   -1.80    1.60
  -3   0  -2   -2.50    1.60
   3  -1   2  683.83   12.10
   3  -1   2  687.93   11.40
   3  -1   2  706.03   11.20
   3  -1   2  682.13   11.90
   3  -1   2  686.23   12.10
   3  -1   2  698.33   12.40
  -3   1  -2  679.93   10.60
  -3   1  -2  691.03   12.20
  -3   1  -2  698.33   12.00
  -3   1  -2  693.83   12.70
  -3   1  -2  697.73   10.50
  -3   1  -2  691.63   12.30
  -3   1  -2  683.03   12.40
   3  -2   2   26.60    2.60
   3  -2   2   31.10    2.70
   3  -2   2   30.60    2.30
   3  -2   2   29.20    2.50
   3  -2   2   31.40    3.10
   3  -2   2   27.40    1.80
  -3   2  -2   26.80    2.50
  -3   2  -2   25.70    2.60
  -3   2  -2   27.40    2.30
  -3   2  -2   28.30    2.90
  -3   2  -2   29.10    2.60
  -3   2  -2   29.90    2.90
  -3   2  -2   26.70    2.30
   3  -3   2  598.84    8.20
   3  -3   2  589.34    9.30
   3  -3   2  594.54   10.80
   3  -3   2  605.04   11.40
   3  -3   2  590.34   11.90
   3  -3   2  580.14   12.50
   3  -3   2  575.74   11.70
  -3   3  -2  579.84   10.50
  -3   3  -2  588.54   12.50
  -3   3  -2  604.84   11.50
  -3   3  -2  591.14   11.70
  -3   3  -2  588.04   11.90
  -3   3  -2  589.64   11.00
   3  -4   2  433.96    6.80
   3  -4   2  436.86   10.50
   3  -4   2  411.96    9.90
   3  -4   2  430.66   10.20
   3  -4   2  424.46   11.10
  -3   4  -2  430.46    8.40
  -3   4  -2  430.16    8.60
  -3   4  -2  438.86   10.40
  -3   4  -2  427.46   10.60
  -3   4  -2  441.76   10.30
  -3   4  -2  433.66   10.80
   3  -5   2   59.49    4.80
   3  -5   2   55.49    5.00
   3  -5   2   57.49    4.70
   3  -5   2   52.29    4.60
  -3   5  -2   57.69    4.90
  -3   5  -2   52.19    3.00
  -3   5  -2   51.59    5.00
  -3   5  -2   49.80    2.80
  -3   5  -2   51.39    5.00
  -3   5  -2   52.99    4.40
  -3   5  -2   57.89    5.10
  -3   5  -2   49.30    3.70
   3  -6   2    6.60    3.10
   3  -6   2    5.80    2.60
   3  -6   2    8.10    3.20
   3  -6   2    3.80    2.90
  -3   6  -2    4.90    3.50
  -3   6  -2    4.60    3.50
  -3   6  -2   15.50    2.90
  -3   6  -2   10.40    3.40
  -3   6  -2   11.40    3.50
  -3   6  -2    9.00    1.60
   3  -7   2   25.00    4.20
   3  -7   2   23.40    4.20
   3  -7   2   20.20    4.00
   3  -7   2   16.30    3.50
  -3   7  -2   17.20    3.70
  -3   7  -2   25.50    3.90
  -3   7  -2   15.80    4.30
  -3   7  -2   28.10    4.00
   3  -8   2   50.19    6.00
   3  -8   2   38.50    5.00
   3  -8   2   28.00    5.00
   3  -8   2   31.20    5.10
  -3   8  -2   38.10    6.20
  -3   8  -2   39.40    5.00
  -3   8  -2   39.70    5.10
  -3   8  -2   33.90    5.60
  -3   8  -2   61.49    6.80
   3  -9   2    0.70    3.70
   3  -9   2    0.60    3.60
   3  -9   2    7.50    4.40
   3  -9   2    6.80    3.80
  -3   9  -2    4.30    4.00
  -3   9  -2    6.80    4.40
  -3   9  -2    1.70    3.80
  -3   9  -2    4.40    4.30
   3 -10   2    1.70    3.80
   3 -10   2    1.10    3.90
   3 -10   2    6.30    4.40
   3 -10   2    0.70    4.20
  -3  10  -2    3.90    4.80
  -3  10  -2    2.30    1.90
  -3  10  -2   -0.60    4.50
  -3  10  -2   -5.00    4.10
   3 -11   2   -1.70    4.00
   3 -11   2    5.30    3.90
   3 -11   2    2.90    5.60
  -3  11  -2    6.90    5.40
  -3  11  -2    8.80    4.60
  -3  11  -2   -2.90    4.80
   3 -12   2    0.50    4.60
   3 -12   2    3.00    4.80
  -3  12  -2  -10.80    4.50
  -3  12  -2   -1.40    4.00
  -3  12  -2    0.20    5.00
   2  12   2    7.70    5.60
   2  12   2   23.60    6.90
  -2 -12  -2   12.70    5.90
  -2 -12  -2   12.50    6.20
  -2 -12  -2   16.70    5.60
   2  11   2    1.30    4.60
   2  11   2    2.30    5.20
  -2 -11  -2   -2.10    5.00
  -2 -11  -2    2.60    4.90
  -2 -11  -2    1.50    5.10
   2  10   2   25.70    5.80
   2  10   2   32.70    6.80
  -2 -10  -2   38.20    7.00
  -2 -10  -2   29.30    6.80
  -2 -10  -2   38.50    6.70
  -2 -10  -2   40.40    6.30
   2   9   2    9.00    4.70
   2   9   2    6.40    4.20
   2   9   2    6.80    3.30
  -2  -9  -2    7.80    4.60
  -2  -9  -2    4.00    4.00
  -2  -9  -2    8.80    4.70
  -2  -9  -2    4.90    4.60
   2   8   2   30.10    3.90
   2   8   2   24.50    5.40
   2   8   2   28.60    5.30
  -2  -8  -2   22.50    5.10
  -2  -8  -2   31.10    5.80
  -2  -8  -2   25.10    4.90
  -2  -8  -2   26.20    5.70
   2   7   2    0.70    2.30
   2   7   2    1.30    2.90
   2   7   2    0.60    3.30
  -2  -7  -2    1.30    3.90
  -2  -7  -2    7.30    3.60
  -2  -7  -2    2.80    3.00
  -2  -7  -2    3.30    3.30
   2   6   2  765.02   17.70
   2   6   2  787.02   17.10
   2   6   2  817.92   15.50
  -2  -6  -2  788.92   12.80
  -2  -6  -2  787.22   15.40
  -2  -6  -2  816.62   13.10
  -2  -6  -2  788.42   17.10
  -2  -6  -2  816.52   17.00
  -2  -6  -2  786.22   18.10
   2   5   2    4.30    1.70
   2   5   2   10.50    2.60
   2   5   2    8.10    2.80
   2   5   2    5.20    2.80
  -2  -5  -2    2.20    2.40
  -2  -5  -2    8.80    2.80
  -2  -5  -2    2.60    2.00
  -2  -5  -2    2.40    2.80
  -2  -5  -2    5.00    1.60
  -2  -5  -2    3.90    1.60
   2   4   2  511.05   10.90
   2   4   2  483.85   11.00
   2   4   2  501.85   10.00
   2   4   2  499.25   11.80
   2   4   2  496.35    9.70
  -2  -4  -2  514.05    9.50
  -2  -4  -2  505.15   11.90
  -2  -4  -2  491.05   10.50
  -2  -4  -2  500.45   11.00
  -2  -4  -2  491.35    9.10
   2   3   2  152.58    4.30
   2   3   2  156.48    5.70
   2   3   2  159.48    5.00
   2   3   2  156.78    4.50
   2   3   2  148.49    4.70
   2   3   2  146.59    5.30
  -2  -3  -2  162.18    4.70
  -2  -3  -2  158.68    4.60
  -2  -3  -2  161.68    5.30
  -2  -3  -2  157.38    5.40
  -2  -3  -2  156.98    5.90
   2   2   2 3522.45   45.60
   2   2   2 3341.17   45.70
   2   2   2 3457.85   44.50
   2   2   2 3555.04   46.30
   2   2   2 3540.95   45.50
   2   2   2 3455.25   44.90
  -2  -2  -2 3488.65   44.30
  -2  -2  -2 3522.95   45.50
  -2  -2  -2 3465.15   45.80
  -2  -2  -2 3334.37   46.50
  -2  -2  -2 3493.35   45.20
   2   1   2 1751.92   23.30
   2   1   2 1755.22   24.30
   2   1   2 1750.42   24.00
   2   1   2 1746.23   23.00
   2   1   2 1705.23   24.00
   2   1   2 1726.13   23.90
  -2  -1  -2 1767.32   24.40
  -2  -1  -2 1698.63   22.70
  -2  -1  -2 1743.93   24.10
  -2  -1  -2 1746.33   23.40
   2   0   2 1939.51   25.60
   2   0   2 1888.71   26.10
   2   0   2 1966.60   26.00
   2   0   2 1977.30   26.60
   2   0   2 1911.91   25.60
   2   0   2 1914.71   25.00
   2   0   2 1930.41   26.10
   2   0   2 1945.61   25.30
  -2   0  -2 1956.00   25.50
  -2   0  -2 1933.61   26.40
  -2   0  -2 1925.61   24.70
  -2   0  -2 1918.61   24.40
  -2   0  -2 1985.50   26.70
  -2   0  -2 1923.21   26.00
   2  -1   2 1704.63   23.80
   2  -1   2 1731.43   24.00
   2  -1   2 1710.63   23.40
   2  -1   2 1712.13   22.10
   2  -1   2 1720.93   23.90
   2  -1   2 1729.53   24.50
   2  -1   2 1758.12   23.10
  -2   1  -2 1721.93   24.40
  -2   1  -2 1747.13   23.80
  -2   1  -2 1733.03   24.10
  -2   1  -2 1780.22   24.10
  -2   1  -2 1743.43   22.70
  -2   1  -2 1736.83   23.90
  -2   1  -2 1771.22   22.90
   2  -2   2 3441.06   45.60
   2  -2   2 3445.06   45.50
   2  -2   2 3593.54   45.10
   2  -2   2 3394.26   45.80
   2  -2   2 3497.65   44.30
   2  -2   2 3413.26   46.50
   2  -2   2 3531.95   43.70
  -2   2  -2 3477.45   44.80
  -2   2  -2 3564.94   45.10
  -2   2  -2 3529.25   45.40
  -2   2  -2 3510.75   45.60
  -2   2  -2 3438.76   46.40
  -2   2  -2 3512.05   46.30
  -2   2  -2 3514.75   45.90
   2  -3   2  160.68    2.80
   2  -3   2  154.08    5.10
   2  -3   2  166.28    5.40
   2  -3   2  159.08    4.10
   2  -3   2  151.58    4.90
   2  -3   2  155.68    5.30
  -2   3  -2  161.88    5.30
  -2   3  -2  153.78    3.90
  -2   3  -2  160.48    4.70
  -2   3  -2  157.18    5.20
  -2   3  -2  158.68    5.70
  -2   3  -2  161.38    5.70
  -2   3  -2  169.38    5.50
  -2   3  -2  160.78    4.20
   2  -4   2  502.65    8.70
   2  -4   2  508.45   11.50
   2  -4   2  506.65    8.40
   2  -4   2  492.75   11.00
   2  -4   2  498.45   11.10
   2  -4   2  489.35   10.50
  -2   4  -2  515.15   10.50
  -2   4  -2  505.85   11.60
  -2   4  -2  505.25    8.40
  -2   4  -2  508.85   11.70
  -2   4  -2  512.65   10.50
  -2   4  -2  504.15    8.30
  -2   4  -2  510.35   11.20
   2  -5   2    7.80    2.20
   2  -5   2    4.20    2.50
   2  -5   2    2.20    2.30
   2  -5   2    6.20    1.30
   2  -5   2    4.00    2.50
  -2   5  -2    4.80    1.20
  -2   5  -2    6.60    2.50
  -2   5  -2    3.80    2.70
  -2   5  -2    5.20    2.50
  -2   5  -2    4.30    2.90
  -2   5  -2    5.20    1.10
   2  -6   2  797.52   17.70
   2  -6   2  814.02   16.30
   2  -6   2  796.12   12.90
   2  -6   2  806.62   17.30
   2  -6   2  779.72   17.00
  -2   6  -2  787.52   15.40
  -2   6  -2  775.12   17.50
  -2   6  -2  779.42   16.30
  -2   6  -2  791.32   17.60
   2  -7   2    4.30    2.60
   2  -7   2    3.50    3.30
   2  -7   2    0.70    3.10
   2  -7   2   -0.10    2.80
  -2   7  -2    6.50    2.60
  -2   7  -2    3.50    3.10
  -2   7  -2   10.60    3.70
  -2   7  -2    7.10    2.90
  -2   7  -2    1.90    3.50
   2  -8   2   22.10    4.90
   2  -8   2   25.60    4.20
   2  -8   2   26.10    4.90
   2  -8   2   28.80    5.00
  -2   8  -2   32.00    4.90
  -2   8  -2   39.80    5.20
  -2   8  -2   34.80    5.50
  -2   8  -2   31.40    4.30
  -2   8  -2   28.10    5.30
   2  -9   2   11.10    4.30
   2  -9   2    3.00    4.30
   2  -9   2    9.10    4.00
   2  -9   2    6.30    3.40
  -2   9  -2    5.80    4.00
  -2   9  -2    7.00    2.00
  -2   9  -2   -0.80    3.70
  -2   9  -2   11.20    4.70
  -2   9  -2    6.60    3.70
   2 -10   2   44.30    6.10
   2 -10   2   35.20    6.30
   2 -10   2   26.40    5.50
   2 -10   2   45.50    6.80
  -2  10  -2   37.90    6.60
  -2  10  -2   26.70    6.10
  -2  10  -2   28.50    5.70
  -2  10  -2   39.40    6.50
   2 -11   2    6.60    5.60
   2 -11   2    9.80    5.30
   2 -11   2    8.90    4.80
  -2  11  -2    0.70    4.40
  -2  11  -2    1.30    4.10
  -2  11  -2    7.40    5.30
  -2  11  -2    7.50    5.30
   2 -12   2   15.10    5.70
   2 -12   2   16.20    6.20
  -2  12  -2    8.30    5.50
   1  12   2    4.10    4.80
   1  12   2    4.60    5.40
  -1 -12  -2   -4.50    4.20
  -1 -12  -2    2.80    5.70
  -1 -12  -2    5.00    5.80
   1  11   2   19.70    6.10
   1  11   2   11.70    5.10
  -1 -11  -2    7.50    5.60
  -1 -11  -2    9.30    5.80
  -1 -11  -2    8.20    5.30
   1  10   2   18.00    5.40
   1  10   2   19.00    5.50
  -1 -10  -2   23.40    6.00
  -1 -10  -2   12.40    5.00
  -1 -10  -2   19.60    5.90
  -1 -10  -2   30.90    6.20
   1   9   2   36.30    6.00
   1   9   2   37.70    5.90
   1   9   2   43.10    5.20
  -1  -9  -2   37.80    6.40
  -1  -9  -2   35.80    6.10
  -1  -9  -2   21.30    5.90
  -1  -9  -2   36.00    6.30
   1   8   2   13.00    4.10
   1   8   2   15.00    4.50
   1   8   2   14.70    3.10
  -1  -8  -2   21.90    5.40
  -1  -8  -2   12.60    4.50
  -1  -8  -2   16.80    4.50
  -1  -8  -2   12.60    4.40
   1   7   2   18.60    4.00
   1   7   2   21.10    3.50
   1   7   2   18.90    4.20
  -1  -7  -2    9.60    4.30
  -1  -7  -2   15.50    4.20
  -1  -7  -2   16.10    3.40
  -1  -7  -2   16.00    4.20
   1   6   2   45.50    4.70
   1   6   2   46.90    5.00
   1   6   2   53.29    4.10
   1   6   2   55.29    4.40
  -1  -6  -2   49.99    4.20
  -1  -6  -2   45.70    5.10
  -1  -6  -2   53.59    5.00
  -1  -6  -2   47.20    1.80
  -1  -6  -2   59.99    5.10
   1   5   2    7.90    2.10
   1   5   2    5.40    2.40
   1   5   2    9.90    2.10
   1   5   2    3.50    2.40
  -1  -5  -2    2.90    2.10
  -1  -5  -2    4.20    1.10
  -1  -5  -2    1.50    2.20
  -1  -5  -2    6.40    1.30
  -1  -5  -2    2.60    2.90
  -1  -5  -2    7.70    2.70
   1   4   2  430.46   10.10
   1   4   2  445.06   10.00
   1   4   2  464.65    9.20
   1   4   2  453.45    8.80
   1   4   2  430.06   10.40
  -1  -4  -2  421.16    9.90
  -1  -4  -2  454.15    9.30
  -1  -4  -2  444.76    7.50
  -1  -4  -2  411.26   10.60
  -1  -4  -2  436.76    9.90
  -1  -4  -2  438.46    7.30
   1   3   2   46.40    3.10
   1   3   2   44.70    3.10
   1   3   2   44.70    2.50
   1   3   2   51.39    3.50
   1   3   2   42.40    1.90
   1   3   2   45.00    3.50
   1   3   2   42.40    2.20
   1   3   2   46.00    3.20
  -1  -3  -2   45.90    2.20
  -1  -3  -2   43.40    2.70
  -1  -3  -2   42.70    2.10
  -1  -3  -2   41.50    2.80
  -1  -3  -2   46.10    3.10
   1   2   2   85.79    3.10
   1   2   2   90.39    3.50
   1   2   2   85.89    3.10
   1   2   2   84.89    2.40
   1   2   2   90.79    2.90
   1   2   2   90.29    3.80
   1   2   2   84.79    2.70
   1   2   2   83.69    3.30
  -1  -2  -2   89.99    3.50
  -1  -2  -2   86.39    2.60
  -1  -2  -2   85.69    3.30
  -1  -2  -2   94.69    3.00
  -1  -2  -2   90.29    4.00
   1   1   2 2242.18   28.90
   1   1   2 2218.78   28.20
   1   1   2 2143.59   28.90
   1   1   2 2225.98   29.20
   1   1   2 2327.17   29.00
   1   1   2 2206.78   28.90
   1   1   2 2213.68   28.20
   1   1   2 2234.58   28.10
   1   1   2 2193.58   28.90
  -1  -1  -2 2257.67   28.90
  -1  -1  -2 2230.58   28.00
  -1  -1  -2 2223.28   29.10
  -1  -1  -2 2214.28   28.70
  -1  -1  -2 2234.18   29.60
   1   0   2    4.60    1.20
   1   0   2    5.80    0.70
   1   0   2    7.70    1.10
   1   0   2    5.60    0.90
   1   0   2    6.40    1.00
   1   0   2    6.40    1.10
  -1   0  -2    6.50    1.20
  -1   0  -2    5.80    1.20
  -1   0  -2    7.10    1.20
  -1   0  -2    5.70    0.70
   1  -1   2 2201.28   29.00
   1  -1   2 2175.78   29.00
   1  -1   2 2285.27   28.90
   1  -1   2 2211.48   28.70
   1  -1   2 2276.77   28.60
   1  -1   2 2188.88   29.20
  -1   1  -2 2243.88   29.30
  -1   1  -2 2259.97   29.20
  -1   1  -2 2204.78   27.80
  -1   1  -2 2259.47   29.20
  -1   1  -2 2267.67   28.90
  -1   1  -2 2253.07   28.60
  -1   1  -2 2267.37   28.70
   1  -2   2   93.89    3.40
   1  -2   2   90.09    2.90
   1  -2   2   92.29    2.60
   1  -2   2   85.39    3.40
   1  -2   2   89.49    3.30
  -1   2  -2   91.99    3.50
  -1   2  -2   87.89    3.40
  -1   2  -2   78.19    3.00
  -1   2  -2   95.39    3.20
  -1   2  -2   80.59    3.30
  -1   2  -2   86.69    2.60
  -1   2  -2   91.19    2.70
  -1   2  -2   92.29    3.60
   1  -3   2   43.80    2.60
   1  -3   2   43.50    3.30
   1  -3   2   42.90    3.10
   1  -3   2   43.70    1.60
   1  -3   2   46.90    1.80
   1  -3   2   46.90    3.20
  -1   3  -2   45.00    1.90
  -1   3  -2   42.50    3.30
  -1   3  -2   49.20    3.40
  -1   3  -2   45.70    2.90
  -1   3  -2   44.40    1.80
  -1   3  -2   46.00    3.00
  -1   3  -2   45.60    3.30
   1  -4   2  440.96    7.20
   1  -4   2  434.76    9.90
   1  -4   2  445.96    9.40
   1  -4   2  442.96   10.20
   1  -4   2  448.36   10.30
   1  -4   2  449.46    6.60
  -1   4  -2  436.66    9.80
  -1   4  -2  438.86    6.60
  -1   4  -2  445.86    9.20
  -1   4  -2  438.76    6.50
  -1   4  -2  440.46   10.40
  -1   4  -2  443.96   10.30
   1  -5   2    8.00    2.30
   1  -5   2    9.40    2.70
   1  -5   2    6.90    2.60
   1  -5   2    6.50    1.10
   1  -5   2    3.10    2.50
  -1   5  -2    8.10    2.70
  -1   5  -2    3.90    2.60
  -1   5  -2    3.30    2.30
  -1   5  -2    5.90    2.00
  -1   5  -2    6.60    2.40
   1  -6   2   50.39    2.40
   1  -6   2   45.30    4.90
   1  -6   2   58.79    4.60
   1  -6   2   50.39    4.90
   1  -6   2   47.60    4.90
  -1   6  -2   55.69    5.20
  -1   6  -2   54.89    4.90
  -1   6  -2   53.09    5.20
  -1   6  -2   50.69    3.80
  -1   6  -2   58.19    5.00
   1  -7   2   12.80    3.90
   1  -7   2   14.90    4.00
   1  -7   2   19.80    3.50
   1  -7   2   17.80    4.10
  -1   7  -2   18.00    1.90
  -1   7  -2   23.70    4.50
  -1   7  -2   12.60    3.90
  -1   7  -2   21.90    3.90
  -1   7  -2   18.10    2.90
  -1   7  -2   23.20    4.10
   1  -8   2   14.50    4.40
   1  -8   2   13.90    4.60
   1  -8   2   12.60    4.10
   1  -8   2    8.30    4.00
  -1   8  -2   11.50    3.70
  -1   8  -2   21.00    4.80
  -1   8  -2   15.30    3.20
  -1   8  -2   19.70    4.40
  -1   8  -2   13.20    4.30
   1  -9   2   36.50    5.10
   1  -9   2   31.00    5.70
   1  -9   2   27.90    5.50
   1  -9   2   31.30    5.90
  -1   9  -2   32.60    5.70
  -1   9  -2   32.20    5.80
  -1   9  -2   31.20    5.10
  -1   9  -2   35.20    5.60
   1 -10   2   14.50    5.20
   1 -10   2   13.00    5.40
   1 -10   2   19.90    5.00
   1 -10   2   25.50    5.50
  -1  10  -2   12.30    4.80
  -1  10  -2    8.90    4.80
  -1  10  -2   24.70    5.90
  -1  10  -2   23.60    5.00
   1 -11   2    5.50    4.90
   1 -11   2   12.90    5.40
   1 -11   2   19.70    4.50
  -1  11  -2   13.20    6.30
  -1  11  -2   19.40    5.70
  -1  11  -2   10.20    5.90
   1 -12   2    3.80    5.10
   1 -12   2    2.40    4.60
  -1  12  -2    0.10    5.00
  -1  12  -2    2.20    4.60
   0  12   2   -3.00    4.60
   0  12   2    2.70    5.20
   0 -12  -2    3.90    5.80
   0 -12  -2    1.10    5.40
   0 -12  -2   11.10    5.20
   0  11   2    5.60    4.70
   0  11   2    2.20    4.80
   0 -11  -2    0.90    4.30
   0 -11  -2    7.10    6.10
   0 -11  -2    1.80    5.20
   0  10   2    7.40    4.70
   0  10   2   15.70    5.10
   0  10   2   16.40    4.50
   0 -10  -2   16.20    5.30
   0 -10  -2    3.80    4.90
   0 -10  -2    1.50    4.30
   0 -10  -2   13.20    5.60
   0   9   2   -3.10    3.00
   0   9   2   -5.30    4.40
   0   9   2    6.40    4.30
   0   9   2    0.10    4.00
   0  -9  -2    7.30    4.30
   0  -9  -2   -0.80    3.70
   0  -9  -2    4.90    4.50
   0  -9  -2   -4.50    3.70
   0   8   2  294.07   10.10
   0   8   2  301.57   11.30
   0   8   2  276.27   11.50
   0   8   2  301.97   11.70
   0  -8  -2  300.67   12.60
   0  -8  -2  299.17   11.40
   0  -8  -2  272.77   11.60
   0  -8  -2  302.17   11.40
   0   7   2   -1.40    2.90
   0   7   2    0.30    2.00
   0   7   2    7.50    3.30
   0   7   2    1.10    2.60
   0  -7  -2    7.70    3.50
   0  -7  -2    0.80    3.70
   0  -7  -2    2.10    3.40
   0  -7  -2    2.70    3.50
   0  -7  -2    2.40    1.90
   0   6   2   69.39    5.00
   0   6   2   60.79    4.20
   0   6   2   55.89    5.00
   0   6   2   64.29    5.50
   0   6   2   64.19    3.00
   0  -6  -2   67.59    4.20
   0  -6  -2   58.19    5.20
   0  -6  -2   63.49    5.30
   0  -6  -2   60.29    5.60
   0   5   2    3.50    2.30
   0   5   2   -0.50    2.20
   0   5   2    0.50    0.70
   0   5   2    1.40    1.90
   0   5   2    0.90    1.50
   0   5   2   -1.00    1.00
   0   5   2    1.80    2.20
   0  -5  -2    4.90    2.40
   0  -5  -2   -1.50    2.70
   0  -5  -2    0.40    2.30
   0  -5  -2    0.60    1.60
   0   4   2 2393.76   34.80
   0   4   2 2422.56   34.90
   0   4   2 2410.86   33.20
   0   4   2 2435.96   31.20
   0   4   2 2450.25   35.00
   0   4   2 2341.17   33.70
   0   4   2 2491.75   35.50
   0  -4  -2 2353.56   34.40
   0  -4  -2 2421.16   33.20
   0  -4  -2 2405.96   34.50
   0  -4  -2 2372.36   35.60
   0   3   2   -2.40    1.60
   0   3   2    0.60    1.30
   0   3   2    1.20    1.20
   0   3   2    1.50    1.30
   0   3   2    0.30    0.50
   0   3   2    0.50    0.70
   0   3   2    2.30    1.70
   0   3   2    0.50    1.50
   0   3   2   -0.80    1.20
   0  -3  -2    2.10    1.70
   0  -3  -2    0.60    0.60
   0  -3  -2    1.80    2.00
   0  -3  -2   -1.30    1.60
   0  -3  -2    0.30    1.10
   0  -3  -2    0.70    0.60
   0   2   2 5923.71   76.99
   0   2   2 5676.73   73.59
   0   2   2 5876.31   75.19
   0   2   2 5630.74   74.39
   0   2   2 6329.97   75.59
   0   2   2 5735.83   76.29
   0   2   2 5790.22   76.29
   0   2   2 5521.25   72.39
   0  -2  -2 5579.94   77.19
   0  -2  -2 5644.04   75.39
   0  -2  -2 5601.14   73.79
   0  -2  -2 5653.13   75.29
   0  -2  -2 5879.01   74.99
   0  -2  -2 5642.44   80.39
   0   1   2    1.40    1.00
   0   1   2    1.20    0.70
   0   1   2    1.60    0.90
   0   1   2    2.30    1.30
   0   1   2    0.90    0.90
   0   1   2    0.50    0.90
   0   1   2    2.20    0.80
   0   1   2    1.50    0.90
   0  -1  -2    1.20    1.10
   0  -1  -2    2.00    1.10
   0  -1  -2    0.90    0.90
   0  -1  -2    1.20    0.70
   0  -1  -2    0.60    0.90
   0   0   2  226.98    3.40
   0   0   2  235.88    3.50
   0   0   2  234.48    4.00
   0   0   2  231.98    3.80
   0   0  -2  229.88    3.50
   0   0  -2  230.08    3.70
   0   0  -2  235.98    3.60
   0  -1   2    0.40    1.00
   0  -1   2    2.20    1.00
   0  -1   2   -0.30    0.80
   0  -1   2   -0.30    0.50
   0  -1   2    0.60    0.80
   0  -1   2    0.90    0.70
   0   1  -2    1.10    0.70
   0   1  -2   -1.90    1.00
   0   1  -2    0.50    0.70
   0   1  -2    1.40    0.50
   0   1  -2    0.40    0.90
   0   1  -2    2.40    1.00
   0   1  -2   -0.20    0.90
   0   1  -2   -0.60    0.70
   0  -2   2 5980.70   80.79
   0  -2   2 5982.10   79.09
   0  -2   2 6207.88   81.49
   0  -2   2 5921.71   77.89
   0  -2   2 6172.88   84.99
   0   2  -2 6112.49   82.19
   0   2  -2 5963.40   79.79
   0   2  -2 6052.29   82.19
   0   2  -2 6125.49   79.59
   0   2  -2 6056.59   77.39
   0   2  -2 6215.68   83.49
   0   2  -2 6036.20   80.79
   0   2  -2 6153.28   80.29
   0   2  -2 6117.39   76.49
   0  -3   2   -0.10    1.20
   0  -3   2    1.40    1.70
   0  -3   2    0.30    0.70
   0  -3   2   -0.60    0.60
   0  -3   2   -1.10    1.40
   0  -3   2   -1.10    1.40
   0   3  -2    2.20    1.30
   0   3  -2    1.10    1.50
   0   3  -2   -0.20    0.60
   0   3  -2    0.30    1.60
   0   3  -2    5.80    1.80
   0   3  -2    0.40    1.60
   0   3  -2   -0.60    1.40
   0   3  -2    0.70    0.50
   0  -4   2 2416.26   35.20
   0  -4   2 2437.86   31.50
   0  -4   2 2401.86   34.80
   0  -4   2 2447.76   31.00
   0  -4   2 2437.16   34.00
   0  -4   2 2482.45   35.60
   0   4  -2 2498.05   33.80
   0   4  -2 2433.86   31.10
   0   4  -2 2499.05   35.40
   0   4  -2 2512.85   31.10
   0   4  -2 2473.15   35.50
   0   4  -2 2495.45   35.30
   0   4  -2 2477.35   35.70
   0   4  -2 2447.66   35.70
   0  -5   2   -0.50    2.30
   0  -5   2    2.00    2.40
   0  -5   2    5.50    2.50
   0  -5   2    1.10    1.00
   0  -5   2    1.20    1.80
   0  -5   2   -0.20    0.50
   0  -5   2   -0.30    0.50
   0   5  -2    1.50    1.60
   0   5  -2    2.40    2.30
   0   5  -2    1.30    2.10
   0   5  -2    2.30    2.00
   0   5  -2   -0.20    1.60
   0  -6   2   65.69    5.50
   0  -6   2   69.29    5.40
   0  -6   2   58.19    5.20
   0  -6   2   62.99    4.50
   0  -6   2   58.99    2.70
   0   6  -2   63.69    5.40
   0   6  -2   62.99    5.40
   0   6  -2   63.89    5.50
   0   6  -2   71.29    5.10
   0   6  -2   55.39    4.00
   0  -7   2    4.60    3.50
   0  -7   2    3.00    3.30
   0  -7   2    1.60    2.90
   0  -7   2   -1.10    3.30
   0   7  -2    1.60    2.10
   0   7  -2   -1.70    2.80
   0   7  -2    2.50    2.70
   0   7  -2    1.70    3.00
   0   7  -2    3.30    3.20
   0  -8   2  299.97   10.40
   0  -8   2  303.57   12.00
   0  -8   2  282.37   11.20
   0  -8   2  299.67   11.80
   0   8  -2  301.37   11.90
   0   8  -2  330.97   11.10
   0   8  -2  281.97   11.60
   0   8  -2  274.37   11.10
   0  -9   2   -7.20    3.40
   0  -9   2    0.50    3.90
   0  -9   2    3.70    3.90
   0  -9   2    5.70    4.40
   0   9  -2   -3.30    2.80
   0   9  -2    2.40    3.90
   0   9  -2   -1.30    3.50
   0 -10   2   15.90    4.70
   0 -10   2   11.60    4.10
   0 -10   2   13.70    5.00
   0 -10   2    7.20    4.70
   0  10  -2    4.40    4.50
   0  10  -2   14.90    5.30
   0  10  -2   15.40    4.40
   0 -11   2    0.70    4.60
   0 -11   2   -0.20    4.90
   0 -11   2    2.40    3.50
   0  11  -2    7.30    4.90
   0  11  -2    2.70    4.50
   0  11  -2   -3.30    3.30
   0 -12   2   23.20    6.70
   0 -12   2    7.90    5.40
   0  12  -2    4.70    5.10
   0  12  -2    1.30    4.90
  -1  12   2    8.70    5.80
  -1  12   2    2.50    4.80
   1 -12  -2   -5.60    5.00
   1 -12  -2   -1.60    4.90
   1 -12  -2    7.20    5.10
  -1  11   2   10.50    4.90
  -1  11   2    7.00    5.60
  -1  11   2   13.90    5.60
   1 -11  -2    8.70    5.20
   1 -11  -2   10.90    4.60
   1 -11  -2   20.10    6.00
  -1  10   2   14.50    3.90
  -1  10   2   16.00    4.90
  -1  10   2   21.20    5.30
  -1  10   2   21.90    5.60
   1 -10  -2   22.50    5.80
   1 -10  -2   16.90    5.60
   1 -10  -2   18.70    5.10
   1 -10  -2   20.60    5.60
  -1   9   2   35.30    5.80
  -1   9   2   31.40    5.50
  -1   9   2   41.50    6.40
  -1   9   2   35.50    4.80
   1  -9  -2   34.60    5.50
   1  -9  -2   42.40    6.60
   1  -9  -2   37.20    5.90
   1  -9  -2   27.70    5.60
  -1   8   2   16.20    1.80
  -1   8   2   17.40    3.70
  -1   8   2   17.40    4.90
  -1   8   2   11.20    3.80
  -1   8   2   10.70    4.10
   1  -8  -2    7.40    4.80
   1  -8  -2   12.00    4.60
   1  -8  -2   13.30    4.40
   1  -8  -2   16.40    4.40
  -1   7   2   15.30    3.70
  -1   7   2   20.70    4.30
  -1   7   2   18.30    4.30
  -1   7   2   17.20    3.80
  -1   7   2   21.80    4.00
  -1   7   2   17.60    2.50
   1  -7  -2   16.00    4.40
   1  -7  -2   16.30    4.50
   1  -7  -2   19.10    4.30
   1  -7  -2   23.10    4.20
   1  -7  -2   22.20    3.00
  -1   6   2   56.89    5.40
  -1   6   2   49.70    4.80
  -1   6   2   58.19    5.40
  -1   6   2   56.39    4.30
  -1   6   2   50.19    3.10
  -1   6   2   50.49    4.70
  -1   6   2   51.89    5.20
   1  -6  -2   57.29    5.10
   1  -6  -2   55.19    5.20
   1  -6  -2   48.10    4.80
   1  -6  -2   52.39    5.00
   1  -6  -2   49.80    3.50
  -1   5   2    0.90    2.10
  -1   5   2    8.40    2.40
  -1   5   2    2.80    1.40
  -1   5   2    5.80    2.60
  -1   5   2    7.00    2.70
  -1   5   2    5.80    2.80
   1  -5  -2    5.50    2.90
   1  -5  -2    7.20    2.00
   1  -5  -2    2.90    2.50
   1  -5  -2    7.60    2.70
  -1   4   2  446.86    7.90
  -1   4   2  436.46    9.70
  -1   4   2  437.86    9.80
  -1   4   2  440.26   10.60
  -1   4   2  442.56   10.40
   1  -4  -2  430.06    8.90
   1  -4  -2  446.76   10.10
   1  -4  -2  449.66   11.20
   1  -4  -2  445.26   10.30
  -1   3   2   48.90    3.50
  -1   3   2   43.40    3.20
  -1   3   2   48.20    2.80
  -1   3   2   42.90    3.40
  -1   3   2   45.30    3.70
  -1   3   2   41.90    2.10
  -1   3   2   45.40    1.60
   1  -3  -2   46.60    3.70
   1  -3  -2   46.60    3.30
   1  -3  -2   48.00    2.70
   1  -3  -2   46.10    3.20
  -1   2   2   98.69    4.10
  -1   2   2   95.39    3.80
  -1   2   2   89.89    3.60
  -1   2   2   82.99    3.30
  -1   2   2   89.89    3.50
  -1   2   2   87.19    2.90
  -1   2   2   88.19    2.40
   1  -2  -2   83.29    3.10
   1  -2  -2   87.79    3.50
   1  -2  -2   80.89    3.90
   1  -2  -2   90.29    3.30
  -1   1   2 2261.67   28.80
  -1   1   2 2257.17   29.40
  -1   1   2 2221.18   29.10
  -1   1   2 2264.97   28.30
  -1   1   2 2202.28   29.20
  -1   1   2 2206.88   28.90
  -1   1   2 2172.58   28.10
   1  -1  -2 2214.38   29.00
   1  -1  -2 2237.48   29.10
   1  -1  -2 2264.37   28.40
   1  -1  -2 2201.68   29.30
  -1   0   2    7.20    1.00
  -1   0   2    5.70    0.90
  -1   0   2    6.40    1.10
  -1   0   2    8.50    1.00
  -1   0   2    6.20    0.80
   1   0  -2    4.70    1.00
   1   0  -2    6.30    0.90
   1   0  -2    6.80    0.90
   1   0  -2    6.10    0.90
   1   0  -2    7.20    0.80
  -1  -1   2 2233.38   28.60
  -1  -1   2 2270.07   29.10
  -1  -1   2 2237.58   28.60
   1   1  -2 2237.78   29.10
   1   1  -2 2198.38   28.60
   1   1  -2 2196.58   29.00
   1   1  -2 2195.18   29.10
   1   1  -2 2239.68   28.30
  -1  -2   2   86.79    3.50
  -1  -2   2   91.39    2.70
  -1  -2   2   91.19    3.00
  -1  -2   2   81.89    3.00
   1   2  -2   91.59    3.10
   1   2  -2   80.79    3.30
   1   2  -2   89.09    3.00
   1   2  -2   90.79    3.60
   1   2  -2   87.59    2.60
   1   2  -2   83.19    3.60
  -1  -3   2   46.50    3.00
  -1  -3   2   43.00    2.90
  -1  -3   2   45.50    2.90
  -1  -3   2   46.10    2.00
  -1  -3   2   40.80    2.70
   1   3  -2   42.40    2.90
   1   3  -2   49.30    3.30
   1   3  -2   40.40    2.10
   1   3  -2   46.40    2.90
   1   3  -2   43.20    3.40
  -1  -4   2  457.75    9.20
  -1  -4   2  450.55   10.10
  -1  -4   2  432.36    7.60
  -1  -4   2  446.96    7.80
  -1  -4   2  436.46   10.30
  -1  -4   2  446.86    9.70
   1   4  -2  457.95    9.90
   1   4  -2  443.96    9.90
   1   4  -2  445.26   10.30
   1   4  -2  442.16    7.90
   1   4  -2  431.86   10.50
  -1  -5   2    4.20    3.00
  -1  -5   2    3.80    1.40
  -1  -5   2    5.60    2.20
  -1  -5   2    5.80    2.70
  -1  -5   2    5.30    2.60
  -1  -5   2    5.30    1.10
  -1  -5   2    6.80    1.10
   1   5  -2    2.70    1.20
   1   5  -2    2.10    2.50
   1   5  -2    5.70    2.50
   1   5  -2    6.80    2.30
  -1  -6   2   48.70    2.20
  -1  -6   2   50.89    4.70
  -1  -6   2   49.20    2.10
  -1  -6   2   52.89    2.30
  -1  -6   2   42.20    4.80
  -1  -6   2   52.49    5.00
  -1  -6   2   44.80    2.90
  -1  -6   2   60.59    5.20
   1   6  -2   56.79    4.80
   1   6  -2   43.70    4.70
   1   6  -2   59.29    5.40
  -1  -7   2   16.50    3.50
  -1  -7   2   22.50    4.40
  -1  -7   2   11.20    3.80
  -1  -7   2   13.50    3.80
   1   7  -2   21.20    4.10
   1   7  -2   17.90    4.20
   1   7  -2   18.10    4.10
  -1  -8   2   22.00    4.80
  -1  -8   2   16.60    4.60
  -1  -8   2   12.10    3.90
  -1  -8   2   13.40    4.40
   1   8  -2   19.90    4.90
   1   8  -2   17.80    4.40
   1   8  -2   11.00    3.50
  -1  -9   2   31.00    5.40
  -1  -9   2   25.10    5.60
  -1  -9   2   42.30    6.20
  -1  -9   2   31.50    5.70
   1   9  -2   33.90    5.50
   1   9  -2   37.80    6.00
   1   9  -2   31.40    5.70
  -1 -10   2   13.20    4.40
  -1 -10   2    7.90    5.70
  -1 -10   2   24.10    5.50
  -1 -10   2   14.70    5.60
   1  10  -2   10.30    3.80
   1  10  -2   16.60    5.50
   1  10  -2   14.50    5.40
  -1 -11   2    4.80    5.20
  -1 -11   2    9.50    5.60
   1  11  -2   15.30    5.70
   1  11  -2   11.00    5.50
   1  11  -2    2.60    4.40
  -1 -12   2    6.20    5.20
  -1 -12   2    8.20    5.60
   1  12  -2    2.70    4.90
   1  12  -2    4.00    5.10
  -2  12   2   12.40    6.10
  -2  12   2    9.40    5.20
   2 -12  -2   12.20    6.00
   2 -12  -2   26.20    6.30
  -2  11   2    6.30    5.30
  -2  11   2   -0.70    4.90
  -2  11   2   -2.50    4.00
   2 -11  -2    9.50    5.30
   2 -11  -2    8.30    5.10
   2 -11  -2    4.50    4.00
  -2  10   2   30.50    5.90
  -2  10   2   39.30    6.60
  -2  10   2   34.90    6.50
  -2  10   2   33.60    5.20
   2 -10  -2   35.40    5.90
   2 -10  -2   30.10    6.20
   2 -10  -2   36.00    6.20
   2 -10  -2   35.80    6.30
  -2   9   2   12.10    3.90
  -2   9   2   10.30    4.40
  -2   9   2    8.80    4.60
  -2   9   2    1.40    4.10
   2  -9  -2    7.40    4.20
   2  -9  -2   14.30    4.60
   2  -9  -2    3.60    3.80
   2  -9  -2    4.30    4.10
  -2   8   2   30.50    5.50
  -2   8   2   34.50    5.10
  -2   8   2   34.00    5.00
  -2   8   2   28.40    4.50
  -2   8   2   23.20    5.20
   2  -8  -2   27.00    4.70
   2  -8  -2   25.70    5.00
   2  -8  -2   39.30    5.90
   2  -8  -2   28.70    5.00
  -2   7   2    8.90    3.80
  -2   7   2    4.20    2.80
  -2   7   2    0.80    3.40
  -2   7   2    6.00    2.10
  -2   7   2    0.00    2.90
  -2   7   2   -0.70    3.40
  -2   7   2    3.60    2.80
   2  -7  -2    4.00    2.10
   2  -7  -2    0.80    3.00
   2  -7  -2    3.10    3.30
   2  -7  -2    1.50    3.10
   2  -7  -2   11.00    4.10
  -2   6   2  810.52   17.50
  -2   6   2  799.02   17.80
  -2   6   2  792.92   18.00
  -2   6   2  785.82   16.20
  -2   6   2  796.32   14.30
  -2   6   2  783.42   18.20
   2  -6  -2  833.72   17.10
   2  -6  -2  807.62   12.10
   2  -6  -2  801.62   17.20
   2  -6  -2  798.72   17.10
   2  -6  -2  809.62   14.90
   2  -6  -2  794.62   18.30
  -2   5   2    1.20    2.60
  -2   5   2    4.70    0.80
  -2   5   2    4.70    0.80
  -2   5   2    6.20    2.80
  -2   5   2   10.70    2.60
  -2   5   2    4.60    0.80
  -2   5   2    6.40    2.00
  -2   5   2    4.30    2.90
   2  -5  -2    5.30    1.10
   2  -5  -2   10.30    3.10
   2  -5  -2    1.60    2.30
   2  -5  -2    5.60    1.90
   2  -5  -2    6.50    2.60
  -2   4   2  492.25   11.40
  -2   4   2  500.75    8.10
  -2   4   2  503.35   11.70
  -2   4   2  506.85   11.30
  -2   4   2  495.85    9.40
  -2   4   2  507.05   10.10
   2  -4  -2  513.45   10.00
   2  -4  -2  506.85   10.60
   2  -4  -2  503.95   11.00
   2  -4  -2  496.45   12.00
   2  -4  -2  509.05   11.20
   2  -4  -2  508.45    8.30
  -2   3   2  160.08    5.30
  -2   3   2  155.88    5.50
  -2   3   2  156.28    4.40
  -2   3   2  151.88    4.50
  -2   3   2  158.18    5.70
   2  -3  -2  153.38    5.40
   2  -3  -2  155.68    4.70
   2  -3  -2  163.48    5.70
   2  -3  -2  160.58    5.20
   2  -3  -2  165.68    4.90
   2  -3  -2  161.08    3.90
  -2   2   2 3414.06   44.70
  -2   2   2 3468.35   45.80
  -2   2   2 3482.85   46.50
  -2   2   2 3474.35   44.90
  -2   2   2 3442.96   46.00
  -2   2   2 3480.45   45.90
  -2   2   2 3526.05   43.70
   2  -2  -2 3484.95   44.30
   2  -2  -2 3513.55   45.20
   2  -2  -2 3411.66   46.50
   2  -2  -2 3504.35   44.40
   2  -2  -2 3426.56   45.80
   2  -2  -2 3494.65   45.60
  -2   1   2 1726.93   24.20
  -2   1   2 1739.93   22.60
  -2   1   2 1707.33   24.00
  -2   1   2 1715.23   23.90
  -2   1   2 1693.43   23.50
  -2   1   2 1718.03   22.50
  -2   1   2 1742.13   23.80
   2  -1  -2 1699.93   24.20
   2  -1  -2 1737.83   22.90
   2  -1  -2 1739.33   24.00
   2  -1  -2 1729.23   23.30
   2  -1  -2 1674.53   23.70
   2  -1  -2 1739.53   21.70
  -2   0   2 1916.51   25.50
  -2   0   2 1881.21   24.50
  -2   0   2 1826.62   25.60
  -2   0   2 1919.81   25.80
  -2   0   2 1869.51   25.50
   2   0  -2 1896.91   25.50
   2   0  -2 1910.91   25.50
   2   0  -2 1864.91   25.00
   2   0  -2 1915.81   25.80
   2   0  -2 1927.01   25.30
   2   0  -2 1910.51   25.60
   2   0  -2 1886.91   24.30
  -2  -1   2 1691.83   23.50
  -2  -1   2 1734.93   23.80
  -2  -1   2 1699.63   23.20
   2   1  -2 1716.33   23.70
   2   1  -2 1698.83   23.80
   2   1  -2 1717.43   23.10
   2   1  -2 1736.13   23.40
   2   1  -2 1738.73   23.80
  -2  -2   2 3439.96   45.20
   2   2  -2 3456.95   45.00
   2   2  -2 3452.75   45.80
   2   2  -2 3465.45   45.10
   2   2  -2 3461.55   45.60
   2   2  -2 3505.65   46.00
  -2  -3   2  158.38    4.60
  -2  -3   2  157.18    5.00
  -2  -3   2  158.58    5.10
   2   3  -2  156.18    5.00
   2   3  -2  165.18    5.60
   2   3  -2  154.18    5.10
   2   3  -2  161.58    5.80
   2   3  -2  166.28    4.70
  -2  -4   2  512.05    9.50
  -2  -4   2  527.95   10.30
  -2  -4   2  491.15   10.90
  -2  -4   2  509.05   10.60
   2   4  -2  518.25   11.50
   2   4  -2  527.25   11.00
   2   4  -2  492.45    9.60
   2   4  -2  499.05   10.80
   2   4  -2  484.95   11.70
   2   4  -2  495.85   10.80
  -2  -5   2    4.40    1.80
  -2  -5   2    4.70    3.00
  -2  -5   2    4.90    2.10
  -2  -5   2    3.60    2.00
  -2  -5   2    4.60    1.60
  -2  -5   2    2.60    2.40
   2   5  -2    3.00    2.40
   2   5  -2    9.10    2.50
   2   5  -2    4.20    1.40
   2   5  -2    4.00    2.80
  -2  -6   2  810.22   17.40
  -2  -6   2  809.92   15.90
  -2  -6   2  812.52   16.80
  -2  -6   2  808.62   17.90
  -2  -6   2  798.42   13.40
  -2  -6   2  785.62   13.90
  -2  -6   2  820.62   13.30
   2   6  -2  813.92   18.50
   2   6  -2  770.12   17.40
   2   6  -2  795.32   14.10
   2   6  -2  792.32   16.50
  -2  -7   2   -6.90    3.60
  -2  -7   2    6.10    3.80
  -2  -7   2    0.50    3.20
  -2  -7   2    1.50    3.40
   2   7  -2    3.30    2.60
   2   7  -2    0.50    3.00
   2   7  -2    4.50    3.50
  -2  -8   2   27.50    5.20
  -2  -8   2   28.90    4.50
  -2  -8   2   36.40    5.40
  -2  -8   2   25.70    5.00
   2   8  -2   35.40    5.80
   2   8  -2   24.40    4.30
   2   8  -2   23.10    4.70
  -2  -9   2    6.20    4.40
  -2  -9   2   -2.20    4.10
  -2  -9   2    4.80    4.20
  -2  -9   2    4.30    4.10
   2   9  -2    8.30    4.10
   2   9  -2   11.50    5.00
   2   9  -2    7.80    4.20
  -2 -10   2   30.30    5.40
  -2 -10   2   37.00    6.50
  -2 -10   2   43.60    7.10
  -2 -10   2   47.60    6.80
   2  10  -2   44.30    6.90
   2  10  -2   34.70    5.20
   2  10  -2   25.40    6.30
  -2 -11   2    7.60    5.40
  -2 -11   2    3.70    4.90
   2  11  -2    5.60    5.20
   2  11  -2   13.80    5.40
   2  11  -2    9.60    4.70
  -2 -12   2   10.70    5.80
  -2 -12   2   16.80    6.50
   2  12  -2    0.50    4.80
   2  12  -2   18.60    6.80
  -3  12   2    1.00    5.00
  -3  12   2    1.30    6.40
   3 -12  -2    6.90    5.20
   3 -12  -2   -5.50    4.20
   3 -12  -2   -6.90    3.40
  -3  11   2    5.10    5.30
  -3  11   2    2.30    4.80
   3 -11  -2    3.20    4.40
   3 -11  -2    8.10    4.40
   3 -11  -2   10.10    5.30
  -3  10   2   -4.50    3.10
  -3  10   2   -2.70    4.30
  -3  10   2   -3.80    4.20
   3 -10  -2   -6.60    3.80
   3 -10  -2   -3.70    3.50
   3 -10  -2    3.50    4.30
  -3   9   2    1.80    4.00
  -3   9   2    4.00    3.60
  -3   9   2   -0.80    3.80
  -3   9   2    2.10    4.20
   3  -9  -2    1.90    3.50
   3  -9  -2   -8.30    3.20
   3  -9  -2    5.10    4.10
   3  -9  -2    1.30    3.90
  -3   8   2   36.70    5.70
  -3   8   2   49.10    6.20
  -3   8   2   45.90    6.20
  -3   8   2   50.49    5.20
   3  -8  -2   37.40    5.70
   3  -8  -2   42.90    5.50
   3  -8  -2   34.70    5.30
   3  -8  -2   33.30    5.10
  -3   7   2   19.10    4.60
  -3   7   2   16.80    4.30
  -3   7   2   23.90    4.80
  -3   7   2   15.00    3.60
  -3   7   2   24.60    3.60
  -3   7   2   18.00    4.40
   3  -7  -2   22.40    4.00
   3  -7  -2   27.40    4.80
   3  -7  -2   19.20    3.00
   3  -7  -2   22.40    4.40
   3  -7  -2   19.00    4.00
  -3   6   2   10.10    3.00
  -3   6   2    5.00    3.50
  -3   6   2    9.20    2.60
  -3   6   2    7.80    3.40
  -3   6   2    6.80    3.50
  -3   6   2    9.60    1.30
   3  -6  -2   14.60    2.80
   3  -6  -2    7.70    3.20
   3  -6  -2    9.30    2.90
   3  -6  -2   12.60    3.20
   3  -6  -2   12.90    3.30
  -3   5   2   59.49    5.20
  -3   5   2   51.49    3.50
  -3   5   2   54.49    4.50
  -3   5   2   49.70    4.80
  -3   5   2   52.09    3.90
  -3   5   2   52.59    2.70
  -3   5   2   46.10    2.60
   3  -5  -2   57.69    5.30
   3  -5  -2   49.70    4.80
   3  -5  -2   57.69    4.40
   3  -5  -2   51.89    2.50
   3  -5  -2   51.39    3.90
   3  -5  -2   62.79    4.80
  -3   4   2  438.96   11.00
  -3   4   2  427.16    9.30
  -3   4   2  426.56    8.40
  -3   4   2  418.56   10.70
  -3   4   2  440.46   11.10
  -3   4   2  412.46    8.50
   3  -4  -2  433.76   10.20
   3  -4  -2  413.96   11.20
   3  -4  -2  422.26    7.90
   3  -4  -2  418.66   10.50
   3  -4  -2  432.96    9.70
   3  -4  -2  441.66    9.50
  -3   3   2  598.04   11.20
  -3   3   2  613.74   10.90
  -3   3   2  581.44   12.30
  -3   3   2  585.04   12.00
  -3   3   2  587.74   12.30
  -3   3   2  588.74    9.40
   3  -3  -2  587.24   10.00
   3  -3  -2  573.34   11.30
   3  -3  -2  603.34   11.60
   3  -3  -2  566.04   12.00
   3  -3  -2  569.74   12.80
   3  -3  -2  595.44   10.40
  -3   2   2   27.00    1.10
  -3   2   2   29.00    3.00
  -3   2   2   26.60    1.90
  -3   2   2   28.60    2.60
  -3   2   2   25.90    2.60
  -3   2   2   22.60    2.60
  -3   2   2   25.40    2.90
   3  -2  -2   27.90    2.10
   3  -2  -2   21.50    2.80
   3  -2  -2   24.80    1.70
   3  -2  -2   29.70    2.40
   3  -2  -2   32.20    2.80
   3  -2  -2   22.90    2.50
  -3   1   2  691.33   12.40
  -3   1   2  693.53   12.00
  -3   1   2  701.03   12.40
  -3   1   2  701.13   11.90
  -3   1   2  672.83   10.10
  -3   1   2  685.23   11.80
   3  -1  -2  689.53   12.30
   3  -1  -2  676.03   12.00
   3  -1  -2  696.63    9.20
   3  -1  -2  684.13   11.00
   3  -1  -2  683.93   11.60
   3  -1  -2  678.13    9.20
   3  -1  -2  672.03   12.40
  -3   0   2   -0.90    1.30
  -3   0   2   -0.30    1.50
  -3   0   2    1.10    1.20
  -3   0   2    0.00    0.80
  -3   0   2    0.90    1.30
   3   0  -2    1.90    1.20
   3   0  -2    0.50    1.20
   3   0  -2    1.70    1.40
   3   0  -2    0.60    1.30
   3   0  -2    0.40    0.70
   3   0  -2    0.60    1.00
  -3  -1   2  675.33   10.90
  -3  -1   2  678.73   11.80
  -3  -1   2  684.43   11.60
  -3  -1   2  691.73   12.20
   3   1  -2  702.33   11.30
   3   1  -2  702.03   11.60
   3   1  -2  662.13   12.00
   3   1  -2  673.93   11.90
   3   1  -2  682.23   11.90
   3   2  -2   28.60    2.70
   3   2  -2   30.20    2.70
   3   2  -2   30.70    2.60
   3   2  -2   22.00    2.30
   3   2  -2   27.60    2.60
  -3  -3   2  575.24   11.70
   3   3  -2  589.74   11.60
   3   3  -2  593.64   11.50
   3   3  -2  589.24   12.00
   3   3  -2  601.24   11.80
   3   3  -2  604.04   12.40
  -3  -4   2  427.76   10.50
  -3  -4   2  409.46    9.50
  -3  -4   2  431.06    9.80
  -3  -4   2  441.36    9.80
   3   4  -2  435.86   10.50
   3   4  -2  429.86   10.10
   3   4  -2  425.06   10.20
   3   4  -2  432.66   11.20
   3   4  -2  422.86    9.50
  -3  -5   2   54.09    4.60
  -3  -5   2   55.59    4.10
  -3  -5   2   60.29    4.70
  -3  -5   2   54.99    3.70
  -3  -5   2   52.89    3.90
   3   5  -2   56.69    4.40
   3   5  -2   64.99    4.80
   3   5  -2   50.99    5.10
   3   5  -2   49.50    4.60
   3   5  -2   52.39    4.00
  -3  -6   2    6.90    3.40
  -3  -6   2    7.10    2.50
  -3  -6   2    8.80    2.20
  -3  -6   2   14.10    3.50
  -3  -6   2    9.60    3.40
  -3  -6   2   10.30    3.00
   3   6  -2   12.90    3.40
   3   6  -2   15.40    4.10
   3   6  -2    8.10    3.30
   3   6  -2   10.50    2.20
   3   6  -2   10.10    2.90
  -3  -7   2   17.50    4.20
  -3  -7   2   25.30    4.80
  -3  -7   2   17.90    3.70
  -3  -7   2   22.40    3.30
  -3  -7   2   25.80    4.30
   3   7  -2   18.60    4.50
   3   7  -2   18.50    4.10
   3   7  -2   14.40    3.40
   3   7  -2   18.30    3.00
  -3  -8   2   37.40    5.90
  -3  -8   2   45.20    5.20
  -3  -8   2   26.30    5.10
  -3  -8   2   34.90    5.70
   3   8  -2   31.40    5.20
   3   8  -2   33.50    5.00
   3   8  -2   44.80    6.30
  -3  -9   2    5.60    3.70
  -3  -9   2    2.00    4.30
  -3  -9   2    5.60    4.30
  -3  -9   2   -0.30    3.80
   3   9  -2    3.20    3.70
   3   9  -2    6.60    4.50
   3   9  -2    6.30    3.40
  -3 -10   2    0.60    4.30
  -3 -10   2    0.40    3.40
  -3 -10   2   -4.00    4.00
  -3 -10   2    4.50    4.60
   3  10  -2   -2.30    3.70
   3  10  -2    1.10    4.40
   3  10  -2   -1.70    3.70
  -3 -11   2    3.40    4.90
  -3 -11   2    3.00    4.90
   3  11  -2    7.40    3.60
   3  11  -2    4.80    4.60
   3  11  -2    1.30    5.10
  -3 -12   2   11.20    5.90
  -3 -12   2    7.20    6.50
   3  12  -2   -5.80    4.80
   3  12  -2   -1.00    4.40
  -4  11   2    1.40    5.00
  -4  11   2   -0.50    5.00
   4 -11  -2    3.50    5.00
   4 -11  -2    1.50    4.10
  -4  10   2   27.90    6.00
  -4  10   2   43.20    7.30
  -4  10   2   31.90    7.50
   4 -10  -2   47.80    7.00
   4 -10  -2   46.50    6.60
   4 -10  -2   48.30    6.70
  -4   9   2    2.70    4.20
  -4   9   2    1.10    4.30
  -4   9   2    1.50    4.30
   4  -9  -2    3.80    3.90
   4  -9  -2    5.20    3.60
   4  -9  -2   10.30    4.10
   4  -9  -2    2.90    3.90
  -4   8   2  112.99    8.80
  -4   8   2  145.09    9.60
  -4   8   2  130.99    9.10
  -4   8   2  147.79    9.60
   4  -8  -2  140.39    9.20
   4  -8  -2  123.49    8.80
   4  -8  -2  124.69    8.20
   4  -8  -2  117.59    7.70
  -4   7   2    6.40    4.00
  -4   7   2   11.90    3.10
  -4   7   2    5.40    3.70
  -4   7   2   14.30    4.30
  -4   7   2    9.50    3.00
   4  -7  -2    3.70    3.10
   4  -7  -2    4.70    3.00
   4  -7  -2    9.50    2.80
   4  -7  -2   10.00    3.20
   4  -7  -2   14.40    4.30
  -4   6   2   53.79    5.10
  -4   6   2   52.89    3.30
  -4   6   2   52.39    5.90
  -4   6   2   60.29    6.00
  -4   6   2   52.39    4.10
  -4   6   2   55.59    5.90
   4  -6  -2   59.89    5.50
   4  -6  -2   62.79    6.20
   4  -6  -2   55.09    4.90
   4  -6  -2   52.19    5.40
   4  -6  -2   45.40    4.10
  -4   5   2    6.50    1.90
  -4   5   2    7.30    3.10
  -4   5   2    2.30    3.20
  -4   5   2    2.80    2.90
  -4   5   2    6.00    1.90
  -4   5   2    2.00    1.40
  -4   5   2    5.80    2.70
   4  -5  -2    3.60    2.60
   4  -5  -2    6.50    2.60
   4  -5  -2   -0.40    1.80
   4  -5  -2    0.00    1.90
   4  -5  -2    1.70    1.20
   4  -5  -2    2.70    2.80
  -4   4   2 1690.83   26.50
  -4   4   2 1686.43   27.80
  -4   4   2 1725.03   25.60
  -4   4   2 1701.23   28.40
  -4   4   2 1727.03   23.60
  -4   4   2 1702.23   28.10
   4  -4  -2 1720.43   24.60
   4  -4  -2 1712.93   25.40
   4  -4  -2 1632.14   28.90
   4  -4  -2 1696.13   26.90
   4  -4  -2 1706.73   27.00
   4  -4  -2 1674.93   28.00
  -4   3   2    6.00    2.40
  -4   3   2   11.60    2.60
  -4   3   2   13.70    2.70
  -4   3   2    7.10    2.00
  -4   3   2   12.30    2.50
   4  -3  -2   11.90    1.80
   4  -3  -2    6.90    2.10
   4  -3  -2   10.80    2.20
   4  -3  -2    8.60    2.70
   4  -3  -2   10.50    1.70
   4  -3  -2   11.40    2.60
  -4   2   2  214.88    6.80
  -4   2   2  235.78    7.50
  -4   2   2  222.38    6.60
  -4   2   2  216.48    4.90
  -4   2   2  212.18    6.80
  -4   2   2  219.98    6.70
   4  -2  -2  215.28    6.20
   4  -2  -2  229.38    4.60
   4  -2  -2  216.98    6.80
   4  -2  -2  225.48    7.40
   4  -2  -2  227.58    7.00
   4  -2  -2  226.68    3.90
   4  -2  -2  219.18    6.00
  -4   1   2  345.67    5.80
  -4   1   2  356.46    8.60
  -4   1   2  329.57    8.50
  -4   1   2  345.77    7.90
  -4   1   2  337.97    8.00
   4  -1  -2  330.87    8.70
   4  -1  -2  347.87    8.40
   4  -1  -2  345.37    8.00
   4  -1  -2  341.07    5.20
   4  -1  -2  346.07    7.40
   4  -1  -2  330.77    8.00
  -4   0   2 3208.68   43.90
  -4   0   2 3183.98   42.80
  -4   0   2 3128.59   43.00
  -4   0   2 3191.48   43.90
  -4   0   2 3251.27   44.00
  -4   0   2 3140.99   40.60
   4   0  -2 3250.47   43.70
   4   0  -2 3178.78   43.60
   4   0  -2 3266.17   40.60
   4   0  -2 3116.19   42.00
   4   0  -2 3152.68   43.20
  -4  -1   2  343.57    8.10
  -4  -1   2  338.17    8.40
  -4  -1   2  343.47    7.80
  -4  -1   2  339.37    6.80
   4   1  -2  347.47    7.20
   4   1  -2  332.67    8.20
   4   1  -2  351.86    8.00
   4   1  -2  341.07    8.40
   4   1  -2  339.17    8.20
  -4  -2   2  234.08    6.30
  -4  -2   2  225.78    6.50
  -4  -2   2  231.08    6.70
  -4  -2   2  221.38    6.80
   4   2  -2  226.28    6.50
   4   2  -2  224.78    6.60
   4   2  -2  226.28    6.80
   4   2  -2  217.08    6.50
   4   2  -2  219.38    6.80
  -4  -3   2    6.90    2.30
  -4  -3   2   13.10    2.50
   4   3  -2   10.40    2.30
   4   3  -2    9.40    2.50
   4   3  -2   12.10    2.50
   4   3  -2   12.20    2.40
   4   3  -2    8.00    2.10
  -4  -4   2 1762.62   27.70
  -4  -4   2 1698.23   27.90
   4   4  -2 1680.93   27.80
   4   4  -2 1690.83   27.10
   4   4  -2 1727.83   27.60
   4   4  -2 1702.83   27.50
   4   4  -2 1750.52   28.80
  -4  -5   2    1.30    2.50
  -4  -5   2    0.50    2.50
  -4  -5   2    3.80    2.20
  -4  -5   2    6.50    2.40
   4   5  -2    9.20    3.40
   4   5  -2    2.60    2.70
   4   5  -2    9.90    2.70
   4   5  -2    8.20    2.80
   4   5  -2    4.90    2.10
  -4  -6   2   58.19    4.60
  -4  -6   2   50.79    5.00
  -4  -6   2   50.49    5.30
  -4  -6   2   46.70    4.30
  -4  -6   2   55.39    5.30
   4   6  -2   58.29    5.50
   4   6  -2   45.00    4.20
   4   6  -2   56.99    6.20
   4   6  -2   53.09    5.00
   4   6  -2   46.90    5.30
  -4  -7   2   10.80    3.30
  -4  -7   2    8.60    2.80
  -4  -7   2    5.20    3.70
  -4  -7   2    2.00    3.10
  -4  -7   2   11.40    3.90
  -4  -7   2   10.50    4.20
   4   7  -2   11.30    4.30
   4   7  -2    9.20    3.50
   4   7  -2    9.10    2.70
   4   7  -2    9.40    3.50
   4   7  -2   12.20    3.30
  -4  -8   2  118.79    7.40
  -4  -8   2  121.89    8.60
  -4  -8   2  131.09    8.30
  -4  -8   2  112.79    8.70
   4   8  -2  120.59    9.20
   4   8  -2  119.49    6.70
   4   8  -2  115.19    7.70
   4   8  -2  108.79    8.00
  -4  -9   2   -1.80    4.30
  -4  -9   2    1.50    4.10
  -4  -9   2   -0.90    4.20
  -4  -9   2    1.90    3.60
   4   9  -2   11.70    4.80
   4   9  -2    3.60    3.10
   4   9  -2    3.00    3.90
  -4 -10   2   39.90    7.10
  -4 -10   2   33.30    6.20
   4  10  -2   40.40    7.30
   4  10  -2   37.50    5.40
   4  10  -2   42.10    6.60
  -4 -11   2   -6.40    4.60
  -4 -11   2    6.80    5.50
   4  11  -2    3.00    5.30
   4  11  -2    1.40    5.90
   4  11  -2    6.80    5.00
  -5  11   2    4.10    6.00
  -5  11   2   -1.60    4.80
   5 -11  -2   13.00    7.80
   5 -11  -2   -2.50    4.40
   5 -11  -2   -2.20    3.90
  -5  10   2   15.60    5.80
  -5  10   2   -2.80    3.90
  -5  10   2   -0.20    4.90
   5 -10  -2   -1.40    3.80
   5 -10  -2    1.90    4.40
   5 -10  -2    4.20    3.90
  -5   9   2    0.00    4.50
  -5   9   2   10.10    4.80
  -5   9   2   -5.50    3.90
   5  -9  -2   -1.60    3.40
   5  -9  -2    5.80    4.10
   5  -9  -2   -5.50    3.50
  -5   8   2    2.20    4.10
  -5   8   2   -1.10    3.70
  -5   8   2   -1.40    4.30
  -5   8   2    3.40    4.20
   5  -8  -2    3.50    3.10
   5  -8  -2    1.30    3.80
   5  -8  -2    4.80    3.60
   5  -8  -2   -2.00    3.00
  -5   7   2    8.40    4.20
  -5   7   2    4.30    3.30
  -5   7   2    6.90    3.20
  -5   7   2    3.90    4.50
   5  -7  -2    3.40    2.40
   5  -7  -2    7.50    3.40
   5  -7  -2    8.60    4.00
   5  -7  -2    0.10    3.20
   5  -7  -2   -1.30    2.70
  -5   6   2   98.99    7.20
  -5   6   2  111.99    8.20
  -5   6   2  105.79    6.70
  -5   6   2  112.79    7.70
  -5   6   2  116.39    5.30
   5  -6  -2  103.59    6.60
   5  -6  -2  118.89    7.30
   5  -6  -2  120.19    8.00
   5  -6  -2  124.19    6.60
   5  -6  -2  117.09    6.50
  -5   5   2   79.39    4.60
  -5   5   2   70.59    6.10
  -5   5   2   78.39    6.70
  -5   5   2   72.89    5.90
  -5   5   2   86.69    5.80
  -5   5   2   69.39    4.40
   5  -5  -2   78.39    5.10
   5  -5  -2   84.99    5.60
   5  -5  -2   69.89    4.40
   5  -5  -2   66.19    6.20
   5  -5  -2   73.19    6.10
   5  -5  -2   70.99    3.70
  -5   4   2   74.29    6.20
  -5   4   2   81.89    5.10
  -5   4   2   79.89    6.20
  -5   4   2   70.69    5.50
  -5   4   2   74.39    5.40
   5  -4  -2   72.79    5.30
   5  -4  -2   70.09    3.70
   5  -4  -2   76.89    4.90
   5  -4  -2   66.09    5.80
   5  -4  -2   75.89    5.40
   5  -4  -2   71.89    3.90
  -5   3   2    1.30    2.40
  -5   3   2   -1.70    2.10
  -5   3   2   -2.10    2.00
  -5   3   2    1.10    2.30
  -5   3   2   -1.90    2.80
   5  -3  -2    6.10    2.70
   5  -3  -2    3.40    1.00
   5  -3  -2   -0.20    1.70
   5  -3  -2    0.00    1.90
   5  -3  -2    1.60    1.40
   5  -3  -2    2.10    2.30
  -5   2   2  377.96    9.50
  -5   2   2  362.56   10.00
  -5   2   2  349.67    9.70
  -5   2   2  360.56   10.20
  -5   2   2  357.26    9.10
   5  -2  -2  371.46    9.90
   5  -2  -2  359.86    6.40
   5  -2  -2  370.86    8.80
   5  -2  -2  340.67    8.70
   5  -2  -2  389.16   10.70
  -5   1   2  461.85   10.00
  -5   1   2  457.15   10.20
  -5   1   2  463.55   11.20
  -5   1   2  438.26   10.90
  -5   1   2  465.75    7.10
  -5   1   2  442.56   11.40
   5  -1  -2  468.85    9.70
   5  -1  -2  447.06   10.60
   5  -1  -2  454.75    6.80
   5  -1  -2  455.85   10.50
   5  -1  -2  450.85   10.80
  -5   0   2    4.10    1.80
  -5   0   2    1.80    2.40
  -5   0   2    8.10    1.10
  -5   0   2    5.30    2.40
  -5   0   2    5.60    1.90
  -5   0   2    7.20    1.90
   5   0  -2    5.10    1.20
   5   0  -2    5.60    1.60
   5   0  -2    4.40    2.00
   5   0  -2    3.30    1.80
   5   0  -2    7.10    2.10
  -5  -1   2  460.75    8.50
  -5  -1   2  449.76   11.00
  -5  -1   2  465.35   10.90
  -5  -1   2  467.65   10.00
  -5  -1   2  445.16   11.40
  -5  -1   2  465.85   10.20
   5   1  -2  452.85   10.80
   5   1  -2  452.75   10.40
   5   1  -2  449.76    9.10
   5   1  -2  465.95   11.00
  -5  -2   2  375.46    9.70
  -5  -2   2  365.46    8.30
  -5  -2   2  367.96    8.90
  -5  -2   2  340.87    8.90
  -5  -2   2  370.36   10.60
   5   2  -2  354.86    9.50
   5   2  -2  373.76    9.40
   5   2  -2  362.86    9.60
   5   2  -2  358.36    9.50
   5   2  -2  360.16    8.90
  -5  -3   2   -1.80    2.40
  -5  -3   2    0.30    2.20
  -5  -3   2    1.20    2.00
  -5  -3   2   -1.20    1.90
   5   3  -2    1.20    1.60
   5   3  -2    2.30    2.20
   5   3  -2    0.20    2.20
   5   3  -2    4.10    2.20
   5   3  -2    2.30    2.20
  -5  -4   2   74.09    5.40
  -5  -4   2   66.09    5.20
   5   4  -2   61.49    4.80
   5   4  -2   78.89    5.30
   5   4  -2   74.19    5.50
   5   4  -2   70.29    5.00
   5   4  -2   65.29    5.10
  -5  -5   2   66.59    5.20
  -5  -5   2   79.49    5.80
   5   5  -2   73.59    5.30
   5   5  -2   80.79    5.80
   5   5  -2   70.19    5.30
   5   5  -2   76.39    5.70
   5   5  -2   75.09    6.40
  -5  -6   2  115.29    6.60
  -5  -6   2  113.09    6.30
  -5  -6   2  105.79    6.60
  -5  -6   2  116.69    7.40
  -5  -6   2  119.99    6.90
   5   6  -2  122.09    7.30
   5   6  -2  107.69    7.80
   5   6  -2  100.99    6.80
   5   6  -2  118.79    6.60
   5   6  -2  112.39    6.60
  -5  -7   2    4.90    3.60
  -5  -7   2    4.90    3.00
  -5  -7   2    2.80    3.60
  -5  -7   2    8.90    3.70
  -5  -7   2    7.70    2.60
  -5  -7   2   -0.30    3.40
  -5  -7   2    6.70    3.90
   5   7  -2    4.40    2.90
   5   7  -2   17.60    4.90
   5   7  -2    5.40    3.70
   5   7  -2    5.20    3.50
   5   7  -2    3.70    3.20
  -5  -8   2   -1.30    3.20
  -5  -8   2    7.70    4.40
  -5  -8   2    0.70    3.70
  -5  -8   2    5.30    4.00
   5   8  -2    8.40    3.80
   5   8  -2    2.30    3.10
   5   8  -2    3.30    3.30
   5   8  -2    1.60    4.30
  -5  -9   2    0.90    4.10
  -5  -9   2    4.40    4.30
  -5  -9   2    6.60    4.60
  -5  -9   2   -5.10    3.80
   5   9  -2    6.80    5.10
   5   9  -2    3.50    3.10
   5   9  -2    4.00    3.70
  -5 -10   2    6.20    4.70
  -5 -10   2   11.70    5.40
   5  10  -2   12.10    4.50
   5  10  -2    0.60    3.70
   5  10  -2    2.20    4.90
  -5 -11   2   -2.30    4.50
  -5 -11   2   -3.90    4.80
   5  11  -2   -0.10    4.70
   5  11  -2   -5.50    4.80
  -6  11   2    6.00    5.90
  -6  11   2   -5.30    5.50
   6 -11  -2    5.80    4.80
  -6  10   2   17.70    6.30
  -6  10   2   25.20    6.70
   6 -10  -2   19.90    6.40
   6 -10  -2   18.20    2.20
   6 -10  -2    9.80    4.90
  -6   9   2    3.50    5.10
  -6   9   2   -0.20    4.20
  -6   9   2    1.40    4.70
   6  -9  -2   -3.70    3.50
   6  -9  -2    2.50    4.20
  -6   8   2   17.10    4.90
  -6   8   2   21.40    5.40
  -6   8   2   19.50    5.70
   6  -8  -2   16.10    4.70
   6  -8  -2   20.40    4.60
   6  -8  -2   26.60    5.50
  -6   7   2   -2.20    4.20
  -6   7   2    8.60    4.40
  -6   7   2   -2.90    3.30
  -6   7   2    0.30    3.80
   6  -7  -2    1.70    3.50
   6  -7  -2    2.40    2.50
   6  -7  -2    2.70    3.40
   6  -7  -2   -1.80    3.00
  -6   6   2  335.27   11.40
  -6   6   2  317.07   12.10
  -6   6   2  345.97   12.30
  -6   6   2  304.77   12.70
   6  -6  -2  342.97   13.20
   6  -6  -2  330.37    6.30
   6  -6  -2  318.77    9.70
   6  -6  -2  330.97   12.10
   6  -6  -2  322.47   11.30
  -6   5   2   82.99    6.30
  -6   5   2   70.59    5.50
  -6   5   2   85.29    6.60
  -6   5   2   70.49    4.90
  -6   5   2   77.09    6.40
  -6   5   2   78.19    7.20
   6  -5  -2   74.59    6.80
   6  -5  -2   79.09    6.30
   6  -5  -2   70.89    4.50
   6  -5  -2   70.09    2.80
   6  -5  -2   72.49    4.40
   6  -5  -2   82.39    6.80
  -6   4   2  140.39    7.30
  -6   4   2  168.38    7.90
  -6   4   2  159.08    7.70
  -6   4   2  152.38    8.50
  -6   4   2  144.69    7.10
   6  -4  -2  149.39    5.80
   6  -4  -2  153.78    5.20
   6  -4  -2  158.58    7.70
   6  -4  -2  156.18    8.30
   6  -4  -2  152.88    6.90
  -6   3   2  125.99    6.40
  -6   3   2  119.19    6.10
  -6   3   2  118.09    6.40
  -6   3   2  124.19    6.80
  -6   3   2  116.99    7.30
   6  -3  -2  113.19    6.90
   6  -3  -2  119.59    5.80
   6  -3  -2  123.79    6.50
   6  -3  -2  124.09    5.80
   6  -3  -2  118.39    3.90
  -6   2   2  402.56   10.10
  -6   2   2  378.96   11.10
  -6   2   2  388.46   10.50
  -6   2   2  390.36   11.50
  -6   2   2  371.46   11.30
   6  -2  -2  398.56   11.20
   6  -2  -2  399.96   10.90
   6  -2  -2  393.76    6.60
   6  -2  -2  386.96    9.80
   6  -2  -2  397.06   10.20
   6  -2  -2  378.06   11.50
  -6   1   2  154.68    7.20
  -6   1   2  149.09    2.80
  -6   1   2  142.09    7.00
  -6   1   2  145.09    7.20
  -6   1   2  153.58    6.10
  -6   1   2  150.58    5.90
   6  -1  -2  154.58    5.70
   6  -1  -2  147.89    6.60
   6  -1  -2  151.08    6.40
   6  -1  -2  144.49    6.40
  -6   0   2 1323.07   21.90
  -6   0   2 1307.97   23.60
  -6   0   2 1318.87   21.70
  -6   0   2 1303.27   24.40
  -6   0   2 1346.67   23.50
  -6   0   2 1327.77   18.00
   6   0  -2 1310.17   23.20
   6   0  -2 1320.77   21.40
   6   0  -2 1324.07   22.90
   6   0  -2 1303.97   18.60
  -6  -1   2  143.69    6.90
  -6  -1   2  144.79    4.30
  -6  -1   2  154.68    6.80
  -6  -1   2  149.49    6.30
  -6  -1   2  148.39    7.50
  -6  -1   2  159.08    6.20
   6   1  -2  158.68    6.80
   6   1  -2  146.19    6.30
   6   1  -2  141.19    5.00
   6   1  -2  150.68    6.70
  -6  -2   2  400.96   10.20
  -6  -2   2  403.96   10.00
  -6  -2   2  400.26    9.00
  -6  -2   2  397.76   10.90
  -6  -2   2  396.16   11.60
  -6  -2   2  398.06   11.20
   6   2  -2  396.16    9.90
   6   2  -2  399.06   10.70
   6   2  -2  406.76   11.40
   6   2  -2  407.06   11.10
   6   2  -2  405.46   10.80
  -6  -3   2  120.89    5.80
  -6  -3   2  124.99    5.70
  -6  -3   2  122.59    7.30
  -6  -3   2  127.59    6.40
  -6  -3   2  137.59    6.30
   6   3  -2  123.09    6.70
   6   3  -2  121.89    6.10
   6   3  -2  126.99    6.30
   6   3  -2  108.39    6.00
   6   3  -2  129.29    6.50
  -6  -4   2  145.99    7.00
  -6  -4   2  152.48    7.10
  -6  -4   2  156.78    7.30
  -6  -4   2  161.78    8.00
  -6  -4   2  176.88    7.50
  -6  -4   2  141.29    7.60
   6   4  -2  145.19    7.20
   6   4  -2  151.18    7.30
   6   4  -2  149.79    7.20
   6   4  -2  155.08    7.50
   6   4  -2  146.19    7.30
  -6  -5   2   78.09    6.50
  -6  -5   2   71.99    5.90
  -6  -5   2   72.69    6.00
   6   5  -2   83.39    6.00
   6   5  -2   59.99    5.70
   6   5  -2   75.99    6.00
   6   5  -2   84.19    6.90
   6   5  -2   80.99    6.60
  -6  -6   2  331.17   11.30
  -6  -6   2  326.37   10.90
  -6  -6   2  318.37   10.90
  -6  -6   2  317.77   11.80
  -6  -6   2  336.87   11.50
   6   6  -2  321.07   13.10
   6   6  -2  334.37   11.90
   6   6  -2  341.97   11.60
   6   6  -2  319.37   11.70
   6   6  -2  333.77   11.30
  -6  -7   2    7.10    2.90
  -6  -7   2    4.80    3.70
  -6  -7   2    1.40    3.00
  -6  -7   2    5.70    3.80
  -6  -7   2   -2.00    2.90
  -6  -7   2    8.50    4.50
  -6  -7   2    2.00    3.60
   6   7  -2    6.80    4.40
   6   7  -2    6.60    3.80
   6   7  -2   -0.60    2.80
   6   7  -2   10.10    3.70
   6   7  -2   -1.60    2.90
  -6  -8   2   16.60    4.40
  -6  -8   2   25.00    5.60
  -6  -8   2   21.50    5.30
  -6  -8   2   24.60    5.80
   6   8  -2   20.70    5.80
   6   8  -2   30.40    4.90
   6   8  -2   21.80    4.60
   6   8  -2   30.70    5.60
   6   8  -2   15.80    4.40
  -6  -9   2    7.30    4.40
  -6  -9   2   -3.90    4.10
   6   9  -2   -1.70    4.40
   6   9  -2   -1.70    4.60
   6   9  -2   -2.90    3.00
  -6 -10   2    7.30    5.10
  -6 -10   2   15.70    5.90
   6  10  -2   22.00    6.30
   6  10  -2   19.50    4.60
   6  10  -2   18.70    5.50
  -6 -11   2    0.80    4.50
  -6 -11   2   -3.10    5.00
  -7  10   2    2.70    4.80
  -7  10   2    6.50    6.60
  -7  10   2    6.70    5.70
   7 -10  -2    1.60    4.60
   7 -10  -2    2.40    4.30
  -7   9   2    0.80    4.50
  -7   9   2   -5.90    4.40
  -7   9   2   -5.00    5.40
  -7   9   2   -1.10    5.20
   7  -9  -2   -8.00    4.60
   7  -9  -2   -1.20    4.00
  -7   8   2   37.90    7.20
  -7   8   2   33.20    7.40
  -7   8   2   23.10    5.60
  -7   8   2   30.40    6.10
   7  -8  -2   25.30    5.60
   7  -8  -2   28.40    5.50
  -7   7   2   16.50    5.70
  -7   7   2   19.30    4.90
  -7   7   2   21.50    4.90
  -7   7   2   21.60    5.20
   7  -7  -2    8.80    4.30
   7  -7  -2   12.50    4.60
   7  -7  -2   11.80    4.80
  -7   6   2    0.40    4.30
  -7   6   2    3.40    3.50
  -7   6   2    2.10    4.70
  -7   6   2   -0.30    3.40
   7  -6  -2    4.50    3.20
   7  -6  -2    3.60    3.60
   7  -6  -2   -0.40    3.10
  -7   5   2   22.20    3.80
  -7   5   2   25.40    4.20
  -7   5   2   20.00    4.30
  -7   5   2   17.30    5.20
  -7   5   2   22.80    4.40
  -7   5   2   22.40    4.80
   7  -5  -2   22.30    4.20
   7  -5  -2   14.50    4.10
   7  -5  -2   20.20    3.80
   7  -5  -2   17.10    3.10
  -7   4   2   20.90    4.90
  -7   4   2   25.40    4.80
  -7   4   2   30.10    4.20
  -7   4   2   22.40    4.40
  -7   4   2   31.90    4.50
   7  -4  -2   29.70    3.80
   7  -4  -2   15.70    4.30
   7  -4  -2   23.60    3.70
   7  -4  -2   31.60    4.60
  -7   3   2    6.60    2.90
  -7   3   2    6.10    3.30
  -7   3   2    6.80    3.60
  -7   3   2   11.60    3.60
  -7   3   2   18.30    4.40
   7  -3  -2   12.80    2.80
   7  -3  -2    5.50    3.00
   7  -3  -2    7.40    3.00
   7  -3  -2    8.20    2.70
   7  -3  -2    8.70    3.40
  -7   2   2   -0.70    2.80
  -7   2   2   -0.70    2.70
  -7   2   2    5.60    3.60
  -7   2   2    9.60    2.70
  -7   2   2    1.40    3.50
   7  -2  -2    3.80    2.40
   7  -2  -2    5.20    2.70
   7  -2  -2    2.30    2.60
   7  -2  -2    1.30    2.10
  -7   1   2   -4.70    2.70
  -7   1   2    3.40    3.10
  -7   1   2   -3.50    1.90
  -7   1   2    4.40    2.40
  -7   1   2    4.00    3.60
   7  -1  -2    2.80    2.50
   7  -1  -2    1.30    2.00
   7  -1  -2    0.40    2.20
   7  -1  -2   -0.60    2.50
  -7   0   2  203.28    8.90
  -7   0   2  194.58    7.30
  -7   0   2  198.58    7.50
  -7   0   2  193.08    9.20
  -7   0   2  206.28    8.60
   7   0  -2  204.38    8.40
   7   0  -2  209.98    8.10
   7   0  -2  206.48    7.30
  -7  -1   2    2.00    3.10
  -7  -1   2    0.00    2.80
  -7  -1   2   -0.20    1.90
  -7  -1   2   -3.60    3.00
  -7  -1   2   -0.10    2.20
   7   1  -2   -0.70    2.30
   7   1  -2    5.50    2.70
   7   1  -2   -0.70    1.60
  -7  -2   2    0.40    1.90
  -7  -2   2    1.10    3.10
  -7  -2   2    3.10    2.30
  -7  -2   2    0.40    2.60
  -7  -2   2    3.50    2.50
  -7  -2   2    0.70    2.80
   7   2  -2    3.70    2.40
   7   2  -2    1.30    2.70
   7   2  -2    5.20    2.70
   7   2  -2    0.90    2.60
  -7  -3   2    5.90    2.50
  -7  -3   2    8.10    3.10
  -7  -3   2    9.60    2.80
  -7  -3   2    5.30    2.60
  -7  -3   2    9.20    3.70
  -7  -3   2    1.50    3.10
   7   3  -2   11.50    3.00
   7   3  -2    6.70    3.00
   7   3  -2   11.60    3.50
   7   3  -2    6.80    3.10
   7   3  -2   11.00    3.40
  -7  -4   2   22.40    4.30
  -7  -4   2   27.10    3.70
  -7  -4   2   18.70    4.10
  -7  -4   2   24.00    3.90
  -7  -4   2   24.10    4.50
  -7  -4   2   23.90    4.10
  -7  -4   2   19.90    3.80
   7   4  -2   29.90    4.40
   7   4  -2   18.90    3.90
   7   4  -2   23.10    4.10
   7   4  -2   20.80    3.80
   7   4  -2   21.90    4.30
  -7  -5   2   19.00    4.30
  -7  -5   2   21.50    4.10
  -7  -5   2   19.30    4.00
  -7  -5   2   12.20    3.50
  -7  -5   2   19.80    4.40
  -7  -5   2   22.50    4.40
  -7  -5   2   25.30    5.10
   7   5  -2   21.20    4.60
   7   5  -2   19.50    4.00
   7   5  -2   22.80    4.40
   7   5  -2   29.20    4.60
   7   5  -2   22.80    4.20
  -7  -6   2    4.40    3.70
  -7  -6   2   -0.70    3.00
  -7  -6   2    1.60    3.10
  -7  -6   2    8.50    3.40
  -7  -6   2    2.00    3.10
  -7  -6   2    0.80    3.00
  -7  -6   2   -3.20    2.70
   7   6  -2   -1.30    2.90
   7   6  -2    6.40    3.90
   7   6  -2   -5.40    2.60
   7   6  -2   -0.20    3.60
   7   6  -2    0.20    3.20
  -7  -7   2   13.40    4.50
  -7  -7   2   17.00    5.10
  -7  -7   2    2.20    6.80
  -7  -7   2   15.20    4.30
  -7  -7   2   12.00    3.80
  -7  -7   2    9.80    4.20
  -7  -7   2    9.20    4.60
  -7  -7   2   10.70    3.60
  -7  -7   2   11.90    4.50
   7   7  -2   11.80    5.10
   7   7  -2   21.00    4.70
   7   7  -2   15.40    4.10
   7   7  -2   13.90    4.90
   7   7  -2   12.10    4.30
  -7  -8   2   24.50    5.40
  -7  -8   2   37.40    6.50
  -7  -8   2   42.50    6.80
  -7  -8   2   22.50    4.90
   7   8  -2   37.20    6.50
   7   8  -2   33.80    6.10
   7   8  -2   28.20    5.50
   7   8  -2   25.90    5.00
   7   8  -2   24.40    5.90
  -7  -9   2    3.90    4.60
  -7  -9   2    3.90    4.70
   7   9  -2    1.50    5.00
   7   9  -2    1.60    4.10
   7   9  -2    5.10    4.90
   7   9  -2   -2.10    3.50
  -7 -10   2   -1.40    4.40
  -7 -10   2    1.70    4.90
  -7 -10   2    8.00    5.40
   7  10  -2   -2.10    5.00
   7  10  -2   -7.40    3.80
   7  10  -2   -2.60    4.00
  -8   9   2    6.80    5.90
  -8   9   2   -0.80    4.80
  -8   9   2   -0.60    5.70
  -8   9   2    2.30    4.40
   8  -9  -2    6.10    4.90
   8  -9  -2    8.00    5.40
  -8   8   2   41.70    7.90
  -8   8   2   54.49    7.50
  -8   8   2   49.50    6.90
  -8   8   2   53.69    7.40
   8  -8  -2   55.09    7.60
   8  -8  -2   38.10    6.40
  -8   7   2    8.20    4.50
  -8   7   2    9.80    5.50
  -8   7   2   10.80    6.20
  -8   7   2    7.20    4.20
   8  -7  -2   11.80    4.40
   8  -7  -2   20.20    5.10
  -8   6   2   67.19    7.20
  -8   6   2   68.19    7.10
  -8   6   2   69.09    8.30
  -8   6   2   60.19    6.60
   8  -6  -2   67.19    7.40
   8  -6  -2   69.39    7.20
   8  -6  -2   70.59    7.90
  -8   5   2   -0.90    3.20
  -8   5   2    2.80    3.20
  -8   5   2    6.60    4.50
  -8   5   2    2.10    3.10
  -8   5   2    8.80    5.00
   8  -5  -2    3.00    3.60
   8  -5  -2    0.80    2.80
   8  -5  -2    1.30    3.30
  -8   4   2   82.59    8.00
  -8   4   2   84.69    7.00
  -8   4   2   77.89    7.80
  -8   4   2   91.99    6.80
  -8   4   2   90.29    6.50
  -8   4   2   91.29    6.80
   8  -4  -2   95.89    7.90
   8  -4  -2  103.49    6.60
   8  -4  -2  100.29    7.40
   8  -4  -2   92.39    8.30
   8  -4  -2   82.69    6.20
  -8   3   2    2.20    4.10
  -8   3   2    2.50    3.30
  -8   3   2    6.10    3.60
  -8   3   2   -0.10    2.70
  -8   3   2    1.50    3.90
   8  -3  -2    4.80    2.80
   8  -3  -2   -0.40    2.80
   8  -3  -2    6.00    3.20
   8  -3  -2    0.00    3.00
  -8   2   2  454.65   12.00
  -8   2   2  440.36   13.90
  -8   2   2  488.25   14.90
  -8   2   2  467.15   14.50
   8  -2  -2  449.26   13.90
   8  -2  -2  472.15   12.30
   8  -2  -2  446.66   12.80
   8  -2  -2  457.15   13.60
  -8   1   2   -0.30    3.40
  -8   1   2    0.10    3.40
  -8   1   2    2.30    2.40
  -8   1   2    1.80    3.30
  -8   1   2   -2.90    2.60
   8  -1  -2    3.40    2.30
   8  -1  -2    3.70    2.90
   8  -1  -2    2.20    2.90
   8  -1  -2    3.90    2.80
  -8   0   2  121.39    8.50
  -8   0   2  135.49    6.80
  -8   0   2  128.09    6.50
  -8   0   2  128.99    8.00
  -8   0   2  126.29    7.80
   8   0  -2  124.79    7.10
   8   0  -2  121.39    7.30
  -8  -1   2    8.20    3.70
  -8  -1   2    1.20    3.20
  -8  -1   2    1.80    2.30
  -8  -1   2    5.20    2.60
  -8  -1   2    4.10    3.60
   8   1  -2    1.60    2.70
   8   1  -2    6.60    3.20
  -8  -2   2  443.76   12.00
  -8  -2   2  470.05   15.00
  -8  -2   2  433.66   13.80
  -8  -2   2  449.66   12.00
  -8  -2   2  464.35   13.50
   8   2  -2  471.75   14.10
   8   2  -2  442.56   13.20
   8   2  -2  446.46   11.20
  -8  -3   2    6.20    3.20
  -8  -3   2    7.30    3.80
  -8  -3   2    7.90    3.40
  -8  -3   2    1.20    3.00
  -8  -3   2    2.30    3.80
   8   3  -2    6.90    3.50
   8   3  -2    6.20    3.30
   8   3  -2    4.60    3.30
   8   3  -2    1.70    2.40
  -8  -4   2   99.89    7.80
  -8  -4   2   88.89    6.90
  -8  -4   2   85.29    7.60
  -8  -4   2   86.19    6.60
  -8  -4   2   94.59    6.80
   8   4  -2   78.69    6.20
   8   4  -2   83.99    7.20
   8   4  -2   89.19    6.90
   8   4  -2   89.99    7.60
   8   4  -2   99.99    7.20
  -8  -5   2    2.20    3.30
  -8  -5   2   -0.80    2.80
  -8  -5   2   -5.90    3.00
  -8  -5   2    5.50    3.60
  -8  -5   2    2.60    3.10
  -8  -5   2   -0.40    2.70
  -8  -5   2   -0.20    3.60
   8   5  -2    2.20    3.20
   8   5  -2    2.90    3.30
   8   5  -2    2.70    3.30
   8   5  -2   -4.70    3.20
   8   5  -2    3.70    3.10
  -8  -6   2   66.39    6.80
  -8  -6   2   47.50    6.00
  -8  -6   2   49.30    6.20
  -8  -6   2   71.19    6.80
  -8  -6   2   57.19    7.00
  -8  -6   2   55.29    6.60
  -8  -6   2   63.39    6.60
  -8  -6   2   53.49    5.90
  -8  -6   2   60.19    6.60
   8   6  -2   48.10    6.30
   8   6  -2   67.39    7.60
   8   6  -2   66.79    7.20
   8   6  -2   58.89    6.40
   8   6  -2   60.19    7.00
  -8  -7   2   13.40    4.20
  -8  -7   2   15.10    4.60
  -8  -7   2    3.20    4.60
  -8  -7   2    5.50    4.00
  -8  -7   2    6.90    3.80
  -8  -7   2    8.80    3.80
  -8  -7   2   11.20    4.70
  -8  -7   2    6.30    3.90
  -8  -7   2   15.00    4.50
  -8  -7   2   10.00    7.40
  -8  -7   2   10.40    4.10
   8   7  -2    9.60    4.60
   8   7  -2   16.60    5.60
   8   7  -2   19.00    4.60
   8   7  -2   16.10    4.60
   8   7  -2   17.40    5.10
  -8  -8   2   38.90    7.00
  -8  -8   2   43.70    6.10
  -8  -8   2   56.39    7.30
  -8  -8   2   44.30    6.70
  -8  -8   2   45.70    7.30
   8   8  -2   47.80    6.40
   8   8  -2   51.09    7.40
   8   8  -2   47.10    7.00
   8   8  -2   39.00    6.70
   8   8  -2   56.59    7.20
  -8  -9   2    3.10    4.70
  -8  -9   2   -3.70    4.10
  -8  -9   2   -2.20    4.20
  -8  -9   2    5.00    4.30
   8   9  -2    4.40    3.80
   8   9  -2   -1.10    4.20
   8   9  -2    2.20    5.00
   8   9  -2   -1.60    4.50
   8   9  -2    1.80    4.20
  -9   8   2    5.50    5.00
  -9   8   2   11.90    5.00
  -9   8   2    6.10    5.80
  -9   8   2   -3.60    6.60
   9  -8  -2   -3.40    4.10
   9  -8  -2   -0.90    3.80
  -9   7   2   16.60    6.20
  -9   7   2    7.10    5.40
  -9   7   2   25.30    6.60
  -9   7   2   13.50    5.60
   9  -7  -2    0.00    4.10
   9  -7  -2   13.70    5.30
  -9   6   2    9.10    5.30
  -9   6   2    5.60    5.70
  -9   6   2    9.30    4.30
  -9   6   2   17.50    4.90
   9  -6  -2   10.90    4.30
   9  -6  -2    9.50    4.40
  -9   5   2    3.10    5.30
  -9   5   2   10.90    3.90
  -9   5   2    5.40    5.00
  -9   5   2    6.20    4.60
  -9   5   2    8.70    3.90
  -9   5   2    4.60    3.80
   9  -5  -2    3.70    3.80
   9  -5  -2   11.10    4.50
   9  -5  -2   11.40    4.40
  -9   4   2   -0.50    3.90
  -9   4   2   -1.40    2.90
  -9   4   2   -3.30    4.20
  -9   4   2   -0.10    3.40
  -9   4   2   -1.00    3.50
  -9   4   2   -1.30    4.70
   9  -4  -2   -5.80    3.00
   9  -4  -2    0.80    3.40
   9  -4  -2    2.80    3.10
   9  -4  -2    1.50    2.70
  -9   3   2    1.20    2.80
  -9   3   2    0.50    4.30
  -9   3   2    5.70    4.00
  -9   3   2    3.40    3.00
  -9   3   2    1.30    4.40
  -9   3   2    6.20    4.50
   9  -3  -2   -1.90    3.00
   9  -3  -2   -0.80    2.60
   9  -3  -2    7.50    3.90
   9  -3  -2    3.80    2.90
  -9   2   2   16.10    3.40
  -9   2   2    9.70    4.70
  -9   2   2   19.10    5.20
  -9   2   2   11.80    3.80
  -9   2   2   14.60    4.80
   9  -2  -2   12.60    3.30
   9  -2  -2   11.50    3.60
   9  -2  -2   19.60    4.50
   9  -2  -2   11.20    4.10
  -9   1   2    2.70    2.70
  -9   1   2    4.80    3.20
  -9   1   2   -1.40    3.90
  -9   1   2   -1.10    4.00
  -9   1   2    5.50    4.20
   9  -1  -2    7.50    3.30
   9  -1  -2   -1.70    2.20
   9  -1  -2    4.60    3.30
  -9   0   2   41.50    6.00
  -9   0   2   42.70    4.70
  -9   0   2   36.30    4.70
  -9   0   2   42.10    5.80
  -9   0   2   34.90    5.90
   9   0  -2   37.90    5.10
   9   0  -2   30.90    4.90
  -9  -1   2    2.20    3.30
  -9  -1   2    2.10    3.90
  -9  -1   2    0.50    2.20
  -9  -1   2    3.20    2.60
  -9  -1   2   -5.00    3.50
   9   1  -2   -0.10    3.20
   9   1  -2    3.10    3.30
  -9  -2   2   13.60    4.70
  -9  -2   2   23.40    5.30
  -9  -2   2   13.90    4.40
  -9  -2   2    9.50    4.30
  -9  -2   2   11.10    4.00
   9   2  -2   12.30    4.10
   9   2  -2   19.10    4.20
  -9  -3   2    5.30    3.50
  -9  -3   2   -3.50    3.80
  -9  -3   2   -5.10    4.50
   9   3  -2   -3.60    2.90
   9   3  -2    0.20    3.60
  -9  -4   2    5.30    3.50
  -9  -4   2    1.90    3.60
  -9  -4   2    2.90    4.10
   9   4  -2    1.30    3.80
   9   4  -2    0.00    2.70
   9   4  -2    4.30    3.60
   9   4  -2   -3.00    2.90
  -9  -5   2    6.10    4.30
  -9  -5   2   14.60    5.30
  -9  -5   2    9.90    4.90
  -9  -5   2   10.50    4.60
  -9  -5   2    4.50    4.10
   9   5  -2   10.60    4.50
   9   5  -2    8.50    4.70
   9   5  -2   15.00    5.10
   9   5  -2    6.50    4.50
   9   5  -2   11.10    4.00
  -9  -6   2   14.30    5.00
  -9  -6   2   14.40    4.80
  -9  -6   2    9.80    4.70
  -9  -6   2    8.40    5.00
  -9  -6   2   10.40    4.80
   9   6  -2   17.80    5.00
   9   6  -2   18.50    4.70
   9   6  -2   21.80    5.00
   9   6  -2   18.60    5.60
   9   6  -2   15.60    4.70
  -9  -7   2   11.20    4.60
  -9  -7   2    7.30    4.30
  -9  -7   2   20.00    5.40
  -9  -7   2    9.70    5.40
   9   7  -2    7.00    4.80
   9   7  -2    7.10    4.20
   9   7  -2   12.10    5.40
   9   7  -2    8.40    4.30
   9   7  -2    8.30    5.30
   9   8  -2    6.90    4.10
   9   8  -2    0.10    5.20
   9   8  -2    2.20    3.70
   9   8  -2    6.60    5.00
   9   8  -2   23.40    6.80
 -10   7   2   -4.70    5.30
 -10   7   2   -6.50    5.00
  10  -7  -2   -5.10    3.90
  10  -7  -2    7.00    4.70
  10  -7  -2   10.00    4.50
 -10   6   2   32.50    7.10
 -10   6   2   27.90    7.50
  10  -6  -2   27.20    6.40
  10  -6  -2   33.40    6.30
  10  -6  -2   37.70    7.40
 -10   5   2    0.60    5.10
 -10   5   2    1.20    5.40
 -10   5   2    0.90    3.90
  10  -5  -2    3.50    3.60
  10  -5  -2   -5.00    4.60
  10  -5  -2   -0.30    3.80
 -10   4   2   41.50    6.90
 -10   4   2   45.40    7.00
 -10   4   2   57.59    7.10
 -10   4   2   45.00    7.70
  10  -4  -2   54.49    7.40
  10  -4  -2   37.10    6.30
  10  -4  -2   58.69    6.30
  10  -4  -2   62.39    6.40
 -10   3   2    5.30    5.20
 -10   3   2    8.60    5.30
 -10   3   2    1.30    4.30
 -10   3   2   15.00    4.90
  10  -3  -2    4.50    4.10
  10  -3  -2    2.80    2.90
  10  -3  -2    3.70    3.80
  10  -3  -2   13.90    3.90
 -10   2   2   71.29    8.00
 -10   2   2   51.79    7.00
 -10   2   2   63.89    7.70
 -10   2   2   74.09    7.90
  10  -2  -2   60.59    6.10
  10  -2  -2   70.09    6.80
  10  -2  -2   50.39    6.50
 -10   1   2    3.20    4.70
 -10   1   2    3.40    4.20
 -10   1   2   -0.60    4.00
 -10   1   2   -2.10    4.10
  10  -1  -2    0.10    3.30
  10  -1  -2   -0.40    2.50
  10  -1  -2   -1.20    3.30
 -10   0   2  219.68   12.40
 -10   0   2  213.38   11.10
 -10   0   2  206.98   11.40
  10   0  -2  206.98   10.50
  10   0  -2  214.78   10.90
 -10  -1   2    9.80    4.80
 -10  -1   2   -4.20    3.50
 -10  -1   2    1.40    4.30
  10   1  -2    2.50    3.60
  10   1  -2   -0.50    3.60
 -10  -2   2   74.89    8.00
 -10  -2   2   61.59    7.30
 -10  -2   2   48.50    7.10
  10   2  -2   64.79    7.00
  10   2  -2   62.69    7.10
 -10  -3   2    5.60    4.60
 -10  -3   2    7.50    4.80
 -10  -3   2   -0.20    4.30
 -10  -3   2   -0.40    4.20
  10   3  -2    9.80    4.00
  10   3  -2    8.30    4.30
 -10  -4   2   53.29    6.50
 -10  -4   2   68.69    8.20
 -10  -4   2   54.49    7.10
  10   4  -2   46.80    6.60
  10   4  -2   46.10    7.00
 -10  -5   2   -4.00    3.80
 -10  -5   2   -1.80    3.90
 -10  -5   2   10.70    5.00
 -10  -5   2   -3.00    3.20
  10   5  -2    1.20    4.90
  10   5  -2    1.90    3.90
 -10  -6   2   46.40    7.00
 -10  -6   2   29.40    6.10
  10   6  -2   34.30    6.10
  10   6  -2   35.70    7.00
  10   6  -2   35.30    6.30
 -10  -7   2   14.20    5.00
 -10  -7   2    4.20    4.70
 -10  -7   2   -1.90    5.60
  10   7  -2   -3.70    3.50
  10   7  -2    1.90    4.30
  10   7  -2   -1.20    4.60
  10   7  -2   -0.90    3.90
  10   7  -2    8.30    4.70
 -11   6   2   11.00    6.80
 -11   6   2   -2.40    5.40
  11  -6  -2    6.90    5.70
  11  -6  -2   10.60    5.00
  11  -6  -2   -8.00    4.00
 -11   5   2    0.40    5.80
 -11   5   2    3.40    4.40
 -11   5   2    4.40    6.50
  11  -5  -2    4.70    3.90
  11  -5  -2   -0.10    4.10
  11  -5  -2    6.50    4.60
 -11   4   2    5.80    6.10
 -11   4   2    4.30    4.60
 -11   4   2    3.10    5.50
  11  -4  -2    5.00    4.20
  11  -4  -2    6.60    3.60
  11  -4  -2    2.40    4.20
 -11   3   2    5.60    5.90
 -11   3   2    6.70    5.60
 -11   3   2   13.90    5.90
  11  -3  -2    9.60    4.60
  11  -3  -2   -1.60    4.00
  11  -3  -2    0.60    3.00
 -11   2   2    2.20    5.30
 -11   2   2    5.70    5.30
 -11   2   2    4.00    4.90
  11  -2  -2    5.00    4.30
  11  -2  -2   -0.90    3.50
 -11   1   2    0.50    5.00
 -11   1   2    0.90    5.00
 -11   1   2   10.20    6.30
  11  -1  -2   -0.10    3.90
  11  -1  -2   -3.50    3.60
 -11   0   2    0.40    4.70
 -11   0   2   -0.80    4.80
 -11   0   2    3.30    5.00
  11   0  -2    3.70    4.10
  11   0  -2   -2.30    3.40
 -11  -1   2   -7.50    4.30
 -11  -1   2    0.90    4.80
 -11  -1   2   -4.60    3.90
  11   1  -2    4.30    4.00
  11   1  -2    0.40    4.00
 -11  -2   2    6.30    5.10
 -11  -2   2   11.80    5.40
 -11  -2   2   13.20    4.70
  11   2  -2    5.40    4.10
  11   2  -2    5.70    4.30
 -11  -3   2   11.50    5.60
 -11  -3   2    1.80    4.60
 -11  -3   2    6.80    4.60
  11   3  -2    3.40    4.70
  11   3  -2    6.70    4.40
 -11  -4   2   -1.50    4.80
 -11  -4   2    6.60    5.20
 -11  -4   2    2.30    4.70
  11   4  -2   -0.30    4.60
  11   4  -2    3.10    4.10
 -11  -5   2    5.70    4.70
 -11  -5   2    9.30    5.30
  11   5  -2   -3.40    4.00
  11   5  -2    1.00    5.40
 -11  -6   2    1.00    4.50
 -11  -6   2   10.50    5.10
  11   6  -2   -1.60    5.10
  11   6  -2   -6.90    5.00
 -12   4   2   16.90    7.20
 -12   4   2   19.10    7.00
 -12   4   2   29.60    6.40
  12  -4  -2   29.20    6.60
 -12   3   2   -3.30    5.70
 -12   3   2    4.90    4.90
 -12   3   2    4.50    5.90
  12  -3  -2   -2.90    3.60
  12  -3  -2   -0.10    4.20
 -12   2   2   15.80    7.00
 -12   2   2   29.90    7.40
 -12   2   2   44.00    7.40
  12  -2  -2   29.30    6.10
  12  -2  -2   40.80    6.80
 -12   1   2    5.90    5.90
 -12   1   2   14.40    5.70
 -12   1   2    4.20    7.00
  12  -1  -2   -1.50    3.80
  12  -1  -2   -0.60    4.10
 -12   0   2   44.60    7.70
 -12   0   2   43.90    8.00
 -12   0   2   56.19    8.10
  12   0  -2   31.80    6.30
  12   0  -2   36.50    6.40
 -12  -1   2    7.30    5.60
 -12  -1   2   -0.10    4.90
 -12  -1   2    0.00    5.00
  12   1  -2    2.70    4.30
  12   1  -2   -1.50    4.20
 -12  -2   2   45.20    7.90
 -12  -2   2   24.00    6.20
 -12  -2   2   42.90    7.50
  12   2  -2   29.80    6.50
  12   2  -2   40.00    7.10
 -12  -3   2   -7.00    3.80
 -12  -3   2    3.60    6.60
 -12  -3   2    4.90    5.20
  12   3  -2   -1.60    4.60
  12   3  -2    2.50    5.50
 -12  -4   2   11.20    6.80
 -12  -4   2   44.10    7.90
  12   4  -2   25.20    6.20
  12   4  -2   20.90    6.80
 -13   0   2    7.30    6.00
 -13   0   2    9.00    6.40
 -13   0   2   19.60    6.60
  13   0  -2   11.00    5.50
  13   0  -2    6.00    5.20
  12   4   3    6.20    5.60
  12   4   3   11.30    5.30
 -12  -4  -3    1.80    5.30
 -12  -4  -3    6.60    5.20
  12   3   3    5.80    5.20
  12   3   3    0.90    4.90
 -12  -3  -3    5.10    5.70
 -12  -3  -3    1.80    5.10
  12   2   3    1.80    4.90
  12   2   3    3.40    4.50
 -12  -2  -3   -1.90    5.20
 -12  -2  -3    3.40    5.70
  12   1   3    1.90    4.50
  12   1   3   -3.00    4.50
 -12  -1  -3   -6.60    5.20
 -12  -1  -3    5.40    5.20
  12   0   3    3.20    4.60
  12   0   3   -0.30    4.40
 -12   0  -3    7.00    6.10
 -12   0  -3   -6.70    4.60
 -12   0  -3    8.40    5.60
  12  -1   3   -5.80    3.90
  12  -1   3   -0.80    4.00
 -12   1  -3    2.20    5.30
 -12   1  -3    1.80    5.10
 -12   1  -3   -5.10    5.40
  12  -2   3   16.90    5.50
  12  -2   3    5.60    4.50
 -12   2  -3    3.80    5.80
 -12   2  -3   16.90    6.80
 -12   2  -3   10.90    5.70
  12  -3   3   -9.00    3.90
  12  -3   3    0.40    4.10
 -12   3  -3    1.50    5.10
 -12   3  -3   -1.30    5.80
 -12   3  -3   11.10    6.70
  12  -4   3    1.40    4.10
  12  -4   3    8.20    5.20
 -12   4  -3   -4.50    5.50
 -12   4  -3    6.00    6.40
 -12   4  -3   -2.80    6.10
  11   6   3    9.40    5.80
  11   6   3    7.40    5.50
 -11  -6  -3    3.80    5.50
 -11  -6  -3    6.10    6.10
  11   5   3    3.90    5.20
  11   5   3    3.50    4.90
 -11  -5  -3   -2.10    5.00
 -11  -5  -3   10.20    6.40
 -11  -5  -3   -7.10    4.10
  11   4   3    6.80    5.20
  11   4   3   18.30    5.90
 -11  -4  -3   22.10    5.90
 -11  -4  -3    9.50    6.20
  11   3   3   -0.50    4.60
  11   3   3    3.20    4.20
 -11  -3  -3    8.80    5.00
 -11  -3  -3    7.70    5.30
  11   2   3    3.10    4.20
  11   2   3   -1.20    3.80
 -11  -2  -3    3.50    4.90
 -11  -2  -3    6.60    5.20
  11   1   3    0.40    4.00
  11   1   3   -3.20    3.80
 -11  -1  -3   -1.50    4.90
 -11  -1  -3    0.00    5.00
 -11  -1  -3   -1.70    4.90
  11   0   3   -4.30    3.60
  11   0   3    8.70    4.30
 -11   0  -3    2.90    5.00
 -11   0  -3    1.70    4.30
 -11   0  -3    5.00    5.10
  11  -1   3    6.00    4.20
  11  -1   3    4.80    4.20
 -11   1  -3   11.70    5.00
 -11   1  -3   10.20    5.60
 -11   1  -3    4.80    5.40
  11  -2   3   -6.10    3.00
  11  -2   3    7.40    4.60
  11  -2   3    3.20    3.70
 -11   2  -3    4.50    5.30
 -11   2  -3    3.40    4.80
 -11   2  -3   -3.70    4.80
  11  -3   3    2.60    3.80
  11  -3   3    0.50    4.20
  11  -3   3   -1.10    4.40
 -11   3  -3    0.30    5.60
 -11   3  -3    4.20    5.50
 -11   3  -3    0.40    5.50
  11  -4   3   13.60    4.70
  11  -4   3   14.20    5.50
 -11   4  -3   14.30    5.30
 -11   4  -3   24.00    6.50
 -11   4  -3    1.80    5.70
  11  -5   3    5.30    4.20
  11  -5   3    2.10    4.60
 -11   5  -3    3.70    4.60
 -11   5  -3   -3.10    5.80
 -11   5  -3    0.40    5.90
  11  -6   3    6.90    4.90
  11  -6   3    7.80    4.90
  11  -6   3    8.00    5.30
 -11   6  -3   10.00    6.60
 -11   6  -3    3.30    7.40
  10   7   3    2.20    5.30
  10   7   3    6.00    5.20
  10   7   3    7.60    4.70
 -10  -7  -3   11.30    5.50
 -10  -7  -3    6.10    4.80
 -10  -7  -3    4.90    5.20
  10   6   3    5.80    4.20
  10   6   3    2.10    4.70
  10   6   3    2.40    6.70
 -10  -6  -3    6.60    4.80
 -10  -6  -3    0.80    4.80
  10   5   3   -7.30    4.40
  10   5   3   -8.60    4.20
 -10  -5  -3   -2.10    4.60
 -10  -5  -3    4.00    4.20
 -10  -5  -3    7.40    5.20
  10   4   3    0.30    4.40
  10   4   3   -1.50    3.90
 -10  -4  -3    4.20    4.30
 -10  -4  -3   14.70    5.60
  10   3   3   -4.80    3.50
  10   3   3   -0.90    3.90
 -10  -3  -3   -8.80    4.30
 -10  -3  -3   -0.50    4.50
 -10  -3  -3    1.20    4.00
  10   2   3    4.80    4.10
  10   2   3   -1.00    3.90
 -10  -2  -3    2.50    4.80
 -10  -2  -3    4.50    4.60
 -10  -2  -3    0.80    4.30
 -10  -2  -3    4.10    4.40
  10   1   3   -2.30    3.60
  10   1   3    6.80    3.90
 -10  -1  -3   -1.10    3.60
 -10  -1  -3    0.70    4.30
 -10  -1  -3    9.10    5.00
 -10  -1  -3   -1.00    4.40
  10   0   3   -5.60    3.20
  10   0   3   -0.30    3.70
 -10   0  -3   -0.30    3.80
 -10   0  -3   -7.40    4.30
 -10   0  -3    1.70    5.00
 -10   0  -3    1.80    4.60
  10  -1   3    0.20    3.20
  10  -1   3   11.70    4.10
  10  -1   3    4.10    3.60
 -10   1  -3   -0.70    4.50
 -10   1  -3   -4.70    4.20
 -10   1  -3    5.60    4.40
 -10   1  -3    1.20    4.60
  10  -2   3   -2.70    3.40
  10  -2   3    5.20    3.40
  10  -2   3    0.40    3.00
 -10   2  -3    3.40    4.70
 -10   2  -3    3.10    4.90
 -10   2  -3    9.90    5.80
 -10   2  -3    8.40    4.80
  10  -3   3    0.70    3.60
  10  -3   3   -0.80    3.50
  10  -3   3    6.80    3.40
 -10   3  -3    0.00    4.90
 -10   3  -3    6.50    5.20
 -10   3  -3   -0.30    4.40
 -10   3  -3    9.50    4.70
  10  -4   3    7.60    4.30
  10  -4   3    4.60    4.80
 -10   4  -3   -4.00    4.10
 -10   4  -3    1.60    5.10
 -10   4  -3    6.10    5.60
 -10   4  -3    4.90    4.50
  10  -5   3   -2.50    4.00
  10  -5   3   -2.80    3.70
  10  -5   3   -0.60    4.00
 -10   5  -3    3.90    5.40
 -10   5  -3    1.50    5.50
 -10   5  -3    1.10    4.20
  10  -6   3    1.60    4.00
  10  -6   3   -2.40    3.80
  10  -6   3    8.70    4.70
 -10   6  -3   -4.50    5.50
 -10   6  -3   -4.90    5.20
  10  -7   3    0.80    4.30
  10  -7   3    3.40    4.40
  10  -7   3    0.80    4.30
 -10   7  -3   12.50    6.70
 -10   7  -3    4.20    5.80
   9   8   3   15.40    6.20
   9   8   3   28.40    6.60
  -9  -8  -3   20.70    5.70
  -9  -8  -3   24.60    6.20
  -9  -8  -3   19.30    6.00
   9   7   3    5.30    4.80
   9   7   3   18.60    6.10
   9   7   3    0.30    4.10
  -9  -7  -3    9.80    5.20
  -9  -7  -3    8.60    4.60
  -9  -7  -3    4.90    4.60
   9   6   3   17.00    5.20
   9   6   3   12.70    4.30
   9   6   3    6.00    4.20
   9   6   3    8.70    5.10
  -9  -6  -3   20.00    5.30
  -9  -6  -3    9.80    4.30
  -9  -6  -3   12.10    5.50
  -9  -6  -3    4.90    5.80
  -9  -6  -3    3.70    4.50
   9   5   3    7.60    4.80
   9   5   3    0.20    3.40
   9   5   3    7.30    4.40
  -9  -5  -3    8.70    4.40
  -9  -5  -3   -5.40    3.80
  -9  -5  -3   -0.30    4.40
  -9  -5  -3    6.70    4.00
  -9  -5  -3    2.20    4.20
   9   4   3   38.90    6.10
   9   4   3   27.80    4.70
   9   4   3   20.50    4.90
  -9  -4  -3   20.30    5.60
  -9  -4  -3   25.10    5.80
  -9  -4  -3   28.20    5.10
   9   3   3    6.50    3.80
   9   3   3    7.10    3.20
   9   3   3    3.30    3.70
  -9  -3  -3   11.60    4.00
  -9  -3  -3    8.30    4.80
  -9  -3  -3    5.30    4.70
  -9  -3  -3    1.70    4.80
   9   2   3    1.10    3.20
   9   2   3    6.50    3.70
  -9  -2  -3    3.50    3.90
  -9  -2  -3   -3.50    4.00
  -9  -2  -3    4.70    4.40
  -9  -2  -3    1.20    2.90
   9   1   3    4.30    3.40
   9   1   3   -2.00    3.00
  -9  -1  -3   -4.00    3.90
  -9  -1  -3    2.10    3.90
  -9  -1  -3    6.30    3.40
  -9  -1  -3    4.70    3.30
   9   0   3    3.20    3.30
   9   0   3    8.00    3.50
  -9   0  -3    1.20    4.10
  -9   0  -3    7.10    4.40
  -9   0  -3    5.50    4.20
  -9   0  -3    4.00    3.50
   9  -1   3   -0.10    3.00
   9  -1   3    2.00    3.30
   9  -1   3    0.80    3.10
  -9   1  -3    1.70    3.60
  -9   1  -3    2.80    4.00
  -9   1  -3   -9.10    3.60
  -9   1  -3   -1.00    2.90
   9  -2   3    3.50    3.50
   9  -2   3   -1.10    2.70
   9  -2   3    1.40    2.90
  -9   2  -3    1.30    4.20
  -9   2  -3   -2.00    4.10
  -9   2  -3  -10.70    3.40
  -9   2  -3   -1.60    4.50
   9  -3   3   10.90    3.70
   9  -3   3    9.20    3.70
   9  -3   3    1.20    3.50
  -9   3  -3    0.90    4.10
  -9   3  -3   10.10    4.30
  -9   3  -3   12.80    5.00
  -9   3  -3   13.40    5.20
   9  -4   3   19.00    4.80
   9  -4   3   27.20    5.40
   9  -4   3   27.40    5.00
  -9   4  -3   27.70    5.50
  -9   4  -3   19.20    5.70
  -9   4  -3   21.90    5.80
  -9   4  -3   38.30    5.70
   9  -5   3    4.10    3.90
   9  -5   3    2.40    3.50
   9  -5   3    4.90    4.00
  -9   5  -3    2.70    3.70
  -9   5  -3    1.50    3.80
  -9   5  -3    4.00    5.00
  -9   5  -3    7.00    5.20
   9  -6   3   12.60    4.40
   9  -6   3   23.10    5.50
   9  -6   3    0.90    3.70
  -9   6  -3   18.00    6.90
  -9   6  -3   10.00    5.60
   9  -7   3   -4.20    3.80
   9  -7   3    2.30    4.10
  -9   7  -3   14.10    6.20
  -9   7  -3    1.60    5.50
   9  -8   3   12.70    5.80
   9  -8   3   26.20    6.10
  -9   8  -3   26.70    6.60
  -9   8  -3   20.50    6.30
  -9   8  -3   17.30    6.80
   8   9   3   -9.00    4.40
   8   9   3   -6.20    4.50
  -8  -9  -3    8.30    5.30
  -8  -9  -3   -4.70    4.40
   8   8   3   27.40    6.40
   8   8   3   20.30    6.00
   8   8   3   24.60    5.50
  -8  -8  -3   16.70    6.40
  -8  -8  -3   24.80    6.80
  -8  -8  -3   32.20    6.20
   8   7   3   -4.00    3.90
   8   7   3   10.70    3.80
   8   7   3    3.00    3.20
   8   7   3    6.40    4.70
   8   7   3   -6.50    3.90
  -8  -7  -3    4.70    5.30
  -8  -7  -3    1.20    4.80
  -8  -7  -3    2.30    4.40
  -8  -7  -3    5.30    4.70
   8   6   3    7.70    4.30
   8   6   3    1.40    2.80
   8   6   3    2.50    3.80
   8   6   3    2.50    3.00
   8   6   3   -0.10    3.90
  -8  -6  -3    0.60    4.30
  -8  -6  -3   11.20    4.80
  -8  -6  -3    0.10    3.90
  -8  -6  -3    1.30    4.10
  -8  -6  -3   -0.10    2.90
   8   5   3    2.40    2.70
   8   5   3    2.30    3.60
   8   5   3   -3.90    3.20
   8   5   3   10.30    4.00
   8   5   3    3.30    3.80
  -8  -5  -3    2.00    3.90
  -8  -5  -3   -4.40    3.30
  -8  -5  -3    1.10    4.00
  -8  -5  -3    0.00    3.70
  -8  -5  -3    0.20    4.50
   8   4   3   27.90    4.40
   8   4   3   25.60    5.10
   8   4   3   23.50    4.80
  -8  -4  -3   19.50    5.00
  -8  -4  -3   20.90    3.70
  -8  -4  -3   24.40    5.50
  -8  -4  -3   17.60    5.00
  -8  -4  -3   26.50    5.10
   8   3   3    9.10    3.70
   8   3   3    5.90    3.40
   8   3   3    5.00    3.40
  -8  -3  -3   -0.20    3.90
  -8  -3  -3    7.50    3.60
  -8  -3  -3    7.00    2.90
  -8  -3  -3    9.00    4.40
   8   2   3    2.60    3.20
   8   2   3    9.10    3.60
   8   2   3    6.70    2.40
  -8  -2  -3    5.50    3.40
  -8  -2  -3    6.00    3.80
  -8  -2  -3    1.90    3.80
  -8  -2  -3    3.50    3.90
   8   1   3    1.50    2.80
   8   1   3   -3.60    2.60
   8   1   3    1.30    2.20
  -8  -1  -3   -0.30    3.40
  -8  -1  -3   -0.50    2.40
  -8  -1  -3    1.40    3.60
  -8  -1  -3    0.40    2.90
   8   0   3    6.90    3.20
   8   0   3    5.30    2.90
   8   0   3   13.30    3.40
  -8   0  -3   -2.50    2.50
  -8   0  -3    3.30    4.00
  -8   0  -3    3.40    3.10
  -8   0  -3    3.00    3.80
   8  -1   3    0.60    2.60
   8  -1   3    0.30    2.50
   8  -1   3    1.90    2.90
  -8   1  -3   -0.50    3.50
  -8   1  -3    3.20    2.70
  -8   1  -3    1.90    3.90
  -8   1  -3   -3.10    4.00
   8  -2   3    8.20    3.20
   8  -2   3    1.70    3.30
   8  -2   3    5.00    2.70
  -8   2  -3    6.60    4.20
  -8   2  -3    2.70    3.90
  -8   2  -3    2.50    3.70
  -8   2  -3   -0.20    3.60
   8  -3   3    6.00    3.50
   8  -3   3   -0.70    3.50
   8  -3   3    5.10    3.60
   8  -3   3    7.20    2.70
  -8   3  -3   11.20    4.70
  -8   3  -3    6.90    3.90
  -8   3  -3   14.50    4.60
  -8   3  -3    7.60    3.80
   8  -4   3   23.80    4.60
   8  -4   3   21.00    3.30
   8  -4   3   19.20    4.40
   8  -4   3   21.40    4.80
  -8   4  -3   15.00    4.90
  -8   4  -3   24.80    4.90
  -8   4  -3   23.30    4.20
  -8   4  -3   12.20    5.10
  -8   4  -3   14.00    4.20
  -8   4  -3   18.60    4.10
   8  -5   3    1.10    3.80
   8  -5   3   -1.00    3.40
  -8   5  -3   -0.90    4.30
  -8   5  -3    0.50    3.30
  -8   5  -3    2.30    3.20
  -8   5  -3   -1.10    3.30
  -8   5  -3   -2.80    3.00
  -8   5  -3   -7.10    4.20
   8  -6   3   -0.20    3.40
   8  -6   3    1.60    4.20
   8  -6   3    0.80    3.60
  -8   6  -3    6.90    3.90
  -8   6  -3   -3.30    3.60
  -8   6  -3    3.60    4.70
  -8   6  -3   -2.10    4.40
   8  -7   3    0.20    3.60
   8  -7   3    7.00    4.30
  -8   7  -3   12.50    5.40
  -8   7  -3    2.30    3.60
  -8   7  -3   -2.10    4.90
   8  -8   3   31.20    6.20
   8  -8   3   28.60    6.40
  -8   8  -3   17.70    6.90
  -8   8  -3   15.60    6.20
  -8   8  -3   16.40    5.70
   8  -9   3    1.70    4.30
   8  -9   3   -3.40    3.40
  -8   9  -3    3.20    5.10
  -8   9  -3   11.50    6.10
  -8   9  -3    7.90    5.10
   7  10   3    9.70    4.60
   7  10   3   18.10    6.60
  -7 -10  -3    9.40    5.40
  -7 -10  -3    4.10    4.90
  -7 -10  -3   18.10    6.30
   7   9   3   -1.80    5.80
   7   9   3    4.80    5.10
   7   9   3    6.30    3.90
  -7  -9  -3  -10.90    5.30
  -7  -9  -3    8.60    5.00
   7   8   3   18.10    5.60
   7   8   3    3.20    3.40
   7   8   3    4.40    3.10
   7   8   3    3.70    4.40
  -7  -8  -3   11.90    5.60
  -7  -8  -3   17.10    5.70
  -7  -8  -3   -1.30    4.90
  -7  -8  -3   11.60    5.50
   7   7   3   -0.20    4.00
   7   7   3    4.40    4.30
   7   7   3   -2.60    2.40
   7   7   3    2.90    4.80
   7   7   3   -2.40    2.80
  -7  -7  -3   -2.20    3.60
  -7  -7  -3    4.20    3.30
  -7  -7  -3   -1.60    3.50
  -7  -7  -3    1.30    4.30
   7   6   3  131.79    7.40
   7   6   3  125.59    7.30
   7   6   3  126.89    9.00
   7   6   3  127.49    8.40
   7   6   3  118.29    8.80
  -7  -6  -3  148.59    7.30
  -7  -6  -3  132.99    9.70
  -7  -6  -3  144.99    9.70
  -7  -6  -3  125.79    8.30
  -7  -6  -3  134.29    8.00
   7   5   3   26.80    4.90
   7   5   3   38.00    5.30
   7   5   3   31.40    4.10
   7   5   3   34.50    4.50
   7   5   3   38.10    5.30
  -7  -5  -3   34.90    3.90
  -7  -5  -3   41.20    6.20
  -7  -5  -3   35.60    5.30
  -7  -5  -3   38.50    4.20
  -7  -5  -3   33.50    5.30
  -7  -5  -3   40.20    4.90
  -7  -5  -3   39.40    4.10
  -7  -5  -3   46.10    6.10
   7   4   3   20.10    3.80
   7   4   3   11.70    3.80
   7   4   3   14.50    3.10
   7   4   3   16.00    3.60
   7   4   3   19.50    4.20
  -7  -4  -3   19.60    3.30
  -7  -4  -3   14.00    4.10
  -7  -4  -3   11.50    2.70
  -7  -4  -3   15.40    3.50
  -7  -4  -3   18.70    4.40
  -7  -4  -3   18.70    3.20
  -7  -4  -3   13.10    4.40
   7   3   3   97.19    6.70
   7   3   3   86.49    6.60
   7   3   3   90.69    6.40
  -7  -3  -3   81.69    6.80
  -7  -3  -3   91.39    7.00
  -7  -3  -3   94.59    4.80
  -7  -3  -3   87.39    4.50
  -7  -3  -3   86.09    6.20
  -7  -3  -3  100.39    5.50
   7   2   3    0.10    2.60
   7   2   3   -3.20    1.80
   7   2   3    0.00    2.60
  -7  -2  -3    2.60    3.10
  -7  -2  -3   -4.90    3.10
  -7  -2  -3   -0.30    2.20
  -7  -2  -3    2.70    3.40
  -7  -2  -3   -2.70    1.40
  -7  -2  -3    2.80    1.70
   7   1   3   48.80    5.10
   7   1   3   53.09    3.70
   7   1   3   46.50    4.90
  -7  -1  -3   47.80    5.60
  -7  -1  -3   50.69    3.10
  -7  -1  -3   53.59    5.80
  -7  -1  -3   56.99    5.50
  -7  -1  -3   48.10    4.50
  -7  -1  -3   50.39    3.10
   7   0   3   -0.70    1.60
   7   0   3    0.10    2.50
   7   0   3    0.40    2.30
   7   0   3   -2.20    2.30
   7   0   3    1.90    1.90
  -7   0  -3    1.10    3.30
  -7   0  -3   -1.40    2.10
  -7   0  -3   -0.90    1.40
  -7   0  -3    1.40    1.50
  -7   0  -3    1.70    3.30
  -7   0  -3    1.30    2.70
   7  -1   3   52.19    5.00
   7  -1   3   57.89    4.90
   7  -1   3   55.59    5.40
   7  -1   3   49.30    3.70
  -7   1  -3   46.90    3.30
  -7   1  -3   57.09    5.90
  -7   1  -3   56.09    5.60
  -7   1  -3   54.49    5.80
  -7   1  -3   50.29    5.10
  -7   1  -3   47.70    3.40
   7  -2   3   -3.20    2.40
   7  -2   3   -2.40    2.40
   7  -2   3    4.10    2.90
   7  -2   3   -1.20    2.50
   7  -2   3    1.90    1.80
  -7   2  -3    4.10    2.00
  -7   2  -3   -3.90    2.80
  -7   2  -3    4.80    3.50
  -7   2  -3   -0.40    3.20
  -7   2  -3    1.20    2.00
  -7   2  -3   -1.40    3.50
   7  -3   3   93.89    6.70
   7  -3   3   92.39    6.40
   7  -3   3   92.49    6.10
   7  -3   3   95.39    5.20
   7  -3   3   87.49    4.80
  -7   3  -3   91.09    5.30
  -7   3  -3   88.99    6.80
  -7   3  -3   92.69    7.20
  -7   3  -3   87.99    5.10
  -7   3  -3   91.09    7.30
  -7   3  -3   93.99    7.30
   7  -4   3   22.40    4.20
   7  -4   3   16.10    3.70
   7  -4   3   20.60    3.10
   7  -4   3   20.80    3.30
  -7   4  -3   22.40    4.10
  -7   4  -3   18.90    4.80
  -7   4  -3   18.30    4.00
  -7   4  -3   17.60    3.30
  -7   4  -3   18.30    4.80
  -7   4  -3   13.50    2.90
   7  -5   3   39.00    5.40
   7  -5   3   44.20    5.90
   7  -5   3   36.20    4.20
   7  -5   3   32.20    5.30
  -7   5  -3   41.30    6.20
  -7   5  -3   30.10    4.60
  -7   5  -3   31.70    4.90
  -7   5  -3   37.60    5.00
  -7   5  -3   43.40    6.10
  -7   5  -3   34.20    4.80
   7  -6   3  126.19    8.10
   7  -6   3  117.69    8.20
   7  -6   3  141.39    9.60
   7  -6   3  130.89    7.50
  -7   6  -3  140.79    8.80
  -7   6  -3  128.79    8.30
  -7   6  -3  134.99    9.60
  -7   6  -3  147.99    9.40
   7  -7   3    6.80    3.10
   7  -7   3    6.30    3.90
   7  -7   3    3.20    4.30
  -7   7  -3   -1.30    4.40
  -7   7  -3   -0.20    3.30
  -7   7  -3    0.60    4.30
   7  -8   3    3.70    4.70
   7  -8   3    7.90    4.40
  -7   8  -3    4.10    5.00
  -7   8  -3   -0.30    4.60
  -7   8  -3   -3.70    5.30
   7  -9   3   12.40    4.70
   7  -9   3   11.50    4.10
  -7   9  -3    6.20    4.80
  -7   9  -3   -1.30    5.00
  -7   9  -3   -7.60    4.30
   7 -10   3    8.20    5.20
   7 -10   3   17.80    5.20
  -7  10  -3   10.00    6.30
  -7  10  -3   14.60    5.80
   6  10   3   15.10    6.20
   6  10   3    7.30    3.90
  -6 -10  -3   12.50    6.40
  -6 -10  -3   24.80    6.20
  -6 -10  -3    6.60    6.40
   6   9   3    1.10    4.90
   6   9   3   -4.50    4.30
   6   9   3    0.80    4.10
  -6  -9  -3    3.00    4.50
  -6  -9  -3   -1.20    4.20
   6   8   3   -2.60    2.40
   6   8   3   -3.40    3.50
   6   8   3    4.50    4.40
   6   8   3    7.90    4.60
  -6  -8  -3   -1.30    4.10
  -6  -8  -3    2.10    4.70
  -6  -8  -3   -6.50    3.70
  -6  -8  -3   -3.60    4.10
   6   7   3   25.10    4.60
   6   7   3   19.70    5.10
   6   7   3   20.00    4.20
   6   7   3   17.70    5.00
   6   7   3   24.60    4.10
  -6  -7  -3   14.90    4.60
  -6  -7  -3   27.30    4.70
  -6  -7  -3   19.60    5.10
  -6  -7  -3   27.20    5.70
   6   6   3   40.80    5.30
   6   6   3   34.10    4.90
   6   6   3   31.00    4.20
   6   6   3   31.00    5.40
   6   6   3   35.60    4.50
  -6  -6  -3   37.70    6.00
  -6  -6  -3   36.20    4.80
  -6  -6  -3   41.60    5.60
  -6  -6  -3   38.10    5.60
  -6  -6  -3   37.30    5.20
  -6  -6  -3   38.80    4.60
   6   5   3   54.49    4.70
   6   5   3   63.99    5.30
   6   5   3   71.59    6.50
   6   5   3   55.09    5.90
   6   5   3   73.99    6.20
  -6  -5  -3   59.39    6.50
  -6  -5  -3   66.49    4.60
  -6  -5  -3   64.19    6.30
  -6  -5  -3   50.69    4.90
  -6  -5  -3   66.09    5.80
  -6  -5  -3   60.49    5.90
   6   4   3    3.90    2.70
   6   4   3    3.30    2.40
   6   4   3    4.70    3.10
   6   4   3    1.30    3.00
   6   4   3    6.30    3.00
  -6  -4  -3    1.60    3.20
  -6  -4  -3    2.60    2.60
  -6  -4  -3    6.10    2.20
  -6  -4  -3    3.30    3.40
  -6  -4  -3    5.20    3.20
  -6  -4  -3    3.80    2.50
   6   3   3   26.20    3.70
   6   3   3   20.00    3.70
   6   3   3   29.30    4.20
   6   3   3   23.70    3.30
   6   3   3   30.60    3.30
  -6  -3  -3   25.40    3.00
  -6  -3  -3   29.80    2.80
  -6  -3  -3   28.50    3.40
  -6  -3  -3   23.60    4.10
  -6  -3  -3   23.50    3.60
  -6  -3  -3   26.20    4.20
   6   2   3    2.10    2.60
   6   2   3   -0.30    2.40
   6   2   3    1.20    2.50
  -6  -2  -3    3.70    3.10
  -6  -2  -3    2.00    1.60
  -6  -2  -3    1.40    2.00
  -6  -2  -3   -1.40    1.50
  -6  -2  -3    3.90    3.20
  -6  -2  -3    5.20    2.90
   6   1   3    5.90    2.70
   6   1   3    6.30    2.20
   6   1   3    8.90    2.10
  -6  -1  -3    8.40    3.10
  -6  -1  -3   11.70    1.80
  -6  -1  -3    9.80    1.60
  -6  -1  -3    8.50    3.40
  -6  -1  -3    6.10    3.00
  -6  -1  -3    9.70    2.50
   6   0   3    1.00    1.50
   6   0   3    3.40    1.80
   6   0   3    1.10    2.00
   6   0   3    1.50    2.20
   6   0   3    1.80    1.50
  -6   0  -3    0.90    2.30
  -6   0  -3   -3.70    2.80
  -6   0  -3    4.60    3.00
  -6   0  -3    1.20    1.20
  -6   0  -3   -1.40    1.20
  -6   0  -3    2.50    2.90
   6  -1   3    7.70    2.30
   6  -1   3    9.10    2.70
   6  -1   3   10.00    1.50
   6  -1   3    7.00    2.00
   6  -1   3    8.90    2.90
  -6   1  -3   15.50    3.60
  -6   1  -3    9.80    1.80
  -6   1  -3   11.80    3.10
  -6   1  -3    5.30    1.90
  -6   1  -3   10.60    3.40
  -6   1  -3    3.70    2.90
   6  -2   3    1.40    1.50
   6  -2   3    4.10    2.10
   6  -2   3    1.70    1.10
   6  -2   3   -0.20    2.40
   6  -2   3    1.70    2.50
   6  -2   3    7.00    2.60
  -6   2  -3    1.20    1.60
  -6   2  -3   -2.10    2.70
  -6   2  -3    0.20    2.80
  -6   2  -3    4.00    2.00
  -6   2  -3    4.60    3.10
  -6   2  -3    1.10    3.20
   6  -3   3   30.30    4.10
   6  -3   3   28.40    3.20
   6  -3   3   26.30    2.90
   6  -3   3   27.20    4.00
  -6   3  -3   26.00    3.30
  -6   3  -3   30.40    4.10
  -6   3  -3   27.20    4.50
  -6   3  -3   30.80    4.10
  -6   3  -3   23.40    3.80
  -6   3  -3   24.80    3.20
   6  -4   3    5.20    3.20
   6  -4   3   10.20    3.30
   6  -4   3    4.10    2.80
   6  -4   3    5.70    1.70
   6  -4   3    4.20    2.50
  -6   4  -3    3.60    3.30
  -6   4  -3    5.80    3.80
  -6   4  -3    2.20    3.70
  -6   4  -3    7.30    3.00
  -6   4  -3    3.90    2.40
  -6   4  -3    0.20    2.20
   6  -5   3   63.99    5.10
   6  -5   3   53.19    5.60
   6  -5   3   70.59    6.10
   6  -5   3   62.19    5.90
  -6   5  -3   67.59    6.70
  -6   5  -3   63.19    5.00
  -6   5  -3   71.49    5.50
  -6   5  -3   73.19    5.90
  -6   5  -3   62.49    5.10
  -6   5  -3   61.39    6.50
   6  -6   3   32.90    4.80
   6  -6   3   41.60    5.30
   6  -6   3   39.80    5.30
   6  -6   3   39.00    5.50
  -6   6  -3   43.10    6.00
  -6   6  -3   37.10    5.00
  -6   6  -3   37.00    6.00
  -6   6  -3   31.30    4.90
   6  -7   3   19.20    4.80
   6  -7   3   11.90    4.00
   6  -7   3   25.90    4.40
   6  -7   3   24.30    4.70
  -6   7  -3   18.20    5.60
  -6   7  -3   15.10    4.20
  -6   7  -3   11.20    3.80
  -6   7  -3   16.00    4.80
   6  -8   3    1.60    3.20
   6  -8   3    5.30    3.60
   6  -8   3    6.80    4.20
   6  -8   3   -0.20    3.70
  -6   8  -3    3.70    4.20
  -6   8  -3    6.30    4.90
  -6   8  -3   -3.40    3.80
   6  -9   3    0.90    3.50
   6  -9   3    3.20    3.90
   6  -9   3    5.40    3.70
  -6   9  -3   -3.40    3.60
  -6   9  -3   -2.20    4.70
  -6   9  -3   -0.40    4.60
   6 -10   3    3.90    4.90
   6 -10   3    5.30    4.00
   6 -10   3   11.20    4.60
  -6  10  -3   13.30    5.80
  -6  10  -3   14.00    6.20
   5  11   3    7.90    6.00
   5  11   3   -1.20    4.20
  -5 -11  -3    2.90    6.20
  -5 -11  -3   -2.50    5.10
  -5 -11  -3    4.10    5.60
   5  10   3   11.70    5.70
   5  10   3    3.70    4.50
  -5 -10  -3   10.50    5.60
  -5 -10  -3   10.90    6.60
  -5 -10  -3    7.40    6.30
   5   9   3    1.30    3.50
   5   9   3    4.00    4.70
  -5  -9  -3   15.00    5.10
  -5  -9  -3   10.50    5.40
  -5  -9  -3    4.50    4.50
   5   8   3   42.80    6.40
   5   8   3   51.79    5.10
   5   8   3   47.30    5.90
   5   8   3   44.60    6.90
  -5  -8  -3   52.49    6.70
  -5  -8  -3   52.89    6.50
  -5  -8  -3   55.99    7.40
  -5  -8  -3   54.19    6.70
   5   7   3   16.10    4.60
   5   7   3   12.50    3.00
   5   7   3   17.30    4.60
   5   7   3   15.60    3.70
  -5  -7  -3   17.40    4.50
  -5  -7  -3    9.60    4.70
  -5  -7  -3   14.00    3.90
  -5  -7  -3   12.40    4.20
  -5  -7  -3   15.60    3.60
   5   6   3  170.58    9.00
   5   6   3  162.98    9.00
   5   6   3  172.58    8.50
   5   6   3  172.88    7.40
   5   6   3  175.48    7.80
  -5  -6  -3  165.88    8.00
  -5  -6  -3  168.28    7.20
  -5  -6  -3  162.28    9.40
  -5  -6  -3  179.68    8.80
  -5  -6  -3  170.18    6.40
  -5  -6  -3  154.88    8.10
   5   5   3   88.59    6.50
   5   5   3   87.29    6.00
   5   5   3   96.19    5.90
   5   5   3   89.79    6.70
   5   5   3   83.19    5.00
  -5  -5  -3   86.59    4.80
  -5  -5  -3   83.79    7.10
  -5  -5  -3   79.99    6.20
  -5  -5  -3  102.69    6.00
  -5  -5  -3   85.59    5.90
   5   4   3    3.40    2.10
   5   4   3   -0.10    2.30
   5   4   3    2.90    2.00
   5   4   3    2.00    2.70
   5   4   3    4.30    2.90
  -5  -4  -3    2.30    1.70
  -5  -4  -3    2.20    2.60
  -5  -4  -3   -1.70    3.00
  -5  -4  -3    5.10    2.90
  -5  -4  -3    3.30    2.90
  -5  -4  -3    4.90    2.30
   5   3   3   91.79    4.70
   5   3   3   71.29    5.30
   5   3   3   85.29    5.70
   5   3   3   89.19    5.50
   5   3   3   81.69    4.50
  -5  -3  -3   75.99    5.10
  -5  -3  -3   73.99    5.60
  -5  -3  -3   88.49    5.50
  -5  -3  -3   91.59    4.50
   5   2   3   66.39    4.20
   5   2   3   65.39    3.80
   5   2   3   61.79    4.50
   5   2   3   67.59    4.60
  -5  -2  -3   59.89    3.80
  -5  -2  -3   67.09    3.20
  -5  -2  -3   71.49    4.40
  -5  -2  -3   63.09    3.10
  -5  -2  -3   60.89    4.40
  -5  -2  -3   64.59    4.90
   5   1   3    2.00    2.10
   5   1   3    1.80    1.50
   5   1   3    0.50    1.90
  -5  -1  -3    2.50    2.40
  -5  -1  -3   -1.90    2.10
  -5  -1  -3    1.30    1.00
  -5  -1  -3    1.50    1.10
  -5  -1  -3   -1.20    1.70
  -5  -1  -3    2.20    1.70
   5   0   3    0.30    1.70
   5   0   3    1.10    1.50
   5   0   3    1.70    1.40
   5   0   3    0.70    1.80
   5   0   3   -0.70    1.70
  -5   0  -3   -0.50    1.70
  -5   0  -3   -1.30    0.90
  -5   0  -3   -7.60    2.10
  -5   0  -3   -0.40    1.60
  -5   0  -3    0.90    0.90
  -5   0  -3    1.20    2.40
   5  -1   3    0.40    1.00
   5  -1   3    2.10    1.60
   5  -1   3    0.90    1.90
   5  -1   3    2.70    2.10
   5  -1   3    2.20    1.90
   5  -1   3    3.10    1.30
  -5   1  -3   -0.20    2.60
  -5   1  -3   -0.60    1.30
  -5   1  -3    0.00    2.40
  -5   1  -3    4.00    2.50
  -5   1  -3    1.10    1.00
  -5   1  -3    1.10    2.20
   5  -2   3   71.69    4.70
   5  -2   3   64.59    4.50
   5  -2   3   65.89    4.00
   5  -2   3   69.79    4.60
   5  -2   3   72.49    3.60
  -5   2  -3   66.89    4.70
  -5   2  -3   71.79    3.70
  -5   2  -3   64.09    4.90
  -5   2  -3   66.09    3.30
  -5   2  -3   61.99    4.90
  -5   2  -3   72.39    5.30
   5  -3   3   77.69    5.60
   5  -3   3   81.39    4.20
   5  -3   3   78.49    5.10
   5  -3   3   76.99    5.00
   5  -3   3   79.79    3.80
   5  -3   3   76.89    2.90
  -5   3  -3   84.29    6.00
  -5   3  -3   81.19    5.80
  -5   3  -3   84.49    5.30
  -5   3  -3   75.29    4.20
  -5   3  -3   81.89    5.00
  -5   3  -3   89.39    4.80
   5  -4   3    2.20    2.50
   5  -4   3    2.80    2.40
   5  -4   3    2.70    1.20
   5  -4   3    2.50    2.80
   5  -4   3    5.50    2.30
   5  -4   3    1.20    1.50
  -5   4  -3    3.70    2.80
  -5   4  -3    6.60    2.40
  -5   4  -3    3.10    3.10
  -5   4  -3    1.00    2.70
  -5   4  -3   -1.30    3.10
  -5   4  -3    3.00    2.60
   5  -5   3   85.99    5.70
   5  -5   3   79.79    5.90
   5  -5   3   92.49    6.60
   5  -5   3   84.59    5.50
  -5   5  -3   87.99    5.70
  -5   5  -3   82.79    5.00
  -5   5  -3   85.99    6.90
  -5   5  -3   78.99    5.90
  -5   5  -3   83.89    6.60
  -5   5  -3   89.49    4.80
   5  -6   3  170.38    8.40
   5  -6   3  164.18    8.10
   5  -6   3  178.88    8.20
   5  -6   3  159.88    8.90
  -5   6  -3  161.68    8.60
  -5   6  -3  160.78    6.60
  -5   6  -3  172.78    8.80
  -5   6  -3  180.48    9.50
   5  -7   3   19.40    4.50
   5  -7   3   10.60    4.00
   5  -7   3   14.70    4.20
   5  -7   3   16.40    4.00
  -5   7  -3   20.40    4.50
  -5   7  -3   16.60    4.70
  -5   7  -3   15.20    4.80
   5  -8   3   54.59    6.10
   5  -8   3   45.70    6.40
   5  -8   3   50.39    5.80
   5  -8   3   54.99    6.50
  -5   8  -3   62.49    6.50
  -5   8  -3   49.20    6.80
  -5   8  -3   59.69    7.30
   5  -9   3    5.40    3.70
   5  -9   3    9.80    4.20
   5  -9   3    9.90    4.40
   5  -9   3    7.60    4.00
  -5   9  -3    3.50    4.60
  -5   9  -3    7.30    4.00
  -5   9  -3   11.60    5.30
   5 -10   3    9.70    5.00
   5 -10   3    7.50    4.40
   5 -10   3   18.90    5.60
  -5  10  -3   10.60    5.50
  -5  10  -3    9.90    5.10
  -5  10  -3   13.70    5.90
   5 -11   3    4.00    3.90
   5 -11   3    1.50    4.30
   5 -11   3   -6.00    3.60
  -5  11  -3    0.80    5.60
  -5  11  -3    1.80    5.00
  -5  11  -3   -7.00    4.90
   4  11   3    2.70    4.60
   4  11   3   10.40    5.80
  -4 -11  -3   -7.40    4.40
  -4 -11  -3    3.80    5.50
  -4 -11  -3    5.10    5.50
   4  10   3    7.90    5.40
   4  10   3    7.00    4.50
  -4 -10  -3    5.70    4.90
  -4 -10  -3   12.00    5.50
  -4 -10  -3    2.70    4.90
   4   9   3   -1.50    3.40
   4   9   3    2.40    4.30
  -4  -9  -3   -8.30    4.10
  -4  -9  -3    1.70    4.10
  -4  -9  -3   -0.30    5.00
   4   8   3   -2.20    3.90
   4   8   3   -0.10    3.10
   4   8   3   -1.00    2.30
  -4  -8  -3    0.60    3.70
  -4  -8  -3    1.80    3.90
  -4  -8  -3    0.40    4.10
  -4  -8  -3   -2.10    3.20
   4   7   3    0.00    3.50
   4   7   3    6.10    2.40
   4   7   3    9.10    3.30
   4   7   3    7.80    4.00
  -4  -7  -3    3.90    3.40
  -4  -7  -3    4.30    3.70
  -4  -7  -3    4.20    4.20
  -4  -7  -3   -1.50    3.30
   4   6   3  146.19    7.10
   4   6   3  151.28    8.20
   4   6   3  145.09    6.10
   4   6   3  147.09    8.40
   4   6   3  137.99    6.60
  -4  -6  -3  139.99    6.50
  -4  -6  -3  124.09    6.90
  -4  -6  -3  140.39    8.40
  -4  -6  -3  128.09    7.40
  -4  -6  -3  143.09    6.40
  -4  -6  -3  129.29    5.30
   4   5   3   22.40    3.10
   4   5   3   19.70    3.20
   4   5   3   26.20    4.30
   4   5   3   25.20    3.50
   4   5   3   27.20    4.10
  -4  -5  -3   23.80    3.80
  -4  -5  -3   26.50    3.30
  -4  -5  -3   22.90    4.50
  -4  -5  -3   25.30    3.30
  -4  -5  -3   26.40    4.20
  -4  -5  -3   22.20    2.80
   4   4   3   62.09    5.00
   4   4   3   44.00    3.40
   4   4   3   50.19    4.00
   4   4   3   41.40    4.10
   4   4   3   43.50    4.50
  -4  -4  -3   49.40    4.60
  -4  -4  -3   42.60    4.10
  -4  -4  -3   43.10    3.90
  -4  -4  -3   53.49    5.10
  -4  -4  -3   53.09    3.50
   4   3   3   54.89    4.30
   4   3   3   62.59    3.50
   4   3   3   56.89    4.40
   4   3   3   53.29    3.60
   4   3   3   52.89    4.10
  -4  -3  -3   63.19    3.20
  -4  -3  -3   58.19    3.50
  -4  -3  -3   54.59    4.10
  -4  -3  -3   48.80    4.70
  -4  -3  -3   59.79    4.50
   4   2   3  137.09    4.60
   4   2   3  134.59    5.30
   4   2   3  137.69    4.80
   4   2   3  136.69    5.50
   4   2   3  127.19    5.40
  -4  -2  -3  126.09    5.50
  -4  -2  -3  133.29    4.30
  -4  -2  -3  136.29    6.00
  -4  -2  -3  136.29    5.00
   4   1   3    5.30    1.50
   4   1   3    3.70    1.90
   4   1   3    2.20    1.40
   4   1   3    2.40    1.40
  -4  -1  -3    4.40    1.50
  -4  -1  -3    4.30    2.00
  -4  -1  -3    4.80    1.10
  -4  -1  -3    5.10    1.10
  -4  -1  -3    4.10    2.30
  -4  -1  -3    3.30    2.40
   4   0   3    2.60    1.70
   4   0   3    1.80    1.50
   4   0   3    1.80    1.30
   4   0   3    3.50    1.70
   4   0   3    6.60    1.90
  -4   0  -3    2.10    1.00
  -4   0  -3    0.10    2.30
  -4   0  -3    2.40    1.60
  -4   0  -3    4.90    2.20
  -4   0  -3    3.30    2.30
  -4   0  -3    2.40    0.90
   4  -1   3    4.70    1.60
   4  -1   3    4.00    1.10
   4  -1   3    3.30    1.40
   4  -1   3    2.30    1.70
   4  -1   3    5.80    1.90
   4  -1   3    1.20    1.70
  -4   1  -3    5.60    2.40
  -4   1  -3    4.50    1.20
  -4   1  -3    5.00    2.30
  -4   1  -3    6.80    2.10
  -4   1  -3    4.10    1.20
  -4   1  -3    4.80    1.70
   4  -2   3  138.49    4.70
   4  -2   3  131.59    3.10
   4  -2   3  125.69    5.40
   4  -2   3  123.89    5.20
   4  -2   3  130.59    4.50
   4  -2   3  135.39    5.40
  -4   2  -3  133.29    6.00
  -4   2  -3  128.69    5.20
  -4   2  -3  137.89    5.40
  -4   2  -3  130.39    4.30
  -4   2  -3  127.19    4.20
  -4   2  -3  122.89    5.50
   4  -3   3   52.59    2.70
   4  -3   3   52.29    3.90
   4  -3   3   54.79    4.40
   4  -3   3   50.99    2.60
   4  -3   3   56.39    3.60
   4  -3   3   57.39    4.10
  -4   3  -3   57.09    4.20
  -4   3  -3   56.29    4.00
  -4   3  -3   55.89    4.60
  -4   3  -3   56.29    3.70
  -4   3  -3   60.69    3.90
  -4   3  -3   60.59    4.20
   4  -4   3   52.39    4.40
   4  -4   3   48.10    4.60
   4  -4   3   42.50    2.40
   4  -4   3   45.10    4.30
   4  -4   3   48.70    4.40
  -4   4  -3   42.10    4.70
  -4   4  -3   50.79    4.20
  -4   4  -3   49.20    3.90
  -4   4  -3   40.50    4.40
  -4   4  -3   49.80    3.90
  -4   4  -3   51.69    4.40
   4  -5   3   25.10    3.50
   4  -5   3   22.60    3.70
   4  -5   3   24.60    3.60
   4  -5   3   26.70    4.10
  -4   5  -3   24.70    3.00
  -4   5  -3   24.60    3.70
  -4   5  -3   26.80    4.40
  -4   5  -3   23.50    4.40
  -4   5  -3   21.40    3.50
  -4   5  -3   27.10    3.00
   4  -6   3  146.99    8.00
   4  -6   3  148.39    7.20
   4  -6   3  138.59    3.20
   4  -6   3  147.59    7.30
   4  -6   3  142.59    7.50
  -4   6  -3  135.29    5.20
  -4   6  -3  147.69    7.60
  -4   6  -3  127.99    7.80
  -4   6  -3  139.29    7.50
  -4   6  -3  134.09    8.30
   4  -7   3    3.80    3.10
   4  -7   3    5.50    3.20
   4  -7   3    6.70    3.30
   4  -7   3    7.20    3.60
  -4   7  -3    7.10    3.90
  -4   7  -3    6.00    3.90
  -4   7  -3    6.60    3.30
   4  -8   3    3.60    3.50
   4  -8   3    2.70    3.00
   4  -8   3    3.90    3.60
   4  -8   3    5.10    3.80
  -4   8  -3    2.10    3.10
  -4   8  -3    2.70    4.00
  -4   8  -3    4.50    4.30
   4  -9   3    1.70    3.20
   4  -9   3   -1.40    3.60
   4  -9   3    2.80    3.90
   4  -9   3    0.30    3.60
  -4   9  -3    3.40    4.20
  -4   9  -3   -1.50    4.00
  -4   9  -3    1.60    3.10
  -4   9  -3    3.10    4.50
   4 -10   3    7.80    4.50
   4 -10   3    4.70    4.40
   4 -10   3    4.80    3.50
  -4  10  -3    4.40    5.10
  -4  10  -3    7.00    5.10
  -4  10  -3    0.50    5.30
   4 -11   3    2.40    4.40
   4 -11   3   -2.30    3.70
   4 -11   3    0.40    3.30
  -4  11  -3   -1.20    4.00
  -4  11  -3  -11.00    3.90
  -4  11  -3   -1.70    2.20
  -4  11  -3    2.90    5.50
   3  12   3   17.60    6.40
   3  12   3   15.90    6.50
  -3 -12  -3   13.20    6.40
  -3 -12  -3   12.10    5.80
  -3 -12  -3   16.40    6.60
   3  11   3    1.60    4.90
   3  11   3    2.10    4.20
  -3 -11  -3    2.40    5.80
  -3 -11  -3   11.10    5.70
  -3 -11  -3   -2.80    4.80
   3  10   3   22.10    6.30
   3  10   3   39.20    6.20
  -3 -10  -3   35.10    7.00
  -3 -10  -3   38.60    7.40
  -3 -10  -3   51.49    7.20
  -3 -10  -3   36.90    6.70
   3   9   3    6.20    4.60
   3   9   3    4.20    3.90
  -3  -9  -3    4.50    5.00
  -3  -9  -3    7.70    5.50
  -3  -9  -3    5.40    4.80
   3   8   3  109.49    9.00
   3   8   3   94.69    7.60
   3   8   3   93.49    5.60
  -3  -8  -3   95.29    8.00
  -3  -8  -3   96.79    7.70
  -3  -8  -3   97.19    7.10
  -3  -8  -3  113.39    9.20
   3   7   3   74.59    6.30
   3   7   3   84.49    5.30
   3   7   3   89.29    7.50
  -3  -7  -3   79.99    7.50
  -3  -7  -3   86.79    7.00
  -3  -7  -3   72.29    6.40
  -3  -7  -3   72.79    5.60
   3   6   3   36.60    3.40
   3   6   3   37.70    4.30
   3   6   3   44.00    5.20
   3   6   3   39.60    5.10
  -3  -6  -3   31.40    4.60
  -3  -6  -3   42.00    4.90
  -3  -6  -3   36.20    5.00
  -3  -6  -3   31.80    3.20
  -3  -6  -3   40.30    3.50
  -3  -6  -3   30.90    4.40
   3   5   3   21.40    3.80
   3   5   3   13.20    3.20
   3   5   3   17.60    2.50
   3   5   3   18.90    3.60
   3   5   3   20.80    2.80
  -3  -5  -3   18.30    3.60
  -3  -5  -3   24.40    4.10
  -3  -5  -3   18.70    2.50
  -3  -5  -3   20.10    2.80
  -3  -5  -3   22.40    3.40
   3   4   3  230.38    7.80
   3   4   3  228.18    6.20
   3   4   3  229.48    6.90
   3   4   3  213.28    7.60
   3   4   3  225.38    6.90
  -3  -4  -3  222.28    7.50
  -3  -4  -3  238.98    8.40
  -3  -4  -3  217.68    6.60
  -3  -4  -3  217.28    7.20
  -3  -4  -3  226.18    6.50
  -3  -4  -3  227.78    5.70
   3   3   3  364.96    9.10
   3   3   3  343.47    8.40
   3   3   3  363.96    7.70
   3   3   3  362.66    9.30
   3   3   3  366.96    8.70
   3   3   3  356.56    8.00
  -3  -3  -3  360.96    7.50
  -3  -3  -3  362.56    8.40
  -3  -3  -3  350.46    9.00
  -3  -3  -3  362.46    8.70
  -3  -3  -3  352.26    9.70
   3   2   3   17.30    1.90
   3   2   3   13.50    2.20
   3   2   3   19.90    2.00
   3   2   3   15.70    2.30
   3   2   3   14.30    2.20
   3   2   3   16.40    2.20
  -3  -2  -3   13.40    2.30
  -3  -2  -3   17.40    2.40
  -3  -2  -3   17.50    1.60
  -3  -2  -3   14.40    1.90
   3   1   3  495.85    8.40
   3   1   3  506.05    9.40
   3   1   3  493.45   10.10
   3   1   3  499.25    9.40
   3   1   3  498.05    9.70
   3   1   3  493.65    9.70
  -3  -1  -3  500.25   10.30
  -3  -1  -3  508.25    7.50
  -3  -1  -3  492.65    7.60
  -3  -1  -3  499.45   10.10
  -3  -1  -3  496.45    9.40
  -3  -1  -3  489.95    8.40
   3   0   3    1.70    1.60
   3   0   3    1.40    0.60
   3   0   3    0.40    1.30
   3   0   3   -1.00    1.30
   3   0   3    1.30    1.20
   3   0   3    0.50    1.40
   3   0   3   -0.50    1.10
  -3   0  -3   -0.20    1.70
  -3   0  -3    2.60    1.90
  -3   0  -3    0.40    1.20
  -3   0  -3   -3.20    1.50
  -3   0  -3    0.00    0.60
  -3   0  -3   -0.10    0.50
   3  -1   3  506.75    9.80
   3  -1   3  499.65    9.10
   3  -1   3  502.55    9.80
   3  -1   3  492.65    9.60
   3  -1   3  492.95    9.90
   3  -1   3  503.15    7.20
   3  -1   3  512.75    9.10
  -3   1  -3  493.85   10.20
  -3   1  -3  498.55   10.00
  -3   1  -3  490.65   10.20
  -3   1  -3  497.95    9.80
  -3   1  -3  496.45    8.00
  -3   1  -3  490.85    7.90
  -3   1  -3  495.35    9.50
   3  -2   3   12.50    2.30
   3  -2   3   16.90    1.70
   3  -2   3   17.70    1.50
   3  -2   3   15.00    2.00
   3  -2   3   17.20    2.30
   3  -2   3   15.90    2.10
   3  -2   3   14.90    2.00
  -3   2  -3   16.90    2.00
  -3   2  -3   16.30    2.20
  -3   2  -3   17.90    2.40
  -3   2  -3   17.50    2.20
  -3   2  -3   15.10    2.10
  -3   2  -3   15.40    2.60
  -3   2  -3   18.90    2.60
   3  -3   3  346.87    6.30
   3  -3   3  337.07    8.90
   3  -3   3  366.76    8.90
   3  -3   3  337.37    8.30
   3  -3   3  360.36    8.30
   3  -3   3  345.77    7.80
  -3   3  -3  341.97    9.10
  -3   3  -3  344.67    7.70
  -3   3  -3  339.27    8.00
  -3   3  -3  346.87    7.80
  -3   3  -3  352.96    8.30
  -3   3  -3  351.16    8.90
   3  -4   3  231.58    7.50
   3  -4   3  234.38    7.30
   3  -4   3  225.38    5.80
   3  -4   3  226.78    3.80
   3  -4   3  218.88    7.80
   3  -4   3  236.88    7.20
  -3   4  -3  225.08    8.00
  -3   4  -3  230.68    7.50
  -3   4  -3  224.58    6.10
  -3   4  -3  228.78    6.00
  -3   4  -3  230.68    7.50
  -3   4  -3  243.98    7.40
   3  -5   3   19.30    3.40
   3  -5   3   16.80    3.20
   3  -5   3   22.70    3.50
   3  -5   3   17.00    2.90
  -3   5  -3   18.30    2.20
  -3   5  -3   20.60    3.40
  -3   5  -3   20.40    3.90
  -3   5  -3   19.50    3.70
  -3   5  -3   20.00    3.40
  -3   5  -3   22.60    2.30
   3  -6   3   29.40    4.30
   3  -6   3   32.60    4.30
   3  -6   3   29.70    3.80
   3  -6   3   35.00    4.50
  -3   6  -3   32.10    4.70
  -3   6  -3   35.60    4.90
  -3   6  -3   36.30    4.30
  -3   6  -3   34.50    2.70
   3  -7   3   72.99    6.20
   3  -7   3   79.79    6.60
   3  -7   3   77.59    6.50
   3  -7   3   74.09    5.50
  -3   7  -3   89.49    7.40
  -3   7  -3   83.99    7.30
  -3   7  -3   73.59    5.60
   3  -8   3   97.79    6.60
   3  -8   3   81.39    7.30
   3  -8   3   91.59    7.40
   3  -8   3   96.19    7.50
  -3   8  -3  113.89    8.80
  -3   8  -3   79.09    7.70
  -3   8  -3  105.69    6.60
  -3   8  -3  102.69    8.50
   3  -9   3    6.60    3.90
   3  -9   3   12.90    4.30
   3  -9   3    5.60    4.00
   3  -9   3    3.60    3.10
  -3   9  -3    2.60    4.30
  -3   9  -3    9.50    4.90
  -3   9  -3   11.00    4.80
   3 -10   3   37.80    6.40
   3 -10   3   44.50    5.90
   3 -10   3   43.20    6.60
   3 -10   3   40.80    6.40
  -3  10  -3   44.30    7.30
  -3  10  -3   43.30    6.60
  -3  10  -3   42.80    3.30
  -3  10  -3   40.40    7.00
   3 -11   3    2.70    4.40
   3 -11   3   13.00    5.30
   3 -11   3   -6.70    4.60
  -3  11  -3    6.50    5.20
  -3  11  -3    8.30    4.90
  -3  11  -3    9.10    5.60
   3 -12   3   15.30    5.80
   3 -12   3   16.30    5.80
  -3  12  -3   14.70    5.30
  -3  12  -3   11.70    6.10
  -3  12  -3   13.10    6.00
   2  12   3   -5.30    4.50
   2  12   3   -6.00    3.60
  -2 -12  -3    1.60    5.40
  -2 -12  -3   -8.60    4.70
  -2 -12  -3    2.90    6.00
   2  11   3    1.80    4.20
   2  11   3   -0.30    4.90
  -2 -11  -3    6.70    5.30
  -2 -11  -3   -4.20    4.50
  -2 -11  -3   -5.20    5.30
   2  10   3   12.00    5.30
   2  10   3   17.00    5.10
  -2 -10  -3    7.80    5.70
  -2 -10  -3    5.70    6.00
  -2 -10  -3   12.10    5.20
  -2 -10  -3   10.40    5.40
   2   9   3   10.10    4.20
   2   9   3    9.60    3.00
   2   9   3   12.10    4.80
  -2  -9  -3   11.00    5.10
  -2  -9  -3    3.30    4.70
  -2  -9  -3    9.60    5.40
  -2  -9  -3    5.50    4.60
   2   8   3   20.00    3.50
   2   8   3   23.10    4.50
   2   8   3   24.10    5.20
  -2  -8  -3   19.50    4.20
  -2  -8  -3   15.10    4.60
  -2  -8  -3   10.30    4.40
  -2  -8  -3   16.40    5.30
   2   7   3   37.50    4.70
   2   7   3   45.20    4.10
   2   7   3   29.10    5.20
  -2  -7  -3   42.70    4.70
  -2  -7  -3   33.80    5.10
  -2  -7  -3   34.40    4.90
  -2  -7  -3   40.10    5.90
   2   6   3    6.10    2.30
   2   6   3   10.90    3.20
   2   6   3   11.70    2.90
  -2  -6  -3    4.40    3.50
  -2  -6  -3    7.10    1.90
  -2  -6  -3   11.10    3.50
  -2  -6  -3    8.80    2.80
  -2  -6  -3    4.10    2.00
  -2  -6  -3    9.30    3.50
   2   5   3   98.39    6.00
   2   5   3  104.99    4.40
   2   5   3  105.89    5.40
   2   5   3  105.69    5.80
  -2  -5  -3  100.19    5.00
  -2  -5  -3  101.39    5.60
  -2  -5  -3   98.29    5.60
  -2  -5  -3  104.99    6.30
  -2  -5  -3   94.99    3.80
  -2  -5  -3   95.19    3.90
   2   4   3  155.78    5.60
   2   4   3  153.58    6.20
   2   4   3  144.39    4.60
   2   4   3  155.68    6.10
   2   4   3  153.28    4.80
  -2  -4  -3  154.88    5.70
  -2  -4  -3  154.08    6.70
  -2  -4  -3  159.18    4.80
  -2  -4  -3  159.48    6.10
  -2  -4  -3  153.78    4.70
   2   3   3  125.79    4.70
   2   3   3  130.99    4.60
   2   3   3  123.59    4.40
   2   3   3  126.29    3.70
   2   3   3  123.39    5.20
   2   3   3  129.39    4.20
  -2  -3  -3  120.89    4.90
  -2  -3  -3  125.59    4.20
  -2  -3  -3  123.59    4.80
  -2  -3  -3  117.49    5.40
  -2  -3  -3  128.29    3.40
  -2  -3  -3  132.39    4.30
   2   2   3   55.19    3.20
   2   2   3   56.49    3.40
   2   2   3   52.29    2.90
   2   2   3   55.79    2.70
   2   2   3   50.79    2.20
   2   2   3   52.39    2.40
  -2  -2  -3   55.89    3.30
  -2  -2  -3   55.79    2.90
  -2  -2  -3   53.29    2.30
  -2  -2  -3   50.09    2.80
  -2  -2  -3   53.59    3.20
   2   1   3    8.30    1.60
   2   1   3    4.80    1.10
   2   1   3    4.00    1.50
   2   1   3    6.20    1.50
   2   1   3    7.80    1.30
   2   1   3    6.40    0.90
   2   1   3    4.50    1.50
  -2  -1  -3    3.50    1.70
  -2  -1  -3    6.40    1.00
  -2  -1  -3    6.80    1.60
  -2  -1  -3    3.30    1.70
   2   0   3   -1.00    0.70
   2   0   3    2.10    0.90
   2   0   3   -0.20    1.10
   2   0   3    2.50    1.40
   2   0   3    2.00    1.50
   2   0   3    2.10    1.20
  -2   0  -3    2.60    1.30
  -2   0  -3    0.40    1.60
  -2   0  -3    2.30    1.70
  -2   0  -3   -1.20    1.50
   2  -1   3    5.70    1.00
   2  -1   3    8.30    1.50
   2  -1   3    3.90    1.50
   2  -1   3    5.70    1.30
   2  -1   3    4.10    1.50
   2  -1   3    6.50    1.40
  -2   1  -3    5.80    1.60
  -2   1  -3    5.70    0.90
  -2   1  -3    5.20    1.50
  -2   1  -3    3.70    1.60
  -2   1  -3    2.70    1.20
  -2   1  -3    4.70    1.00
  -2   1  -3    6.30    1.90
   2  -2   3   52.69    2.90
   2  -2   3   51.79    3.00
   2  -2   3   51.49    3.10
   2  -2   3   51.19    2.70
   2  -2   3   55.89    2.90
   2  -2   3   52.89    1.90
  -2   2  -3   52.89    3.40
  -2   2  -3   55.79    3.20
  -2   2  -3   55.89    2.70
  -2   2  -3   50.69    2.90
  -2   2  -3   55.49    3.20
  -2   2  -3   55.89    3.40
   2  -3   3  123.29    4.90
   2  -3   3  132.39    3.90
   2  -3   3  128.59    4.80
   2  -3   3  120.59    4.80
   2  -3   3  119.09    4.30
  -2   3  -3  128.59    5.20
  -2   3  -3  126.89    5.00
  -2   3  -3  135.89    5.20
  -2   3  -3  129.69    4.10
  -2   3  -3  125.69    3.90
  -2   3  -3  116.69    4.50
   2  -4   3  152.88    5.30
   2  -4   3  157.38    6.00
   2  -4   3  155.78    6.00
   2  -4   3  149.39    4.00
   2  -4   3  151.28    5.90
  -2   4  -3  158.68    5.80
  -2   4  -3  143.59    5.30
  -2   4  -3  157.28    6.30
  -2   4  -3  142.79    6.30
  -2   4  -3  156.38    4.20
  -2   4  -3  158.28    4.30
   2  -5   3  100.89    3.00
   2  -5   3   87.89    4.90
   2  -5   3   99.89    5.50
   2  -5   3   94.59    5.50
   2  -5   3  103.79    4.90
  -2   5  -3  104.49    5.90
  -2   5  -3   94.19    5.90
  -2   5  -3   97.89    3.10
  -2   5  -3  100.79    5.00
  -2   5  -3   97.59    3.00
  -2   5  -3  103.79    5.10
   2  -6   3    8.00    3.20
   2  -6   3   11.40    2.70
   2  -6   3    9.50    3.00
   2  -6   3    2.70    3.10
  -2   6  -3    8.30    3.50
  -2   6  -3   11.50    3.00
  -2   6  -3    7.30    2.60
  -2   6  -3    6.50    3.30
  -2   6  -3    7.90    0.80
   2  -7   3   48.20    5.20
   2  -7   3   33.10    4.80
   2  -7   3   39.60    4.70
   2  -7   3   41.60    5.10
  -2   7  -3   34.70    5.20
  -2   7  -3   39.10    5.10
  -2   7  -3   32.10    4.20
  -2   7  -3   44.40    5.60
  -2   7  -3   32.30    4.00
   2  -8   3   20.30    4.30
   2  -8   3   18.60    4.50
   2  -8   3   19.40    4.60
   2  -8   3   22.20    3.90
  -2   8  -3   13.70    4.60
  -2   8  -3   14.20    4.00
  -2   8  -3   11.60    4.40
  -2   8  -3   15.00    4.10
  -2   8  -3   20.90    4.00
   2  -9   3   10.50    3.90
   2  -9   3    9.50    4.20
   2  -9   3    8.90    4.60
   2  -9   3    5.50    3.20
  -2   9  -3   10.20    4.00
  -2   9  -3   10.30    2.00
  -2   9  -3    3.20    3.70
  -2   9  -3    4.50    4.10
  -2   9  -3    1.90    4.00
   2 -10   3   12.10    4.90
   2 -10   3   10.10    3.90
   2 -10   3   10.10    4.20
   2 -10   3    8.50    4.70
  -2  10  -3   14.40    5.50
  -2  10  -3   10.60    5.30
  -2  10  -3   13.70    5.50
  -2  10  -3   18.20    5.50
   2 -11   3    3.30    3.40
   2 -11   3   -7.20    3.90
   2 -11   3    3.80    4.60
  -2  11  -3   -2.70    4.30
  -2  11  -3    5.70    4.90
  -2  11  -3    0.10    4.30
   2 -12   3    7.40    5.30
   2 -12   3   -3.00    4.20
  -2  12  -3    2.80    4.10
  -2  12  -3   -3.60    4.50
   1  12   3    1.60    5.20
   1  12   3    1.70    4.60
  -1 -12  -3   15.90    6.60
  -1 -12  -3    4.10    5.10
  -1 -12  -3    2.10    5.70
   1  11   3   11.70    6.40
   1  11   3    0.60    4.40
  -1 -11  -3   14.10    5.70
  -1 -11  -3   11.30    5.30
  -1 -11  -3   14.00    5.80
   1  10   3   91.89    9.10
   1  10   3   79.29    8.20
  -1 -10  -3   80.79    8.90
  -1 -10  -3   87.59    8.40
  -1 -10  -3  101.39    9.20
  -1 -10  -3   79.99    8.50
   1   9   3   28.40    4.40
   1   9   3   21.80    5.70
   1   9   3   37.80    6.10
  -1  -9  -3   28.10    5.60
  -1  -9  -3   30.30    5.80
  -1  -9  -3   44.80    6.80
  -1  -9  -3   28.10    5.40
   1   8   3  111.79    7.80
   1   8   3  124.59    6.60
   1   8   3  108.19    7.30
  -1  -8  -3  120.09    8.20
  -1  -8  -3  118.39    6.10
  -1  -8  -3  114.29    8.80
  -1  -8  -3  106.49    7.90
   1   7   3    4.60    3.30
   1   7   3    5.40    2.80
   1   7   3    4.40    2.50
   1   7   3    5.60    3.50
  -1  -7  -3   -1.40    3.90
  -1  -7  -3   -3.00    2.90
  -1  -7  -3   -6.50    3.10
  -1  -7  -3    2.60    3.60
   1   6   3    5.80    2.30
   1   6   3   10.20    3.30
   1   6   3    5.70    2.90
   1   6   3    8.90    2.40
  -1  -6  -3    8.10    1.20
  -1  -6  -3    8.50    3.70
  -1  -6  -3    6.00    2.50
  -1  -6  -3    1.80    3.10
  -1  -6  -3   14.40    3.50
   1   5   3   46.40    4.20
   1   5   3   45.90    3.00
   1   5   3   46.50    4.40
   1   5   3   47.40    3.70
  -1  -5  -3   49.10    4.40
  -1  -5  -3   37.30    2.10
  -1  -5  -3   39.90    2.30
  -1  -5  -3   42.40    4.60
  -1  -5  -3   39.00    4.00
  -1  -5  -3   46.30    4.00
   1   4   3  190.28    6.60
   1   4   3  202.38    6.50
   1   4   3  200.58    5.70
   1   4   3  192.78    6.30
   1   4   3  197.68    5.20
   1   4   3  195.78    4.50
   1   4   3  196.68    6.90
  -1  -4  -3  203.18    4.70
  -1  -4  -3  202.38    4.60
  -1  -4  -3  197.18    6.60
  -1  -4  -3  205.28    6.30
  -1  -4  -3  183.68    7.10
  -1  -4  -3  206.58    6.70
   1   3   3  114.59    4.50
   1   3   3  112.79    4.60
   1   3   3  108.49    3.20
   1   3   3  114.79    3.30
   1   3   3  112.89    3.50
   1   3   3  114.69    4.20
   1   3   3  117.99    4.90
   1   3   3  111.69    4.50
   1   3   3  120.19    4.30
  -1  -3  -3  121.59    4.70
  -1  -3  -3  116.19    4.70
  -1  -3  -3  118.29    3.40
  -1  -3  -3  112.69    3.30
  -1  -3  -3  118.49    4.40
   1   2   3 1453.35   19.00
   1   2   3 1446.56   20.10
   1   2   3 1459.45   20.50
   1   2   3 1436.46   21.10
   1   2   3 1472.35   21.40
   1   2   3 1439.46   20.30
   1   2   3 1492.95   20.10
   1   2   3 1427.06   20.90
   1   2   3 1470.45   21.70
  -1  -2  -3 1446.26   21.70
  -1  -2  -3 1446.76   21.00
  -1  -2  -3 1433.16   20.90
  -1  -2  -3 1463.45   19.90
  -1  -2  -3 1447.76   20.00
  -1  -2  -3 1439.36   18.50
   1   1   3   12.30    1.20
   1   1   3   14.50    1.50
   1   1   3   14.60    1.60
   1   1   3   12.60    1.00
   1   1   3   10.10    1.30
   1   1   3   11.80    1.50
   1   1   3    9.80    1.10
   1   1   3   10.20    1.30
  -1  -1  -3   12.10    1.70
  -1  -1  -3   13.40    1.80
  -1  -1  -3   10.20    1.60
  -1  -1  -3   13.20    1.90
  -1  -1  -3   12.10    1.20
   1   0   3    0.20    0.90
   1   0   3    0.30    0.70
   1   0   3    0.20    0.70
   1   0   3    1.10    1.30
   1   0   3    1.10    0.80
  -1   0  -3    0.90    1.40
  -1   0  -3   -0.30    1.10
  -1   0  -3    0.80    1.20
  -1   0  -3    2.30    1.50
  -1   0  -3   -1.00    0.80
   1  -1   3   12.70    1.50
   1  -1   3   12.30    1.20
   1  -1   3   13.70    1.30
   1  -1   3   10.90    1.50
   1  -1   3   12.30    1.30
   1  -1   3   12.40    1.60
  -1   1  -3   11.10    1.30
  -1   1  -3   15.10    1.90
  -1   1  -3   14.00    1.70
  -1   1  -3   10.10    1.60
  -1   1  -3   12.00    1.40
  -1   1  -3   14.10    1.60
   1  -2   3 1530.85   18.10
   1  -2   3 1444.26   20.90
   1  -2   3 1443.76   20.10
   1  -2   3 1478.95   20.00
   1  -2   3 1473.75   20.90
   1  -2   3 1480.65   21.30
  -1   2  -3 1463.75   20.90
  -1   2  -3 1487.25   21.00
  -1   2  -3 1461.75   19.90
  -1   2  -3 1459.35   21.30
  -1   2  -3 1504.35   20.20
  -1   2  -3 1473.05   21.10
   1  -3   3  111.49    3.10
   1  -3   3  118.39    4.40
   1  -3   3  116.29    4.70
   1  -3   3  108.89    4.30
   1  -3   3  111.89    3.70
  -1   3  -3  113.69    3.20
  -1   3  -3  118.89    4.70
  -1   3  -3  114.69    3.10
  -1   3  -3  111.49    4.30
  -1   3  -3  113.89    4.30
  -1   3  -3  117.69    4.50
  -1   3  -3  118.69    4.80
   1  -4   3  185.18    6.20
   1  -4   3  189.88    3.50
   1  -4   3  184.28    6.30
   1  -4   3  189.08    6.40
   1  -4   3  193.28    5.80
   1  -4   3  192.58    4.10
  -1   4  -3  207.28    6.40
  -1   4  -3  195.88    6.50
  -1   4  -3  197.88    4.00
  -1   4  -3  200.88    6.70
  -1   4  -3  191.48    7.50
  -1   4  -3  202.98    6.00
  -1   4  -3  191.88    4.10
   1  -5   3   43.50    4.00
   1  -5   3   42.40    1.80
   1  -5   3   38.80    1.60
   1  -5   3   37.90    4.10
   1  -5   3   42.70    3.40
   1  -5   3   53.49    4.50
  -1   5  -3   36.40    3.80
  -1   5  -3   48.90    3.80
  -1   5  -3   41.80    1.60
  -1   5  -3   53.99    4.60
  -1   5  -3   40.90    4.20
  -1   5  -3   46.00    4.30
   1  -6   3    7.50    1.00
   1  -6   3   15.30    3.30
   1  -6   3    6.20    3.00
   1  -6   3    5.60    3.20
   1  -6   3   10.00    3.00
  -1   6  -3    8.80    3.10
  -1   6  -3    5.40    3.10
  -1   6  -3   11.60    3.50
  -1   6  -3    9.40    3.10
  -1   6  -3    6.20    2.30
   1  -7   3   14.40    4.00
   1  -7   3   12.40    3.60
   1  -7   3    2.20    3.00
   1  -7   3    3.10    2.40
  -1   7  -3   12.50    3.60
  -1   7  -3    5.70    2.30
  -1   7  -3   -0.80    2.70
  -1   7  -3    9.20    1.70
  -1   7  -3    1.10    3.30
  -1   7  -3    1.90    3.30
   1  -8   3  128.69    7.40
   1  -8   3  121.29    8.50
   1  -8   3  126.69    8.00
   1  -8   3  126.69    8.50
  -1   8  -3  126.19    8.30
  -1   8  -3  110.99    8.00
  -1   8  -3  113.89    7.70
  -1   8  -3  117.79    6.00
  -1   8  -3  124.29    7.70
   1  -9   3   30.10    5.80
   1  -9   3   23.90    5.30
   1  -9   3   29.20    5.20
   1  -9   3   26.70    4.50
  -1   9  -3   28.80    5.30
  -1   9  -3   20.80    5.00
  -1   9  -3   28.60    5.60
  -1   9  -3   28.10    5.20
   1 -10   3   83.39    8.30
   1 -10   3   99.29    8.70
   1 -10   3   86.39    6.90
   1 -10   3   74.69    8.30
  -1  10  -3  100.19    9.20
  -1  10  -3   83.59    8.70
  -1  10  -3   84.59    8.50
  -1  10  -3   98.69    8.30
   1 -11   3    7.20    5.10
   1 -11   3    5.90    4.80
  -1  11  -3    2.80    4.60
  -1  11  -3    9.30    5.10
  -1  11  -3   17.80    5.00
   1 -12   3    0.00    5.30
   1 -12   3   18.20    5.70
  -1  12  -3   13.40    4.80
  -1  12  -3    6.40    5.40
   0  12   3    9.20    5.20
   0  12   3   -4.30    4.30
   0 -12  -3   15.90    5.30
   0 -12  -3    0.30    5.30
   0 -12  -3    2.70    5.60
   0  11   3   -0.20    4.30
   0  11   3    0.30    4.10
   0 -11  -3    3.20    4.50
   0 -11  -3   -0.50    5.00
   0 -11  -3    1.90    6.10
   0  10   3    6.30    4.50
   0  10   3   -1.60    4.00
   0 -10  -3   -4.60    4.10
   0 -10  -3    7.90    5.00
   0 -10  -3    5.50    4.40
   0 -10  -3    0.70    4.60
   0   9   3    0.40    3.30
   0   9   3    0.50    3.00
   0   9   3   -5.40    3.40
   0   9   3   -2.60    3.50
   0  -9  -3    5.30    4.80
   0  -9  -3    4.60    4.30
   0  -9  -3   -0.50    3.80
   0  -9  -3    3.90    4.20
   0   8   3   84.79    6.50
   0   8   3   97.99    5.90
   0   8   3   80.99    7.30
   0   8   3   91.09    7.50
   0  -8  -3   84.39    7.90
   0  -8  -3   78.79    5.50
   0  -8  -3   94.59    7.80
   0  -8  -3   89.89    7.50
   0  -8  -3   83.89    7.20
   0   7   3   -2.70    2.80
   0   7   3    4.20    2.80
   0   7   3    1.20    2.90
   0   7   3    3.00    2.00
   0  -7  -3   -1.80    3.30
   0  -7  -3    2.90    2.50
   0  -7  -3    1.30    3.80
   0  -7  -3   -1.50    3.10
   0   6   3   16.10    3.40
   0   6   3   11.60    3.40
   0   6   3    7.50    2.20
   0   6   3    9.00    3.30
   0   6   3    9.10    2.70
   0  -6  -3   11.30    2.80
   0  -6  -3    6.00    3.10
   0  -6  -3    8.30    3.30
   0  -6  -3    6.80    2.80
   0   5   3    0.90    1.70
   0   5   3    0.40    2.10
   0   5   3    0.90    1.70
   0   5   3   -0.60    1.50
   0   5   3   -2.50    2.10
   0   5   3   -0.40    1.80
   0   5   3    1.60    0.90
   0  -5  -3   -4.00    2.10
   0  -5  -3    0.40    1.80
   0  -5  -3    3.10    2.20
   0  -5  -3   -0.60    2.30
   0   4   3  245.98    6.60
   0   4   3  247.38    7.70
   0   4   3  242.48    4.20
   0   4   3  243.78    6.00
   0   4   3  236.18    7.30
   0   4   3  250.77    7.40
   0   4   3  241.68    4.30
   0   4   3  250.37    7.40
   0  -4  -3  237.18    7.40
   0  -4  -3  231.28    7.20
   0  -4  -3  243.38    6.70
   0  -4  -3  242.48    8.10
   0  -4  -3  242.28    4.20
   0  -4  -3  256.67    4.30
   0   3   3    0.70    0.80
   0   3   3    0.40    1.60
   0   3   3   -0.20    1.60
   0   3   3   -0.20    1.70
   0   3   3    0.10    0.50
   0   3   3    1.90    1.10
   0   3   3    1.10    1.20
   0   3   3    1.60    1.90
   0   3   3    1.50    1.60
   0  -3  -3    2.40    1.80
   0  -3  -3    2.00    1.60
   0  -3  -3    0.90    1.70
   0  -3  -3    1.80    0.90
   0  -3  -3    0.00    0.80
   0  -3  -3    0.60    1.90
   0   2   3    2.30    1.00
   0   2   3    2.60    1.60
   0   2   3    2.20    0.80
   0   2   3    1.30    1.00
   0   2   3    0.70    1.40
   0   2   3    0.90    1.50
   0   2   3   -0.50    1.70
   0   2   3    2.90    1.50
   0  -2  -3    0.90    1.70
   0  -2  -3    0.80    0.80
   0  -2  -3    4.10    1.70
   0  -2  -3    1.30    1.90
   0  -2  -3    0.90    1.10
   0  -2  -3   -0.90    1.30
   0   1   3   -0.50    0.60
   0   1   3    0.80    1.10
   0   1   3    1.00    1.10
   0   1   3    0.20    1.00
   0   1   3    2.10    1.00
   0   1   3   -0.40    1.10
   0   1   3    0.30    0.90
   0   1   3    2.20    1.10
   0  -1  -3    0.70    1.10
   0  -1  -3   -0.50    1.10
   0  -1  -3    0.70    1.20
   0  -1  -3    1.80    1.30
   0  -1  -3    0.90    1.50
   0   0   3    1.90    1.00
   0   0   3    2.50    0.50
   0   0   3    1.90    0.90
   0   0   3    2.80    0.80
   0   0   3    1.70    0.60
   0   0   3    3.00    1.20
   0   0   3    3.50    0.90
   0   0  -3    0.90    0.70
   0   0  -3    2.30    0.70
   0   0  -3    1.60    0.70
   0   0  -3    1.90    1.10
   0   0  -3    4.10    1.20
   0   0  -3    2.20    0.90
   0   0  -3    1.80    0.50
   0   0  -3    2.30    1.00
   0  -1   3    1.10    1.20
   0  -1   3    0.30    0.50
   0  -1   3    0.90    0.50
   0  -1   3    2.20    0.80
   0  -1   3   -0.90    1.10
   0  -1   3   -0.70    1.10
   0   1  -3   -0.40    0.60
   0   1  -3    0.60    0.60
   0   1  -3    0.20    1.20
   0   1  -3    0.00    1.00
   0   1  -3    0.10    0.90
   0   1  -3   -1.20    1.20
   0   1  -3    0.20    1.10
   0  -2   3    3.80    1.20
   0  -2   3    3.40    1.70
   0  -2   3    2.70    1.20
   0  -2   3    2.40    0.90
   0  -2   3    0.60    1.30
   0   2  -3    2.50    1.20
   0   2  -3    2.20    0.90
   0   2  -3    3.40    1.20
   0   2  -3    0.30    1.60
   0   2  -3    2.60    0.90
   0   2  -3    1.60    0.90
   0   2  -3    2.40    1.40
   0   2  -3    1.90    0.70
   0   2  -3    1.10    1.50
   0   2  -3    2.40    1.60
   0  -3   3    0.50    1.70
   0  -3   3   -0.90    0.90
   0  -3   3    0.00    1.30
   0  -3   3    3.20    1.60
   0  -3   3    2.60    1.30
   0   3  -3    0.10    0.70
   0   3  -3    0.30    1.20
   0   3  -3    2.90    1.70
   0   3  -3   -0.20    0.70
   0   3  -3   -1.20    1.60
   0   3  -3    0.50    0.50
   0   3  -3   -0.30    1.40
   0   3  -3    2.90    1.80
   0   3  -3    1.90    1.40
   0  -4   3  263.67    6.50
   0  -4   3  242.88    7.10
   0  -4   3  239.38    4.90
   0  -4   3  241.38    4.00
   0  -4   3  247.68    7.60
   0  -4   3  247.98    7.00
   0   4  -3  235.28    7.40
   0   4  -3  244.98    4.40
   0   4  -3  240.28    7.50
   0   4  -3  240.18    7.40
   0   4  -3  236.58    4.50
   0   4  -3  261.47    7.20
   0   4  -3  246.38    6.50
   0   4  -3  240.88    4.30
   0   4  -3  240.38    7.20
   0  -5   3    1.60    2.40
   0  -5   3    2.70    2.20
   0  -5   3   -3.70    2.10
   0  -5   3    1.10    0.70
   0  -5   3   -0.20    2.20
   0   5  -3    4.30    2.30
   0   5  -3   -0.40    1.50
   0   5  -3    2.30    2.30
   0   5  -3    0.00    2.20
   0   5  -3    2.10    2.30
   0  -6   3    9.10    3.10
   0  -6   3   11.90    2.70
   0  -6   3   11.90    1.20
   0  -6   3    8.10    3.30
   0  -6   3   16.90    3.80
   0   6  -3    9.40    3.30
   0   6  -3    9.70    2.60
   0   6  -3    3.20    2.00
   0   6  -3    5.80    2.80
   0   6  -3   14.90    3.60
   0  -7   3    0.30    3.20
   0  -7   3    0.10    3.00
   0  -7   3    5.00    3.50
   0  -7   3   -0.80    3.80
   0   7  -3    2.90    3.10
   0   7  -3   -4.60    2.80
   0   7  -3   -3.50    2.90
   0   7  -3    5.80    2.50
   0   7  -3    1.50    2.60
   0  -8   3   94.29    7.40
   0  -8   3   83.69    7.40
   0  -8   3   84.49    7.20
   0  -8   3   88.09    6.90
   0   8  -3   86.89    7.50
   0   8  -3   92.49    5.70
   0   8  -3   92.99    7.50
   0   8  -3   99.79    6.80
   0   8  -3   85.69    7.40
   0  -9   3   -2.90    3.20
   0  -9   3   -7.00    3.30
   0  -9   3   -3.10    4.10
   0  -9   3   -1.80    2.80
   0   9  -3    1.90    3.70
   0   9  -3    3.30    4.00
   0   9  -3    1.00    3.30
   0 -10   3    0.80    4.50
   0 -10   3    3.40    4.50
   0 -10   3    0.60    3.10
   0 -10   3    7.20    4.00
   0  10  -3    0.30    4.30
   0  10  -3   -5.70    3.80
   0  10  -3   -6.60    3.70
   0 -11   3   -1.70    4.50
   0 -11   3    3.20    5.10
   0  11  -3    6.90    4.80
   0  11  -3   -1.60    4.60
   0  11  -3    8.10    5.00
   0 -12   3   -2.30    4.70
   0 -12   3   12.70    5.40
   0  12  -3    4.80    6.50
   0  12  -3   12.40    6.70
   0  12  -3    2.30    4.00
  -1  12   3   15.40    6.00
  -1  12   3    1.30    4.80
   1 -12  -3    5.10    5.40
   1 -12  -3   12.10    5.80
   1 -12  -3   25.50    6.20
  -1  11   3    1.00    4.90
  -1  11   3   20.50    5.30
  -1  11   3    4.10    4.60
   1 -11  -3   10.30    5.40
   1 -11  -3    5.00    4.50
   1 -11  -3    7.50    5.10
  -1  10   3   91.19    8.90
  -1  10   3   86.89    8.10
  -1  10   3   95.29    8.60
   1 -10  -3   95.39    8.80
   1 -10  -3   84.99    8.40
   1 -10  -3   85.29    9.20
   1 -10  -3  100.39    8.90
  -1   9   3   36.40    5.60
  -1   9   3   33.50    6.00
  -1   9   3   35.00    4.90
  -1   9   3   23.20    4.90
   1  -9  -3   31.10    6.10
   1  -9  -3   34.50    5.80
   1  -9  -3   29.90    5.50
   1  -9  -3   37.80    6.00
  -1   8   3  114.59    3.50
  -1   8   3  104.09    7.90
  -1   8   3  118.29    7.40
  -1   8   3  115.69    7.70
  -1   8   3  111.19    6.90
   1  -8  -3  102.99    7.90
   1  -8  -3  123.39    7.60
   1  -8  -3  123.19    9.10
   1  -8  -3  105.39    7.90
   1  -8  -3  118.49    8.00
  -1   7   3    8.80    3.60
  -1   7   3    4.70    2.80
  -1   7   3    4.30    3.00
  -1   7   3    8.50    2.60
  -1   7   3    9.80    3.20
   1  -7  -3    1.40    3.40
   1  -7  -3    6.30    3.50
   1  -7  -3    8.50    3.70
   1  -7  -3    6.90    4.00
   1  -7  -3    8.80    2.20
  -1   6   3    7.20    2.80
  -1   6   3    7.00    2.60
  -1   6   3    8.10    2.40
  -1   6   3    3.60    2.60
  -1   6   3   10.30    3.40
  -1   6   3    7.80    2.60
  -1   6   3    7.40    1.70
   1  -6  -3    8.10    3.30
   1  -6  -3    8.90    3.90
   1  -6  -3    9.40    2.20
   1  -6  -3    8.90    3.70
  -1   5   3   42.90    4.20
  -1   5   3   41.70    2.40
  -1   5   3   48.70    4.00
  -1   5   3   45.00    4.50
  -1   5   3   38.80    4.20
  -1   5   3   44.20    3.90
   1  -5  -3   45.00    4.40
   1  -5  -3   41.50    4.60
   1  -5  -3   44.70    3.70
   1  -5  -3   40.00    4.10
  -1   4   3  200.38    6.30
  -1   4   3  195.28    4.40
  -1   4   3  194.68    3.60
  -1   4   3  201.48    7.00
  -1   4   3  198.38    6.40
  -1   4   3  194.78    6.70
   1  -4  -3  201.18    7.30
   1  -4  -3  181.38    6.40
   1  -4  -3  205.98    7.10
   1  -4  -3  191.18    5.90
  -1   3   3  112.69    2.90
  -1   3   3  114.39    3.00
  -1   3   3  120.59    5.30
  -1   3   3  121.49    4.80
  -1   3   3  111.69    4.80
  -1   3   3  126.19    4.50
  -1   3   3  109.69    4.00
   1  -3  -3  116.29    5.20
   1  -3  -3  125.69    4.30
   1  -3  -3  112.49    4.30
   1  -3  -3  118.49    4.70
  -1   2   3 1462.25   21.60
  -1   2   3 1471.55   21.00
  -1   2   3 1469.35   21.30
  -1   2   3 1475.15   19.20
  -1   2   3 1459.45   19.60
  -1   2   3 1472.95   20.60
  -1   2   3 1457.55   21.10
  -1   2   3 1482.65   20.40
   1  -2  -3 1410.86   21.00
   1  -2  -3 1458.55   20.40
   1  -2  -3 1467.55   21.70
   1  -2  -3 1421.56   20.70
   1  -2  -3 1470.45   19.40
  -1   1   3   13.00    1.30
  -1   1   3   10.20    1.40
  -1   1   3   11.60    1.80
  -1   1   3   14.00    1.50
  -1   1   3   11.60    1.50
  -1   1   3   12.70    1.70
   1  -1  -3   12.10    1.70
   1  -1  -3   13.50    1.40
   1  -1  -3   13.30    1.40
   1  -1  -3   16.00    1.70
   1  -1  -3   12.80    1.40
  -1   0   3    0.20    1.00
  -1   0   3    0.20    0.50
  -1   0   3   -0.70    1.20
  -1   0   3    0.00    0.80
  -1   0   3    0.80    0.70
  -1   0   3    1.50    1.10
   1   0  -3   -0.40    0.60
   1   0  -3    3.20    0.70
   1   0  -3    0.40    1.00
   1   0  -3   -0.50    0.90
   1   0  -3    1.50    0.80
   1   0  -3    1.40    0.70
  -1  -1   3   13.10    1.00
  -1  -1   3   11.90    1.60
  -1  -1   3   12.70    1.40
  -1  -1   3   10.70    0.90
   1   1  -3   12.60    1.10
   1   1  -3   13.20    1.60
   1   1  -3   12.80    1.00
   1   1  -3   12.90    1.50
   1   1  -3   11.80    1.30
   1   1  -3   14.00    1.60
  -1  -2   3 1485.25   19.90
  -1  -2   3 1452.75   19.30
  -1  -2   3 1440.16   20.00
  -1  -2   3 1457.55   20.90
   1   2  -3 1462.65   21.10
   1   2  -3 1494.75   19.90
   1   2  -3 1445.26   19.90
   1   2  -3 1448.85   20.00
   1   2  -3 1446.96   21.30
   1   2  -3 1469.25   21.20
  -1  -3   3  122.79    4.10
  -1  -3   3  107.29    4.00
  -1  -3   3  111.69    3.40
  -1  -3   3  112.39    4.50
  -1  -3   3  116.79    3.60
   1   3  -3  113.19    4.00
   1   3  -3  109.09    3.30
   1   3  -3  122.49    4.90
   1   3  -3  121.49    4.70
   1   3  -3  110.59    3.90
   1   3  -3  112.49    4.40
  -1  -4   3  192.58    6.10
  -1  -4   3  185.38    4.60
  -1  -4   3  201.78    4.30
  -1  -4   3  205.18    6.30
  -1  -4   3  207.38    5.80
  -1  -4   3  198.38    6.70
   1   4  -3  196.48    6.10
   1   4  -3  189.58    6.30
   1   4  -3  195.98    5.70
   1   4  -3  193.18    4.60
   1   4  -3  194.98    7.00
   1   4  -3  190.48    6.60
  -1  -5   3   44.30    4.30
  -1  -5   3   41.20    2.40
  -1  -5   3   43.50    4.30
  -1  -5   3   44.40    3.50
  -1  -5   3   42.10    3.90
  -1  -5   3   40.60    2.30
   1   5  -3   46.20    2.50
   1   5  -3   34.10    4.10
   1   5  -3   47.20    4.10
   1   5  -3   39.30    4.10
  -1  -6   3    4.10    2.90
  -1  -6   3    5.70    1.40
  -1  -6   3    2.60    2.70
  -1  -6   3    5.60    1.50
  -1  -6   3    6.00    2.90
  -1  -6   3    6.00    3.20
  -1  -6   3    9.20    1.40
   1   6  -3    6.50    3.20
   1   6  -3    7.00    1.40
   1   6  -3    6.20    2.70
   1   6  -3    6.50    3.10
  -1  -7   3    1.50    3.30
  -1  -7   3    6.60    3.50
  -1  -7   3    9.30    2.90
  -1  -7   3   15.10    3.80
   1   7  -3    1.80    2.30
   1   7  -3    2.20    3.50
   1   7  -3    8.70    3.10
  -1  -8   3  106.49    7.20
  -1  -8   3  110.49    8.30
  -1  -8   3  102.69    7.60
  -1  -8   3  107.29    7.70
   1   8  -3  117.39    7.90
   1   8  -3  108.99    7.10
   1   8  -3  117.89    8.30
  -1  -9   3   32.70    5.80
  -1  -9   3   25.90    5.70
  -1  -9   3   29.70    5.70
  -1  -9   3   34.40    4.90
   1   9  -3   34.90    6.00
   1   9  -3   39.60    5.40
   1   9  -3   27.60    5.50
  -1 -10   3   83.19    7.40
  -1 -10   3   83.79    8.40
  -1 -10   3   71.59    8.20
  -1 -10   3   93.99    8.90
   1  10  -3   84.49    8.10
   1  10  -3   66.19    8.00
   1  10  -3   70.89    8.10
  -1 -11   3    6.20    5.90
  -1 -11   3    6.40    5.10
   1  11  -3    2.50    3.90
   1  11  -3    3.30    5.00
   1  11  -3    7.00    5.30
  -1 -12   3   12.00    5.60
  -1 -12   3    3.30    5.80
   1  12  -3   13.90    6.10
   1  12  -3    4.90    5.50
  -2  12   3   -1.70    4.30
  -2  12   3    6.50    5.50
   2 -12  -3   -0.70    4.00
   2 -12  -3    6.40    5.50
  -2  11   3    5.10    4.60
  -2  11   3   -1.10    4.90
  -2  11   3    2.90    5.20
   2 -11  -3    0.80    3.90
   2 -11  -3   -0.70    4.50
   2 -11  -3   -5.30    3.90
  -2  10   3    8.90    4.20
  -2  10   3    3.90    5.40
  -2  10   3   18.90    5.60
   2 -10  -3    9.30    4.80
   2 -10  -3    6.00    4.80
   2 -10  -3    8.00    4.30
  -2   9   3   -1.50    3.70
  -2   9   3    7.30    3.70
  -2   9   3    4.40    3.70
  -2   9   3    7.70    4.20
   2  -9  -3    6.50    4.30
   2  -9  -3   15.10    4.80
   2  -9  -3    4.70    4.00
   2  -9  -3   11.60    4.30
  -2   8   3   22.00    4.90
  -2   8   3   22.90    4.50
  -2   8   3   21.30    4.30
  -2   8   3   19.10    4.10
  -2   8   3   20.10    5.00
   2  -8  -3   21.40    4.60
   2  -8  -3   28.00    4.90
   2  -8  -3   28.40    5.40
   2  -8  -3   25.40    4.90
  -2   7   3   40.90    5.00
  -2   7   3   39.20    5.40
  -2   7   3   40.30    5.30
  -2   7   3   37.10    5.40
  -2   7   3   36.90    4.90
  -2   7   3   36.00    4.20
  -2   7   3   31.10    3.10
   2  -7  -3   37.10    5.60
   2  -7  -3   34.70    4.80
   2  -7  -3   42.90    4.00
   2  -7  -3   43.60    5.30
   2  -7  -3   39.30    5.10
  -2   6   3    2.40    3.30
  -2   6   3   16.20    3.50
  -2   6   3    6.80    3.50
  -2   6   3    9.30    2.10
  -2   6   3    8.70    3.60
  -2   6   3   10.70    2.90
   2  -6  -3    8.90    3.30
   2  -6  -3   12.50    3.50
   2  -6  -3    9.30    3.70
   2  -6  -3   11.70    3.30
   2  -6  -3    9.00    1.50
   2  -6  -3   10.00    2.70
  -2   5   3  100.29    2.70
  -2   5   3   98.29    4.90
  -2   5   3  109.29    5.70
  -2   5   3   98.39    5.90
  -2   5   3  105.89    5.60
  -2   5   3  104.49    4.20
  -2   5   3  100.89    2.60
   2  -5  -3  105.89    4.90
   2  -5  -3   92.69    5.60
   2  -5  -3  103.89    5.80
   2  -5  -3   95.69    5.30
   2  -5  -3  102.59    5.60
  -2   4   3  144.29    4.40
  -2   4   3  157.88    6.30
  -2   4   3  152.58    6.10
  -2   4   3  158.28    6.60
  -2   4   3  151.58    3.80
  -2   4   3  163.38    5.40
   2  -4  -3  149.29    5.40
   2  -4  -3  151.48    5.90
   2  -4  -3  154.08    6.70
   2  -4  -3  142.29    5.90
  -2   3   3  120.19    5.30
  -2   3   3  128.79    5.10
  -2   3   3  123.29    5.10
  -2   3   3  136.39    4.70
  -2   3   3  125.09    4.00
  -2   3   3  116.59    3.70
   2  -3  -3  133.69    5.60
   2  -3  -3  125.19    3.70
   2  -3  -3  129.39    4.70
   2  -3  -3  126.29    4.50
   2  -3  -3  126.59    5.00
  -2   2   3   53.49    3.50
  -2   2   3   48.10    2.50
  -2   2   3   52.19    3.30
  -2   2   3   55.09    2.70
  -2   2   3   55.59    3.70
  -2   2   3   54.29    2.20
  -2   2   3   48.90    3.20
   2  -2  -3   52.79    2.40
   2  -2  -3   49.40    3.00
   2  -2  -3   52.49    2.80
   2  -2  -3   49.20    2.90
   2  -2  -3   53.99    3.50
  -2   1   3    2.60    1.60
  -2   1   3    9.30    1.90
  -2   1   3    5.60    1.10
  -2   1   3    6.90    1.80
  -2   1   3    6.10    1.60
   2  -1  -3    4.20    1.50
   2  -1  -3    4.70    1.30
   2  -1  -3    5.50    1.10
   2  -1  -3    3.00    1.40
   2  -1  -3    6.00    1.40
  -2   0   3    2.30    1.10
  -2   0   3    0.30    1.00
  -2   0   3    0.40    1.50
  -2   0   3   -0.30    0.90
  -2   0   3   -1.20    0.90
   2   0  -3    0.40    0.80
   2   0  -3    4.70    1.40
   2   0  -3    1.70    1.00
   2   0  -3    1.40    0.90
   2   0  -3   -0.40    0.70
   2   0  -3    0.30    1.00
   2   0  -3    0.00    1.20
  -2  -1   3    5.50    1.40
  -2  -1   3    6.40    1.20
  -2  -1   3    1.40    1.20
  -2  -1   3    4.80    1.20
   2   1  -3    4.50    1.20
   2   1  -3    7.30    1.60
   2   1  -3    4.10    1.00
   2   1  -3    5.90    1.40
   2   1  -3    5.20    1.40
  -2  -2   3   54.89    2.60
  -2  -2   3   59.09    2.90
   2   2  -3   57.79    2.90
   2   2  -3   50.89    2.60
   2   2  -3   51.19    3.30
   2   2  -3   58.79    3.30
   2   2  -3   52.29    3.10
  -2  -3   3  123.19    3.80
  -2  -3   3  121.79    4.80
  -2  -3   3  120.89    4.30
  -2  -3   3  121.49    4.20
   2   3  -3  126.89    4.30
   2   3  -3  126.49    5.20
   2   3  -3  127.79    5.00
   2   3  -3  132.29    4.50
   2   3  -3  124.79    4.50
  -2  -4   3  149.19    6.10
  -2  -4   3  164.98    5.70
  -2  -4   3  149.29    4.90
  -2  -4   3  160.08    5.50
   2   4  -3  156.78    6.50
   2   4  -3  148.79    6.00
   2   4  -3  146.49    5.70
   2   4  -3  151.08    5.50
   2   4  -3  150.68    4.70
   2   4  -3  152.48    5.50
  -2  -5   3  103.39    5.40
  -2  -5   3   98.59    3.80
  -2  -5   3  100.59    5.90
  -2  -5   3  108.89    5.00
  -2  -5   3   94.99    5.50
   2   5  -3  110.49    5.90
   2   5  -3   95.09    5.20
   2   5  -3  101.99    4.10
   2   5  -3  101.69    6.10
  -2  -6   3    6.80    1.80
  -2  -6   3    9.00    3.20
  -2  -6   3    7.90    1.90
  -2  -6   3   10.00    3.50
  -2  -6   3   10.10    3.20
  -2  -6   3    6.60    1.70
  -2  -6   3    6.30    3.10
   2   6  -3   10.50    3.80
   2   6  -3    8.20    2.00
   2   6  -3    5.40    2.70
   2   6  -3    6.10    3.30
  -2  -7   3   35.10    4.90
  -2  -7   3   40.50    4.40
  -2  -7   3   40.00    4.90
  -2  -7   3   41.90    5.40
   2   7  -3   35.60    3.00
   2   7  -3   40.00    5.40
   2   7  -3   25.70    4.50
   2   7  -3   37.80    5.00
  -2  -8   3   13.50    3.80
  -2  -8   3   15.40    4.30
  -2  -8   3   16.60    4.50
  -2  -8   3   18.10    3.90
   2   8  -3   13.40    4.40
   2   8  -3   21.50    4.70
   2   8  -3   15.40    4.70
  -2  -9   3    7.50    4.30
  -2  -9   3   12.70    4.40
  -2  -9   3    5.50    3.40
  -2  -9   3    9.30    4.70
   2   9  -3    5.50    3.40
   2   9  -3    9.20    4.40
   2   9  -3    5.80    4.50
  -2 -10   3   15.00    5.00
  -2 -10   3   15.10    5.30
  -2 -10   3   13.80    5.40
   2  10  -3   16.10    5.90
   2  10  -3   14.50    5.40
   2  10  -3   12.40    4.20
  -2 -11   3   -1.90    5.60
  -2 -11   3    4.70    5.20
   2  11  -3    1.10    4.60
   2  11  -3    8.00    5.40
   2  11  -3    1.20    3.20
  -2 -12   3   10.70    6.00
  -2 -12   3   -1.40    4.80
   2  12  -3    3.70    5.30
   2  12  -3   -3.40    4.40
  -3  12   3   12.70    6.80
  -3  12   3   18.60    6.50
   3 -12  -3   15.50    5.90
   3 -12  -3   11.90    5.00
   3 -12  -3   10.40    5.40
  -3  11   3   -0.30    4.70
  -3  11   3   -3.60    4.60
   3 -11  -3    2.10    4.10
   3 -11  -3    3.80    5.20
   3 -11  -3    3.20    4.70
  -3  10   3   41.30    7.00
  -3  10   3   42.60    6.70
  -3  10   3   33.90    6.50
   3 -10  -3   41.30    6.40
   3 -10  -3   39.80    6.30
   3 -10  -3   32.90    6.30
  -3   9   3    2.60    3.40
  -3   9   3    2.50    4.30
  -3   9   3   12.80    5.10
  -3   9   3    3.70    4.00
  -3   9   3   14.30    3.80
   3  -9  -3    5.10    3.80
   3  -9  -3    0.40    4.00
   3  -9  -3   11.20    4.60
   3  -9  -3    8.50    3.90
  -3   8   3  102.89    8.50
  -3   8   3   97.89    7.30
  -3   8   3   86.49    6.30
  -3   8   3  100.49    7.80
  -3   8   3   83.59    7.90
   3  -8  -3  100.89    7.70
   3  -8  -3   88.69    7.90
   3  -8  -3  104.39    7.40
   3  -8  -3   99.29    7.50
  -3   7   3   79.09    6.80
  -3   7   3   78.29    7.20
  -3   7   3   70.69    4.90
  -3   7   3   72.49    5.30
  -3   7   3   81.29    7.10
  -3   7   3   81.89    7.30
   3  -7  -3   83.09    5.10
   3  -7  -3   94.99    7.60
   3  -7  -3   77.49    6.10
   3  -7  -3   77.39    6.20
   3  -7  -3   78.69    6.70
  -3   6   3   39.10    3.80
  -3   6   3   31.10    4.30
  -3   6   3   33.80    4.20
  -3   6   3   33.80    2.10
  -3   6   3   37.10    3.50
  -3   6   3   25.10    4.40
   3  -6  -3   27.30    3.80
   3  -6  -3   32.40    4.50
   3  -6  -3   35.40    4.50
   3  -6  -3   36.90    5.00
   3  -6  -3   40.10    3.90
   3  -6  -3   34.40    2.70
  -3   5   3   20.60    2.90
  -3   5   3   21.30    1.80
  -3   5   3   21.30    3.70
  -3   5   3   20.10    3.90
  -3   5   3   18.60    2.70
  -3   5   3   22.50    3.80
  -3   5   3   18.30    2.00
   3  -5  -3   19.00    3.40
   3  -5  -3   21.70    2.90
   3  -5  -3   17.70    3.20
   3  -5  -3   26.00    3.20
   3  -5  -3   16.30    1.90
   3  -5  -3   25.80    4.10
  -3   4   3  236.98    8.10
  -3   4   3  239.58    8.00
  -3   4   3  220.38    7.80
  -3   4   3  235.48    6.00
  -3   4   3  225.58    6.40
  -3   4   3  223.88    5.80
   3  -4  -3  219.38    6.80
   3  -4  -3  221.38    6.40
   3  -4  -3  216.08    7.00
   3  -4  -3  225.88    5.50
   3  -4  -3  225.38    7.50
   3  -4  -3  237.78    8.30
  -3   3   3  356.56    9.20
  -3   3   3  355.96    8.00
  -3   3   3  356.86    6.60
  -3   3   3  343.37    9.10
  -3   3   3  357.16    9.00
   3  -3  -3  347.57    9.50
   3  -3  -3  348.17    7.30
   3  -3  -3  355.96    7.30
   3  -3  -3  350.46    9.00
   3  -3  -3  357.66    8.60
   3  -3  -3  365.66    8.30
  -3   2   3   14.20    1.10
  -3   2   3   14.60    2.00
  -3   2   3   14.80    2.60
  -3   2   3   13.90    1.70
  -3   2   3   11.90    2.30
  -3   2   3   10.80    2.20
  -3   2   3   14.10    2.00
   3  -2  -3   14.70    1.30
   3  -2  -3   17.00    1.90
   3  -2  -3   15.70    2.20
   3  -2  -3   19.50    2.00
   3  -2  -3   16.90    2.50
   3  -2  -3   19.40    2.40
  -3   1   3  500.35    9.60
  -3   1   3  487.35    9.80
  -3   1   3  502.85    8.30
  -3   1   3  486.75    9.60
  -3   1   3  497.55   10.00
  -3   1   3  511.65    9.90
   3  -1  -3  504.65    9.40
   3  -1  -3  498.65   10.00
   3  -1  -3  493.75    8.40
   3  -1  -3  507.95   10.10
   3  -1  -3  492.45    9.70
  -3   0   3   -0.10    1.50
  -3   0   3    1.10    1.50
  -3   0   3    1.00    1.20
  -3   0   3    0.00    1.00
  -3   0   3    0.10    0.80
   3   0  -3   -0.60    1.00
   3   0  -3    1.10    1.40
   3   0  -3   -0.10    0.90
   3   0  -3    1.10    1.40
   3   0  -3    0.30    1.20
   3   0  -3   -0.10    0.90
  -3  -1   3  488.45    7.90
  -3  -1   3  484.75    9.90
  -3  -1   3  492.85    9.70
  -3  -1   3  486.45    8.90
  -3  -1   3  484.35    9.50
   3   1  -3  494.45    9.00
   3   1  -3  493.95    8.90
   3   1  -3  512.15    9.80
   3   1  -3  494.95    9.70
   3   1  -3  493.75    9.80
  -3  -2   3   12.50    2.20
  -3  -2   3   16.70    2.20
   3   2  -3   14.00    2.20
   3   2  -3   16.10    2.10
   3   2  -3   14.90    1.90
   3   2  -3   18.80    2.50
   3   2  -3   18.60    2.40
  -3  -3   3  358.06    8.40
   3   3  -3  351.86    8.30
   3   3  -3  356.86    9.00
   3   3  -3  348.77    8.20
   3   3  -3  362.26    8.80
   3   3  -3  371.76    9.30
  -3  -4   3  226.18    7.10
  -3  -4   3  216.18    7.20
  -3  -4   3  223.78    6.90
  -3  -4   3  229.78    6.50
   3   4  -3  230.48    7.10
   3   4  -3  211.38    7.10
   3   4  -3  231.58    6.70
   3   4  -3  222.88    7.60
   3   4  -3  233.08    8.10
  -3  -5   3   20.90    2.90
  -3  -5   3   20.80    2.70
  -3  -5   3   11.40    2.50
  -3  -5   3   21.80    3.20
  -3  -5   3   17.50    3.20
  -3  -5   3   19.80    3.50
   3   5  -3   19.50    3.40
   3   5  -3   24.90    3.40
   3   5  -3   24.20    4.00
   3   5  -3   22.70    2.70
   3   5  -3   19.60    3.30
  -3  -6   3   31.60    3.30
  -3  -6   3   39.70    4.70
  -3  -6   3   32.70    3.80
  -3  -6   3   26.90    3.10
  -3  -6   3   32.20    4.20
  -3  -6   3   35.00    4.70
   3   6  -3   43.90    4.90
   3   6  -3   38.20    4.30
   3   6  -3   33.50    3.50
   3   6  -3   35.00    5.00
  -3  -7   3   81.69    6.60
  -3  -7   3   88.19    7.00
  -3  -7   3   78.89    6.90
  -3  -7   3   96.09    6.40
   3   7  -3   77.19    6.80
   3   7  -3   73.99    4.40
   3   7  -3   81.49    7.20
   3   7  -3   77.09    5.90
  -3  -8   3   90.99    7.40
  -3  -8   3   96.99    8.20
  -3  -8   3  107.79    6.70
  -3  -8   3  102.29    7.80
   3   8  -3  102.19    8.10
   3   8  -3  100.99    7.00
   3   8  -3   97.19    8.50
  -3  -9   3    9.50    4.40
  -3  -9   3   11.20    5.50
  -3  -9   3    2.50    4.00
  -3  -9   3    6.80    4.90
   3   9  -3   18.00    5.50
   3   9  -3    9.30    4.10
   3   9  -3   14.70    4.70
  -3 -10   3   40.40    7.00
  -3 -10   3   42.50    6.60
   3  10  -3   33.70    5.60
   3  10  -3   32.80    6.70
   3  10  -3   40.00    6.50
  -3 -11   3   -8.10    4.40
  -3 -11   3    6.10    5.20
   3  11  -3   -2.80    3.90
   3  11  -3   -3.60    4.00
   3  11  -3   -6.20    4.60
  -3 -12   3   17.20    6.70
  -3 -12   3   19.90    6.30
   3  12  -3   14.90    5.80
   3  12  -3   23.70    7.00
  -4  11   3    0.80    5.20
  -4  11   3    0.80    5.10
   4 -11  -3   -6.00    5.10
   4 -11  -3    0.90    4.00
  -4  10   3    4.10    4.70
  -4  10   3    5.60    5.00
  -4  10   3   13.00    5.40
   4 -10  -3    0.80    4.70
   4 -10  -3    9.90    4.40
   4 -10  -3    5.70    4.40
  -4   9   3    4.10    4.50
  -4   9   3    2.20    4.00
  -4   9   3    2.30    3.10
   4  -9  -3    4.30    3.90
   4  -9  -3    2.80    4.10
   4  -9  -3   -1.30    3.40
   4  -9  -3   -0.30    4.20
  -4   8   3   -2.10    3.80
  -4   8   3    9.60    4.60
  -4   8   3    2.10    4.00
  -4   8   3    2.00    4.00
   4  -8  -3   -1.40    3.30
   4  -8  -3    5.50    3.30
   4  -8  -3   -0.50    3.40
   4  -8  -3    1.30    3.20
  -4   7   3    9.50    4.20
  -4   7   3    7.60    4.10
  -4   7   3    3.60    2.30
  -4   7   3    5.70    4.00
  -4   7   3   11.30    3.50
   4  -7  -3   10.60    3.50
   4  -7  -3    2.80    3.20
   4  -7  -3   12.60    4.10
   4  -7  -3    4.30    2.70
   4  -7  -3    7.50    3.10
  -4   6   3  144.09    8.10
  -4   6   3  138.49    8.10
  -4   6   3  124.59    7.90
  -4   6   3  134.59    4.80
  -4   6   3  147.09    5.70
  -4   6   3  133.99    6.70
   4  -6  -3  146.79    7.10
   4  -6  -3  138.19    6.40
   4  -6  -3  148.29    7.60
   4  -6  -3  141.19    7.30
   4  -6  -3  142.39    8.30
  -4   5   3   26.50    3.70
  -4   5   3   21.50    4.20
  -4   5   3   23.40    2.50
  -4   5   3   21.00    3.60
  -4   5   3   26.90    2.70
  -4   5   3   33.10    4.40
   4  -5  -3   22.70    3.20
   4  -5  -3   22.80    3.80
   4  -5  -3   31.50    3.80
   4  -5  -3   23.30    4.10
   4  -5  -3   28.20    3.20
   4  -5  -3   28.80    2.40
  -4   4   3   38.20    2.40
  -4   4   3   49.00    4.70
  -4   4   3   40.60    3.30
  -4   4   3   43.50    4.70
  -4   4   3   45.30    4.00
  -4   4   3   37.40    4.30
   4  -4  -3   51.59    5.00
   4  -4  -3   49.10    4.20
   4  -4  -3   44.30    3.30
   4  -4  -3   49.70    4.60
   4  -4  -3   49.50    4.10
   4  -4  -3   42.70    2.80
  -4   3   3   46.30    4.10
  -4   3   3   51.99    4.60
  -4   3   3   53.19    1.90
  -4   3   3   61.79    4.40
  -4   3   3   57.49    3.90
   4  -3  -3   52.09    2.70
   4  -3  -3   63.59    3.80
   4  -3  -3   61.09    4.60
   4  -3  -3   57.09    4.20
   4  -3  -3   51.79    3.00
   4  -3  -3   60.19    4.10
  -4   2   3  139.59    5.40
  -4   2   3  130.79    3.90
  -4   2   3  130.39    5.50
  -4   2   3  128.69    5.90
  -4   2   3  133.99    5.40
   4  -2  -3  130.09    5.10
   4  -2  -3  123.99    4.60
   4  -2  -3  133.19    3.10
   4  -2  -3  136.09    5.80
   4  -2  -3  129.09    5.30
   4  -2  -3  128.69    4.60
  -4   1   3    2.40    2.00
  -4   1   3    2.20    2.10
  -4   1   3    2.10    1.10
  -4   1   3    7.20    2.00
  -4   1   3    3.90    1.90
   4  -1  -3    4.20    1.80
   4  -1  -3    3.60    1.80
   4  -1  -3    4.70    1.30
   4  -1  -3    2.60    1.80
   4  -1  -3    5.10    1.60
  -4   0   3    1.00    2.00
  -4   0   3   -1.60    1.30
  -4   0   3   -0.10    1.60
  -4   0   3    0.30    1.10
  -4   0   3    1.70    1.70
  -4   0   3    2.00    1.10
   4   0  -3    0.90    1.60
   4   0  -3    2.20    1.40
   4   0  -3    2.20    1.60
   4   0  -3   -0.60    1.20
   4   0  -3    3.10    1.70
  -4  -1   3    4.30    1.50
  -4  -1   3    8.60    2.20
  -4  -1   3    4.00    1.90
  -4  -1   3    3.50    1.20
   4   1  -3    2.90    1.60
   4   1  -3    4.20    1.80
   4   1  -3    1.70    1.70
   4   1  -3    5.10    1.60
   4   1  -3    5.00    1.80
  -4  -2   3  131.99    5.30
  -4  -2   3  126.19    5.10
  -4  -2   3  133.59    4.80
   4   2  -3  129.89    5.00
   4   2  -3  137.39    5.40
   4   2  -3  135.29    5.40
   4   2  -3  133.49    4.90
   4   2  -3  135.09    5.40
  -4  -3   3   56.99    4.00
  -4  -3   3   54.69    4.30
   4   3  -3   63.69    4.40
   4   3  -3   57.89    3.80
   4   3  -3   50.29    3.90
   4   3  -3   55.89    3.90
   4   3  -3   60.29    4.30
  -4  -4   3   51.89    4.60
   4   4  -3   49.30    4.20
   4   4  -3   44.50    3.90
   4   4  -3   41.90    4.30
   4   4  -3   43.80    4.50
   4   4  -3   49.90    4.40
  -4  -5   3   19.80    3.60
  -4  -5   3   17.80    3.20
  -4  -5   3   22.80    3.20
  -4  -5   3   23.40    3.20
  -4  -5   3   27.00    3.80
   4   5  -3   25.00    4.30
   4   5  -3   27.90    3.60
   4   5  -3   31.00    3.60
   4   5  -3   24.70    3.80
   4   5  -3   14.50    3.20
  -4  -6   3  136.39    7.20
  -4  -6   3  137.59    6.00
  -4  -6   3  144.19    6.60
  -4  -6   3  144.19    6.90
  -4  -6   3  129.79    6.90
  -4  -6   3  149.79    7.90
   4   6  -3  143.19    7.30
   4   6  -3  147.79    6.80
   4   6  -3  139.39    7.60
   4   6  -3  141.49    8.40
   4   6  -3  128.29    6.70
  -4  -7   3    6.90    3.80
  -4  -7   3    0.80    3.20
  -4  -7   3    5.60    3.40
  -4  -7   3    5.20    3.00
  -4  -7   3   -0.50    3.10
  -4  -7   3    3.30    3.00
   4   7  -3    2.90    3.30
   4   7  -3    7.70    3.00
   4   7  -3    4.70    3.90
   4   7  -3    7.60    2.60
  -4  -8   3    5.00    3.90
  -4  -8   3    3.80    3.60
  -4  -8   3    3.10    4.60
  -4  -8   3    5.50    4.10
   4   8  -3   -4.20    3.30
   4   8  -3    4.80    4.40
   4   8  -3   -0.50    2.70
   4   8  -3   -2.10    3.30
  -4  -9   3   -0.80    3.90
  -4  -9   3    1.80    4.20
  -4  -9   3    3.40    3.60
  -4  -9   3    4.40    5.10
   4   9  -3    6.00    4.10
   4   9  -3    4.40    4.60
   4   9  -3    3.90    3.30
  -4 -10   3    6.60    4.80
  -4 -10   3    3.80    4.90
   4  10  -3    2.80    4.30
   4  10  -3   -0.70    4.70
   4  10  -3    5.70    3.70
  -4 -11   3    7.10    5.20
  -4 -11   3    8.20    6.30
   4  11  -3    1.80    5.10
   4  11  -3   -1.00    4.10
   4  11  -3   -1.80    3.20
  -5  11   3   -4.00    4.90
  -5  11   3    9.60    6.00
   5 -11  -3    8.60    4.80
   5 -11  -3   -9.10    3.50
  -5  10   3    6.00    4.30
  -5  10   3   14.90    5.90
  -5  10   3   11.60    5.30
  -5  10   3    4.10    5.00
   5 -10  -3    9.50    4.80
   5 -10  -3   12.30    4.50
   5 -10  -3   17.70    5.20
  -5   9   3    1.10    4.40
  -5   9   3   13.80    5.00
  -5   9   3    2.60    4.50
  -5   9   3    7.70    5.10
   5  -9  -3   10.50    4.30
   5  -9  -3    8.30    3.80
   5  -9  -3    8.50    4.30
  -5   8   3   43.20    6.50
  -5   8   3   63.49    7.20
  -5   8   3   51.89    7.00
   5  -8  -3   47.00    6.60
   5  -8  -3   60.29    6.70
   5  -8  -3   52.59    5.60
   5  -8  -3   51.49    6.20
  -5   7   3   10.00    4.40
  -5   7   3   10.30    4.60
[truncated: 3,355,605 more chars]
