# Supplementary material for: Temperature-dependent solid-state phase transition with twinning in the crystal structure of 4-meth­oxy­anilinium chloride
Source: Acta Crystallogr E Crystallogr Commun. 2024 Jan 1;80(Pt 1):58–61. doi: 10.1107/S2056989023010812 (PMC10833368; doi:10.1107/S2056989023010812)
Supplement: Supplementary file 2 [file e-80-00058-I_250Ksup2.hkl]

data_I_250K                                                                     
_shelx_title ' Uppu27_250K in Pbca'                                             
_shelx_refln_list_code          4                                               
_shelx_F_calc_maximum      193.23                                               
_exptl_crystal_F_000       672.00                                               
_reflns_d_resolution_high  0.6786                                               
                                                                                
loop_                                                                           
 _space_group_symop_operation_xyz                                               
 'x, y, z'                                                                      
 '-x+1/2, -y, z+1/2'                                                            
 '-x, y+1/2, -z+1/2'                                                            
 'x+1/2, -y+1/2, -z'                                                            
 '-x, -y, -z'                                                                   
 'x-1/2, y, -z-1/2'                                                             
 'x, -y-1/2, z-1/2'                                                             
 '-x-1/2, y-1/2, z'                                                             
                                                                                
_cell_length_a     8.8689                                                       
_cell_length_b     8.4361                                                       
_cell_length_c    21.7319                                                       
_cell_angle_alpha  90.000                                                       
_cell_angle_beta   90.000                                                       
_cell_angle_gamma  90.000                                                       
                                                                                
_shelx_F_squared_multiplier     1.000                                           
                                                                                
loop_                                                                           
 _refln_index_h                                                                 
 _refln_index_k                                                                 
 _refln_index_l                                                                 
 _refln_F_squared_calc                                                          
 _refln_F_squared_meas                                                          
 _refln_F_squared_sigma                                                         
 _refln_observed_status                                                         
   4   0   0       6550.16       6321.57        25.84 o                         
   6   0   0        233.48        198.91         4.44 o                         
   8   0   0       1359.33       1292.97        15.30 o                         
  10   0   0        257.69        265.43        10.83 o                         
  12   0   0        169.02        179.41        11.88 o                         
   2   1   0      34363.00      34862.52       294.39 o                         
   4   1   0          3.71          4.54         1.06 o                         
   6   1   0          2.28          0.77         1.41 o                         
   8   1   0         30.41         22.31         2.56 o                         
  10   1   0          1.96         -0.56         3.44 o                         
  12   1   0          0.62         -3.63         6.24 o                         
   0   2   0      16442.12      14855.51       102.22 o                         
   2   2   0      37336.01      38100.06       196.71 o                         
   4   2   0       5596.00       5233.68        17.97 o                         
   6   2   0       3494.84       3426.65        14.10 o                         
   8   2   0        588.86        584.37         6.47 o                         
  10   2   0        366.41        371.79         8.33 o                         
  12   2   0        128.85        134.61         7.80 o                         
   2   3   0       3320.30       3410.01        11.30 o                         
   4   3   0       2164.10       2261.64        13.03 o                         
   6   3   0          9.91          5.04         1.68 o                         
   8   3   0         29.78         29.68         2.60 o                         
  10   3   0         20.29         19.46         3.84 o                         
  12   3   0          0.13          4.04         5.33 o                         
   0   4   0       6639.21       6321.95        30.93 o                         
   2   4   0        620.30        489.07         3.38 o                         
   4   4   0       1396.92       1501.88         8.53 o                         
   6   4   0       2910.48       2722.21        12.38 o                         
   8   4   0        788.56        768.40         7.19 o                         
  10   4   0        421.56        426.65         9.42 o                         
  12   4   0         31.97         37.70         6.59 o                         
   2   5   0         60.65         67.41         1.94 o                         
   4   5   0       1189.12       1215.38         7.23 o                         
   6   5   0         16.87         23.68         2.30 o                         
   8   5   0          6.91         11.06         2.48 o                         
  10   5   0         47.90         45.69         5.35 o                         
   0   6   0       2073.24       2131.58        14.76 o                         
   2   6   0       1613.79       1529.41         8.72 o                         
   4   6   0       1631.58       1546.35         9.00 o                         
   6   6   0         71.81         93.43         3.55 o                         
   8   6   0        503.19        473.47         7.04 o                         
  10   6   0         37.87         40.95         5.73 o                         
   2   7   0         29.22         36.02         2.52 o                         
   4   7   0         78.07         73.47         3.11 o                         
   6   7   0         62.90         66.93         3.96 o                         
   8   7   0         13.04         17.65         3.52 o                         
  10   7   0          0.00         -3.88         3.88 o                         
   0   8   0        794.54        779.57        14.76 o                         
   2   8   0        544.40        553.21         7.46 o                         
   4   8   0        353.44        360.66         6.90 o                         
   6   8   0        264.02        255.59         6.91 o                         
   8   8   0          5.24          7.51         4.38 o                         
   2   9   0         12.56         13.02         2.92 o                         
   4   9   0          0.06          1.58         3.46 o                         
   6   9   0         73.03         72.04         5.19 o                         
   8   9   0          0.64          0.03         4.18 o                         
   0  10   0         23.07         28.19         5.93 o                         
   2  10   0        247.50        249.10         6.86 o                         
   4  10   0          2.08         -0.69         4.01 o                         
   6  10   0         61.19         69.83         7.35 o                         
   2  11   0          8.06          8.94         5.51 o                         
   4  11   0         15.21         14.46         5.16 o                         
   6  11   0          6.07         17.72         5.91 o                         
   0  12   0         35.05         30.17        11.52 o                         
   2  12   0          9.23         11.79         6.31 o                         
   1   1   1          0.00          4.69         0.45 o                         
   2   1   1       2062.61       2175.34         5.50 o                         
   3   1   1        570.42        597.14         2.50 o                         
   4   1   1        657.41        688.85         2.87 o                         
   5   1   1         14.12         17.98         0.94 o                         
   6   1   1         30.12         33.66         1.19 o                         
   7   1   1          7.45          9.77         1.36 o                         
   8   1   1         22.06         22.25         1.88 o                         
   9   1   1         28.36         27.83         2.55 o                         
  10   1   1          0.03         -1.93         2.44 o                         
  11   1   1          4.16          8.97         3.32 o                         
  12   1   1          0.70         -2.91         3.57 o                         
  13   1   1          1.63          2.33         5.30 o                         
   0   2   1        615.20        698.57         2.73 o                         
   1   2   1        558.39        512.77         1.99 o                         
   2   2   1      11364.94      11758.76        24.66 o                         
   3   2   1        575.65        546.78         2.82 o                         
   4   2   1       1491.36       1598.11         5.31 o                         
   5   2   1         48.31         65.67         1.40 o                         
   6   2   1         33.38         43.53         1.48 o                         
   7   2   1        173.88        184.73         2.54 o                         
   8   2   1        120.60        130.22         2.73 o                         
   9   2   1         39.28         39.47         2.56 o                         
  10   2   1         22.14         25.92         2.88 o                         
  11   2   1         10.95         12.35         3.16 o                         
  12   2   1          6.13         17.25         3.96 o                         
   1   3   1          2.91         12.21         0.74 o                         
   2   3   1       2787.23       2912.61         7.17 o                         
   3   3   1        702.62        702.99         3.38 o                         
   4   3   1       1004.37       1030.52         4.64 o                         
   5   3   1         49.62         56.92         1.55 o                         
   6   3   1          0.00          0.08         1.13 o                         
   7   3   1        167.66        173.87         2.55 o                         
   8   3   1         70.99         76.54         2.38 o                         
   9   3   1          8.08         12.54         2.27 o                         
  10   3   1          1.26          2.28         2.51 o                         
  11   3   1          1.15          3.89         3.11 o                         
  12   3   1          0.32         -3.51         3.51 o                         
   0   4   1          1.21          1.20         1.08 o                         
   1   4   1        776.95        760.04         3.30 o                         
   2   4   1       1414.48       1492.71         4.65 o                         
   3   4   1         92.81        121.94         1.58 o                         
   4   4   1       1836.88       1861.54         6.67 o                         
   5   4   1        562.40        526.99         3.57 o                         
   6   4   1          0.90          7.92         1.36 o                         
   7   4   1         92.55         99.45         2.20 o                         
   8   4   1         23.89         24.99         1.90 o                         
   9   4   1         33.76         37.10         2.44 o                         
  10   4   1         29.97         32.52         3.15 o                         
  11   4   1         14.65         14.20         3.55 o                         
  12   4   1         13.41         12.62         4.31 o                         
   1   5   1          6.60         16.61         1.03 o                         
   2   5   1        195.47        207.92         1.67 o                         
   3   5   1         23.68         34.83         1.09 o                         
   4   5   1         12.09         19.75         1.25 o                         
   5   5   1        194.88        187.61         2.52 o                         
   6   5   1        143.04        141.01         2.54 o                         
   7   5   1         42.54         48.05         2.02 o                         
   8   5   1         12.53         12.75         1.84 o                         
   9   5   1          3.97          8.16         2.16 o                         
  10   5   1         11.71         16.64         3.25 o                         
  11   5   1          0.03         -3.42         3.42 o                         
   0   6   1         39.61         37.12         2.12 o                         
   1   6   1        924.31        931.25         4.03 o                         
   2   6   1          0.21          2.02         1.19 o                         
   3   6   1        786.54        750.18         3.88 o                         
   4   6   1        119.06        130.82         2.30 o                         
   5   6   1         66.84         79.18         2.04 o                         
   6   6   1         25.59         27.84         1.84 o                         
   7   6   1         50.79         60.43         2.40 o                         
   8   6   1         68.49         78.00         2.69 o                         
   9   6   1         82.79         84.68         3.34 o                         
  10   6   1         19.93         28.67         3.74 o                         
  11   6   1         17.32         21.40         4.01 o                         
   1   7   1         13.37         22.17         1.76 o                         
   2   7   1         25.61         26.71         1.84 o                         
   3   7   1         73.16         81.35         2.30 o                         
   4   7   1         25.85         26.10         1.95 o                         
   5   7   1         21.87         23.27         1.92 o                         
   6   7   1        119.58        114.11         2.72 o                         
   7   7   1         10.74         17.53         2.18 o                         
   8   7   1          0.00          5.03         2.25 o                         
   9   7   1          1.79          5.65         2.72 o                         
  10   7   1          2.04          4.92         3.07 o                         
   0   8   1        135.50        151.15         4.78 o                         
   1   8   1        327.57        323.98         4.18 o                         
   2   8   1        159.03        160.98         3.47 o                         
   3   8   1        181.89        191.37         3.78 o                         
   4   8   1         11.94         13.98         2.25 o                         
   5   8   1        260.93        263.26         4.26 o                         
   6   8   1         22.54         26.85         2.22 o                         
   7   8   1        164.21        164.64         4.15 o                         
   8   8   1         20.09         24.96         3.05 o                         
   9   8   1         24.83         28.77         3.39 o                         
   1   9   1         37.74         39.17         2.67 o                         
   2   9   1         67.83         65.01         2.77 o                         
   3   9   1          5.44          5.80         2.31 o                         
   4   9   1          0.16          0.39         2.47 o                         
   5   9   1          0.13          1.13         2.18 o                         
   6   9   1          8.83          9.63         2.61 o                         
   7   9   1          0.08          0.68         3.04 o                         
   8   9   1          1.91         -2.94         3.45 o                         
   0  10   1        283.46        271.44         7.21 o                         
   1  10   1        105.17        109.82         3.93 o                         
   2  10   1          5.49          6.60         2.56 o                         
   3  10   1        182.31        186.60         4.72 o                         
   4  10   1          4.64          5.89         2.95 o                         
   5  10   1        104.24        106.65         4.58 o                         
   6  10   1          2.55          3.14         2.98 o                         
   7  10   1         59.66         58.45         5.15 o                         
   1  11   1         10.72         13.82         3.30 o                         
   2  11   1         28.72         30.12         3.53 o                         
   3  11   1          1.26          2.07         3.56 o                         
   4  11   1          0.01         -3.11         3.11 o                         
   5  11   1          0.16         -0.49         3.56 o                         
   6  11   1          0.06          2.73         3.91 o                         
   0  12   1          9.72         17.88         6.05 o                         
   1  12   1         96.07         89.62         5.39 o                         
   2  12   1          3.70          3.08         3.86 o                         
   3  12   1         38.01         38.18         4.75 o                         
   0   0   2        838.20        794.20         4.69 o                         
   1   0   2         19.73         21.59         0.71 o                         
   2   0   2       6136.28       6738.48        17.68 o                         
   3   0   2          1.88          0.92         0.77 o                         
   4   0   2      11420.78      11295.28        33.08 o                         
   5   0   2         28.63         21.41         1.26 o                         
   6   0   2       4386.33       4481.65        16.13 o                         
   7   0   2        681.45        690.89         6.11 o                         
   8   0   2        470.53        425.03         6.74 o                         
   9   0   2        127.94        127.80         5.00 o                         
  10   0   2        703.89        710.30        11.40 o                         
  11   0   2          3.76          5.00         4.81 o                         
  12   0   2        120.38        138.52         7.67 o                         
  13   0   2         25.69         31.40         6.39 o                         
   1   1   2       7981.74       8057.65        15.35 o                         
   2   1   2       5825.21       6041.20        12.26 o                         
   3   1   2       2258.25       2345.78         5.74 o                         
   4   1   2       1110.49       1161.38         4.04 o                         
   5   1   2       1512.56       1542.82         5.14 o                         
   6   1   2        501.16        498.83         2.93 o                         
   7   1   2          3.24          3.38         1.29 o                         
   8   1   2          9.74          8.01         1.87 o                         
   9   1   2          1.42          5.88         2.08 o                         
  10   1   2          1.35          2.16         2.52 o                         
  11   1   2          0.27          2.13         3.25 o                         
  12   1   2          3.28          4.84         3.63 o                         
   0   2   2      23273.95      22910.79       146.01 o                         
   1   2   2        281.53        297.86         1.76 o                         
   2   2   2      12062.55      12429.80        24.46 o                         
   3   2   2        107.59         92.78         1.25 o                         
   4   2   2        872.50        753.91         3.16 o                         
   5   2   2       1176.84       1224.43         4.62 o                         
   6   2   2       1423.87       1337.47         5.37 o                         
   7   2   2          6.84          9.29         1.36 o                         
   8   2   2       1545.49       1538.80         7.80 o                         
   9   2   2         42.31         48.36         2.66 o                         
  10   2   2        224.00        218.29         4.90 o                         
  11   2   2         22.09         21.73         3.39 o                         
  12   2   2        107.58        124.08         6.10 o                         
   1   3   2        123.51        150.98         1.27 o                         
   2   3   2        537.60        534.75         2.46 o                         
   3   3   2       1864.31       1999.29         6.06 o                         
   4   3   2         25.19         38.03         1.28 o                         
   5   3   2          6.41          4.46         1.02 o                         
   6   3   2        387.04        411.61         3.16 o                         
   7   3   2         20.25         28.31         1.56 o                         
   8   3   2         16.82         12.63         1.82 o                         
   9   3   2          1.27          5.09         2.19 o                         
  10   3   2         10.19         16.24         2.74 o                         
  11   3   2         15.02         16.34         3.36 o                         
  12   3   2          0.44          0.87         3.66 o                         
   0   4   2       8870.49       8481.77        25.81 o                         
   1   4   2       1497.82       1497.98         4.66 o                         
   2   4   2       1847.15       1707.18         5.19 o                         
   3   4   2       1490.53       1454.81         5.12 o                         
   4   4   2       5802.12       5852.40        14.39 o                         
   5   4   2        226.89        242.61         2.75 o                         
   6   4   2        567.97        514.81         3.67 o                         
   7   4   2         77.35         85.43         2.10 o                         
   8   4   2        298.28        299.37         3.77 o                         
   9   4   2          0.43         -0.56         2.01 o                         
  10   4   2        173.30        180.76         4.84 o                         
  11   4   2         13.55          9.17         3.58 o                         
  12   4   2         82.13         88.52         5.57 o                         
   1   5   2         12.25         18.66         1.01 o                         
   2   5   2         16.36         17.05         0.87 o                         
   3   5   2        148.50        180.71         2.04 o                         
   4   5   2         13.26         13.52         1.34 o                         
   5   5   2        280.81        255.37         2.95 o                         
   6   5   2        244.86        253.53         3.01 o                         
   7   5   2         70.70         72.59         2.12 o                         
   8   5   2          5.52          7.81         1.83 o                         
   9   5   2         24.67         29.00         2.62 o                         
  10   5   2          0.35          0.35         2.96 o                         
  11   5   2         16.08         16.33         3.65 o                         
   0   6   2        197.60        211.50         3.48 o                         
   1   6   2        196.07        172.15         2.08 o                         
   2   6   2       2818.59       2708.58         8.42 o                         
   3   6   2         28.55         31.97         1.44 o                         
   4   6   2        186.69        176.07         2.59 o                         
   5   6   2        402.31        385.98         3.68 o                         
   6   6   2       1141.65       1111.19         6.18 o                         
   7   6   2          0.88          1.65         1.78 o                         
   8   6   2        191.91        208.02         3.75 o                         
   9   6   2         49.03         48.85         3.05 o                         
  10   6   2        114.47        115.81         4.88 o                         
  11   6   2          3.16          3.88         4.93 o                         
   1   7   2         62.98         62.17         2.09 o                         
   2   7   2         12.84         10.28         1.72 o                         
   3   7   2         69.18         69.81         2.25 o                         
   4   7   2         33.40         33.93         1.96 o                         
   5   7   2         17.24         17.81         1.69 o                         
   6   7   2          3.61          8.37         1.89 o                         
   7   7   2         45.50         46.21         2.55 o                         
   8   7   2         40.77         37.16         2.59 o                         
   9   7   2         33.50         36.91         3.18 o                         
  10   7   2          0.28         -0.53         3.06 o                         
   0   8   2       1066.85        998.55         9.60 o                         
   1   8   2         51.04         51.12         2.34 o                         
   2   8   2         86.83         99.22         2.96 o                         
   3   8   2        144.13        134.88         3.48 o                         
   4   8   2        454.44        418.33         5.11 o                         
   5   8   2          4.06          4.89         1.87 o                         
   6   8   2         67.55         78.82         3.17 o                         
   7   8   2         96.23         98.66         3.55 o                         
   8   8   2        172.75        161.06         4.32 o                         
   9   8   2          4.90          9.27         3.43 o                         
   1   9   2        113.86        116.75         3.51 o                         
   2   9   2         20.79         22.46         2.38 o                         
   3   9   2         10.38          9.31         2.36 o                         
   4   9   2          5.18          8.14         2.48 o                         
   5   9   2          7.03          5.10         2.38 o                         
   6   9   2          0.10         -3.02         3.02 o                         
   7   9   2          2.11         -2.20         3.29 o                         
   8   9   2         11.07          6.89         3.11 o                         
   0  10   2         30.22         37.97         4.27 o                         
   1  10   2         57.77         61.78         3.24 o                         
   2  10   2        133.56        120.91         3.88 o                         
   3  10   2          0.09          0.67         2.50 o                         
   4  10   2        116.75        127.64         4.67 o                         
   5  10   2          8.68         10.72         3.37 o                         
   6  10   2         69.93         58.89         3.78 o                         
   7  10   2          0.46         -0.36         3.50 o                         
   1  11   2         42.57         39.01         3.83 o                         
   2  11   2         13.97         15.87         3.43 o                         
   3  11   2         18.04         13.11         3.43 o                         
   4  11   2          0.01          1.57         3.21 o                         
   5  11   2          4.69          0.23         3.62 o                         
   6  11   2          0.41          0.99         5.37 o                         
   0  12   2         44.89         18.68         6.37 o                         
   1  12   2          3.47          9.20         4.00 o                         
   2  12   2         36.29         45.90         4.94 o                         
   3  12   2          5.32          2.00         3.84 o                         
   1   1   3         34.50         42.00         0.68 o                         
   2   1   3         17.76         18.76         0.67 o                         
   3   1   3       1593.98       1686.44         4.55 o                         
   4   1   3          9.53         13.95         0.83 o                         
   5   1   3          0.12          4.14         0.87 o                         
   6   1   3         24.72         31.43         1.24 o                         
   7   1   3        170.61        172.90         2.50 o                         
   8   1   3          1.81          2.53         1.70 o                         
   9   1   3          2.23          3.22         2.00 o                         
  10   1   3          0.73          6.47         2.80 o                         
  11   1   3          0.21          4.43         3.29 o                         
  12   1   3          0.01         -2.39         3.55 o                         
   0   2   3          6.70          6.22         0.72 o                         
   1   2   3       5002.59       5069.18        10.02 o                         
   2   2   3        167.35        179.97         1.48 o                         
   3   2   3         44.97         53.87         1.02 o                         
   4   2   3        425.56        445.33         2.59 o                         
   5   2   3        261.29        223.65         2.09 o                         
   6   2   3          1.32          6.36         1.13 o                         
   7   2   3          1.25          0.22         1.51 o                         
   8   2   3          2.99         11.46         1.87 o                         
   9   2   3          1.69          2.41         2.06 o                         
  10   2   3          3.32          6.78         2.72 o                         
  11   2   3          0.60          6.16         3.23 o                         
  12   2   3         15.62         29.35         4.70 o                         
   1   3   3        338.18        387.71         1.94 o                         
   2   3   3        401.07        424.94         2.30 o                         
   3   3   3       1093.52       1196.98         4.44 o                         
   4   3   3        195.63        188.99         1.96 o                         
   5   3   3        257.65        277.85         2.54 o                         
   6   3   3         88.34         92.10         1.91 o                         
   7   3   3        315.79        307.17         3.22 o                         
   8   3   3         26.13         22.86         2.08 o                         
   9   3   3         26.77         23.49         2.40 o                         
  10   3   3          2.22          2.47         2.65 o                         
  11   3   3          3.46         10.72         3.48 o                         
  12   3   3          3.73          7.49         3.98 o                         
   0   4   3        861.62        824.72         3.61 o                         
   1   4   3        698.93        661.73         2.70 o                         
   2   4   3        515.75        516.67         2.83 o                         
   3   4   3        784.88        766.07         3.44 o                         
   4   4   3        136.29        156.14         2.32 o                         
   5   4   3          4.54          7.80         1.16 o                         
   6   4   3         15.62         16.76         1.35 o                         
   7   4   3         51.18         57.58         1.93 o                         
   8   4   3         57.76         71.23         2.46 o                         
   9   4   3         91.28         92.74         3.08 o                         
  10   4   3         16.12         17.52         3.14 o                         
  11   4   3         37.78         40.36         5.18 o                         
  12   4   3          2.14          8.62         4.34 o                         
   1   5   3        112.74        143.74         1.75 o                         
   2   5   3        330.26        338.75         2.37 o                         
   3   5   3         72.05         67.81         1.50 o                         
   4   5   3         83.10         84.18         1.78 o                         
   5   5   3        312.75        296.72         3.08 o                         
   6   5   3        211.53        212.52         2.95 o                         
   7   5   3        110.47        122.27         2.47 o                         
   8   5   3          1.91         -0.77         1.73 o                         
   9   5   3         10.22         12.62         2.22 o                         
  10   5   3          2.04          6.90         3.14 o                         
  11   5   3          1.47          1.09         3.59 o                         
   0   6   3         34.71         34.99         2.28 o                         
   1   6   3         25.04         25.51         1.18 o                         
   2   6   3         26.03         28.35         1.25 o                         
   3   6   3        121.98        117.21         2.07 o                         
   4   6   3        492.24        471.43         3.43 o                         
   5   6   3        541.73        558.82         4.26 o                         
   6   6   3        115.83        121.41         2.87 o                         
   7   6   3        471.53        441.55         4.65 o                         
   8   6   3          4.70          7.55         2.06 o                         
   9   6   3         36.45         43.56         3.07 o                         
  10   6   3          1.07          8.06         3.37 o                         
  11   6   3         20.71         26.60         4.55 o                         
   1   7   3         14.21         18.94         2.20 o                         
   2   7   3        130.74        127.98         2.62 o                         
   3   7   3        272.25        268.17         3.66 o                         
   4   7   3         18.21         18.54         1.87 o                         
   5   7   3         43.29         51.74         2.26 o                         
   6   7   3         68.49         66.33         2.59 o                         
   7   7   3          4.06          3.03         1.82 o                         
   8   7   3         10.01         12.65         2.32 o                         
   9   7   3         12.43         21.21         3.16 o                         
  10   7   3          9.08         13.27         3.33 o                         
   0   8   3        293.25        299.97         5.51 o                         
   1   8   3        409.68        390.05         4.24 o                         
   2   8   3         59.72         65.95         2.62 o                         
   3   8   3        331.79        329.98         4.54 o                         
   4   8   3          0.45          5.26         2.15 o                         
   5   8   3        172.21        176.25         3.89 o                         
   6   8   3          0.13          3.77         2.31 o                         
   7   8   3         16.10         23.81         2.92 o                         
   8   8   3         76.08         83.67         3.82 o                         
   9   8   3         70.56         72.08         4.50 o                         
   1   9   3         97.94        104.88         3.35 o                         
   2   9   3         23.83         25.91         2.34 o                         
   3   9   3         15.18         24.95         2.72 o                         
   4   9   3          1.57          4.95         2.50 o                         
   5   9   3         21.47         27.02         3.03 o                         
   6   9   3          6.04          5.44         3.05 o                         
   7   9   3          7.59          8.75         3.10 o                         
   8   9   3          0.97          1.33         3.36 o                         
   0  10   3          2.05          2.76         3.83 o                         
   1  10   3        283.35        293.34         5.36 o                         
   2  10   3         38.75         39.30         3.30 o                         
   3  10   3        129.30        135.29         4.18 o                         
   4  10   3         18.87         18.41         3.33 o                         
   5  10   3         39.84         38.20         3.67 o                         
   6  10   3         27.91         34.09         3.84 o                         
   7  10   3         41.69         42.52         4.35 o                         
   1  11   3         23.05         26.74         3.69 o                         
   2  11   3          0.36          2.07         3.18 o                         
   3  11   3          2.18          4.74         3.55 o                         
   4  11   3          0.02          0.39         3.06 o                         
   5  11   3          8.20          5.66         3.62 o                         
   0  12   3         15.52         16.27         6.33 o                         
   1  12   3         25.92         29.16         5.14 o                         
   2  12   3          4.57         -0.13         3.82 o                         
   3  12   3         48.25         51.27         4.67 o                         
   0   0   4       6631.38       6803.17        22.87 o                         
   1   0   4       1574.88       1669.64         5.59 o                         
   2   0   4       9017.99       9479.12        53.21 o                         
   3   0   4      11512.93      11381.78        47.43 o                         
   4   0   4       3444.54       3203.13        11.16 o                         
   5   0   4        612.24        576.56         4.13 o                         
   6   0   4       1076.09       1153.77         8.20 o                         
   7   0   4        685.05        621.65         6.31 o                         
   8   0   4       1995.12       1909.89        13.85 o                         
   9   0   4         20.79         19.80         3.50 o                         
  10   0   4        135.27        137.43         7.17 o                         
  11   0   4          7.53          4.43         5.06 o                         
  12   0   4         45.98         59.32         6.44 o                         
   1   1   4       2521.00       2340.46         5.14 o                         
   2   1   4          6.27          3.44         0.61 o                         
   3   1   4         58.64         66.36         0.98 o                         
   4   1   4         29.65         32.35         0.87 o                         
   5   1   4        415.18        465.32         2.74 o                         
   6   1   4         79.43        100.24         1.72 o                         
   7   1   4          0.61          8.91         1.45 o                         
   8   1   4         35.41         32.67         2.07 o                         
   9   1   4        121.63        126.24         3.45 o                         
  10   1   4        207.05        204.62         5.02 o                         
  11   1   4         10.56          9.37         3.84 o                         
  12   1   4         41.92         39.80         4.35 o                         
   0   2   4       5563.88       6003.81        15.85 o                         
   1   2   4       7202.77       7267.30        13.40 o                         
   2   2   4       4186.62       4187.65         9.63 o                         
   3   2   4        118.55         92.69         1.23 o                         
   4   2   4       4398.34       4419.80        11.04 o                         
   5   2   4        967.32        970.74         3.96 o                         
   6   2   4       2500.40       2357.52         7.56 o                         
   7   2   4         63.49         71.28         2.04 o                         
   8   2   4        121.27        133.98         2.97 o                         
   9   2   4        219.47        222.78         4.64 o                         
  10   2   4        402.55        399.69         6.26 o                         
  11   2   4         97.08        109.31         4.95 o                         
  12   2   4        109.21        121.05         5.51 o                         
   1   3   4       2822.82       2827.59         6.39 o                         
   2   3   4        224.81        236.05         1.83 o                         
   3   3   4          0.20          1.77         0.82 o                         
   4   3   4        326.87        325.50         2.34 o                         
   5   3   4        182.58        192.26         2.20 o                         
   6   3   4        135.52        138.93         2.14 o                         
   7   3   4          2.02          7.21         1.49 o                         
   8   3   4         24.55         29.35         2.11 o                         
   9   3   4         17.43         15.54         2.24 o                         
  10   3   4         22.43         20.14         2.98 o                         
  11   3   4          0.10          1.90         3.36 o                         
  12   3   4         13.55         12.49         4.03 o                         
   0   4   4       6097.73       5870.48        16.95 o                         
   1   4   4         51.08         33.20         0.94 o                         
   2   4   4       3590.61       3505.64         9.23 o                         
   3   4   4        790.70        856.27         3.89 o                         
   4   4   4        974.56        967.53         4.45 o                         
   5   4   4        269.83        254.37         2.58 o                         
   6   4   4        281.55        279.80         2.85 o                         
   7   4   4        639.06        630.78         4.46 o                         
   8   4   4        823.72        779.52         5.80 o                         
   9   4   4        143.38        134.26         3.50 o                         
  10   4   4        102.61        116.25         4.22 o                         
  11   4   4         38.50         41.54         4.16 o                         
  12   4   4         59.97         68.30         5.33 o                         
   1   5   4       1125.33       1141.25         4.09 o                         
   2   5   4         39.62         41.67         1.27 o                         
   3   5   4        293.56        290.29         2.73 o                         
   4   5   4        218.70        205.63         2.48 o                         
   5   5   4        429.61        435.15         3.53 o                         
   6   5   4        109.38        107.68         2.31 o                         
   7   5   4          6.82         10.95         1.71 o                         
   8   5   4          9.32          8.37         1.98 o                         
   9   5   4          3.47          0.04         2.11 o                         
  10   5   4          0.12          3.90         3.07 o                         
  11   5   4          3.17         13.01         3.75 o                         
   0   6   4        945.40        953.22         6.67 o                         
   1   6   4        321.64        330.69         2.63 o                         
   2   6   4        955.57        891.76         4.46 o                         
   3   6   4        262.12        240.53         2.63 o                         
   4   6   4        742.27        711.09         4.36 o                         
   5   6   4        457.94        441.63         3.86 o                         
   6   6   4        588.27        568.69         4.73 o                         
   7   6   4         44.11         46.13         2.20 o                         
   8   6   4         97.14        111.95         3.44 o                         
   9   6   4         52.51         56.42         3.31 o                         
  10   6   4        138.14        133.69         5.72 o                         
  11   6   4          9.13         16.38         4.60 o                         
   1   7   4        127.78        127.71         2.64 o                         
   2   7   4         34.26         39.95         1.97 o                         
   3   7   4        491.77        451.02         4.51 o                         
   4   7   4          6.82         12.01         1.82 o                         
   5   7   4         63.25         69.31         2.49 o                         
   6   7   4         49.14         40.07         2.37 o                         
   7   7   4         13.97         15.12         2.05 o                         
   8   7   4         23.85         20.15         2.54 o                         
   9   7   4         13.40         18.47         3.09 o                         
  10   7   4          2.21          2.68         3.14 o                         
   0   8   4        118.66        111.95         4.03 o                         
   1   8   4        375.16        366.82         4.07 o                         
   2   8   4        304.18        320.86         4.21 o                         
   3   8   4        156.03        145.18         3.33 o                         
   4   8   4        288.00        284.05         4.03 o                         
   5   8   4          0.35          4.52         2.13 o                         
   6   8   4        223.47        233.52         4.77 o                         
   7   8   4         34.02         32.06         2.77 o                         
   8   8   4        107.64        107.60         4.24 o                         
   9   8   4          0.09          4.07         3.61 o                         
   1   9   4          0.90          8.20         2.30 o                         
   2   9   4         33.56         35.01         2.45 o                         
   3   9   4        104.26         95.15         3.42 o                         
   4   9   4          0.44         -2.36         2.48 o                         
   5   9   4          0.53          4.03         2.72 o                         
   6   9   4          0.03          1.21         2.96 o                         
   7   9   4          4.94         10.65         2.80 o                         
   8   9   4         16.79          8.55         3.43 o                         
   0  10   4        269.40        260.23         7.62 o                         
   1  10   4          6.75          8.43         3.28 o                         
   2  10   4         57.16         58.41         3.52 o                         
   3  10   4          5.72          7.95         2.79 o                         
   4  10   4         47.34         47.75         3.82 o                         
   5  10   4         44.14         37.30         3.79 o                         
   6  10   4         13.30         14.99         3.62 o                         
   7  10   4          0.63          2.99         3.20 o                         
   1  11   4          0.43          6.12         3.41 o                         
   2  11   4          6.52         10.02         3.47 o                         
   3  11   4          1.19          0.46         3.46 o                         
   4  11   4          0.80         -0.34         3.10 o                         
   5  11   4          0.00          4.28         3.40 o                         
   0  12   4          1.62          3.03         5.88 o                         
   1  12   4          0.10          1.14         4.00 o                         
   2  12   4         24.54         28.12         4.41 o                         
   3  12   4          3.97          4.12        12.22 o                         
   1   1   5        311.64        311.62         1.45 o                         
   2   1   5         11.03         14.20         0.59 o                         
   3   1   5          2.90          9.19         0.74 o                         
   4   1   5         70.80         81.88         1.18 o                         
   5   1   5         42.65         44.17         1.12 o                         
   6   1   5         34.47         38.84         1.28 o                         
   7   1   5         69.69         79.51         2.17 o                         
   8   1   5         57.99         63.56         2.40 o                         
   9   1   5          0.00          5.70         2.16 o                         
  10   1   5          0.08         10.54         2.56 o                         
  11   1   5          0.87          4.82         3.72 o                         
  12   1   5          7.90          6.35         3.87 o                         
   0   2   5       1001.87       1020.14         4.15 o                         
   1   2   5        321.78        345.71         1.55 o                         
   2   2   5        465.36        505.43         2.24 o                         
   3   2   5          6.12         11.56         0.85 o                         
   4   2   5         30.63         43.17         1.12 o                         
   5   2   5         26.95         20.77         1.06 o                         
   6   2   5        208.27        206.40         2.35 o                         
   7   2   5          0.01         -0.66         1.40 o                         
   8   2   5         83.29         86.71         2.68 o                         
   9   2   5        111.17        108.19         3.29 o                         
  10   2   5          1.14          2.29         2.72 o                         
  11   2   5         33.95         30.99         3.98 o                         
  12   2   5          0.19          7.32         3.90 o                         
   1   3   5        896.56        952.39         3.08 o                         
   2   3   5         41.77         42.41         1.02 o                         
   3   3   5          1.60          6.75         0.93 o                         
   4   3   5        119.37        133.72         1.73 o                         
   5   3   5         51.29         52.20         1.46 o                         
   6   3   5        221.75        227.31         2.46 o                         
   7   3   5        340.91        315.56         3.41 o                         
   8   3   5         81.26         85.66         2.60 o                         
   9   3   5         22.41         27.66         2.50 o                         
  10   3   5         11.57         12.70         3.03 o                         
  11   3   5          7.68         12.91         3.67 o                         
  12   3   5          5.61          5.19         3.85 o                         
   0   4   5        210.21        222.64         2.33 o                         
   1   4   5          1.23          0.58         0.72 o                         
   2   4   5        784.11        837.52         3.63 o                         
   3   4   5        364.32        395.13         2.68 o                         
   4   4   5        356.36        333.60         2.84 o                         
   5   4   5        455.07        429.91         3.15 o                         
   6   4   5         18.55         28.06         1.63 o                         
   7   4   5        285.83        269.92         3.30 o                         
   8   4   5          8.91         16.28         1.97 o                         
   9   4   5          4.08         11.84         2.30 o                         
  10   4   5         15.09          7.84         2.96 o                         
  11   4   5          0.48          3.32         3.54 o                         
  12   4   5         14.30         10.67         4.32 o                         
   1   5   5        291.17        319.98         2.20 o                         
   2   5   5        486.07        467.49         2.87 o                         
   3   5   5         89.82         85.40         1.71 o                         
   4   5   5          4.64          6.85         1.19 o                         
   5   5   5        143.69        137.63         2.33 o                         
   6   5   5         42.93         47.74         1.88 o                         
   7   5   5          9.07         15.32         1.69 o                         
   8   5   5         19.20         23.48         2.16 o                         
   9   5   5          1.85          3.03         2.21 o                         
  10   5   5          0.12         -2.51         3.04 o                         
  11   5   5          2.65          0.23         3.68 o                         
   0   6   5       1461.90       1432.42         8.45 o                         
   1   6   5        844.98        836.16         3.92 o                         
   2   6   5        339.70        328.63         2.76 o                         
   3   6   5        301.39        284.71         2.68 o                         
   4   6   5          3.37          9.00         1.38 o                         
   5   6   5        110.18        114.38         2.45 o                         
   6   6   5         95.20        104.14         2.70 o                         
   7   6   5          8.61         14.14         1.95 o                         
   8   6   5         30.47         24.56         2.62 o                         
   9   6   5         11.64         18.80         2.87 o                         
  10   6   5         16.75         19.86         3.60 o                         
  11   6   5         15.89         22.90         4.23 o                         
   1   7   5          0.30          2.81         1.58 o                         
   2   7   5        259.87        261.93         3.57 o                         
   3   7   5         27.24         39.80         1.83 o                         
   4   7   5          0.00          3.24         1.74 o                         
   5   7   5          7.40          6.62         1.86 o                         
   6   7   5          2.85          1.86         1.97 o                         
   7   7   5         16.90         14.34         2.28 o                         
   8   7   5          6.01          3.32         2.65 o                         
   9   7   5          3.19          1.27         2.78 o                         
  10   7   5          4.43          4.52         3.29 o                         
   0   8   5         35.63         36.31         3.07 o                         
   1   8   5        167.89        181.08         3.16 o                         
   2   8   5         43.35         49.88         2.46 o                         
   3   8   5        136.60        138.56         3.00 o                         
   4   8   5        380.31        374.61         5.27 o                         
   5   8   5         64.69         76.62         3.07 o                         
   6   8   5         23.65         24.66         2.74 o                         
   7   8   5         52.76         57.27         3.37 o                         
   8   8   5         22.61         28.41         3.34 o                         
   9   8   5         45.78         40.07         4.08 o                         
   1   9   5         17.82         21.77         2.60 o                         
   2   9   5         31.32         28.87         2.76 o                         
   3   9   5          0.60          4.12         2.41 o                         
   4   9   5         14.10         14.84         2.74 o                         
   5   9   5         17.95         18.68         2.85 o                         
   6   9   5          0.01         -2.26         2.87 o                         
   7   9   5         11.12          5.22         3.13 o                         
   8   9   5          2.13          8.45         3.50 o                         
   0  10   5         59.60         76.56         5.13 o                         
   1  10   5         52.72         59.00         3.77 o                         
   2  10   5         61.81         65.99         3.70 o                         
   3  10   5         57.57         60.17         3.58 o                         
   4  10   5         12.88         14.59         3.36 o                         
   5  10   5         65.38         66.50         4.16 o                         
   6  10   5         61.64         60.41         4.24 o                         
   7  10   5         41.26         37.26         3.70 o                         
   1  11   5          3.60          9.28         3.45 o                         
   2  11   5          0.85          5.17         3.28 o                         
   3  11   5          0.01          1.64         3.44 o                         
   4  11   5          6.84          4.03         3.19 o                         
   5  11   5          7.16          7.40         3.96 o                         
   0  12   5         16.34         11.67         5.98 o                         
   1  12   5         42.31         42.46         4.46 o                         
   2  12   5         38.86         32.59         4.40 o                         
   0   0   6      13988.20      14254.15        60.17 o                         
   1   0   6       8482.48       8620.69        23.45 o                         
   2   0   6       3796.16       3808.98        11.18 o                         
   3   0   6       3595.98       3408.73        11.82 o                         
   4   0   6       2891.09       2894.77        11.14 o                         
   5   0   6         42.13         49.43         1.87 o                         
   6   0   6        647.32        604.61         5.73 o                         
   7   0   6        564.33        515.51         5.85 o                         
   8   0   6        264.29        254.74         5.64 o                         
   9   0   6        194.07        199.44         6.11 o                         
  10   0   6        104.23        105.03         5.28 o                         
  11   0   6        684.70        610.29        13.07 o                         
  12   0   6        100.48         91.72         8.11 o                         
   1   1   6        625.03        571.89         2.20 o                         
   2   1   6          0.95         -0.23         0.55 o                         
   3   1   6       3114.08       3177.67         8.17 o                         
   4   1   6        266.61        308.33         2.33 o                         
   5   1   6        110.98        114.45         1.70 o                         
   6   1   6          0.79          2.50         1.10 o                         
   7   1   6          0.68         -1.43         1.47 o                         
   8   1   6         53.47         61.09         2.41 o                         
   9   1   6        304.31        293.66         4.76 o                         
  10   1   6         57.12         60.88         3.28 o                         
  11   1   6         13.41          9.36         3.98 o                         
  12   1   6          4.42          4.04         4.08 o                         
   0   2   6       4066.60       4133.85        12.07 o                         
   1   2   6       2012.11       1942.23         4.73 o                         
   2   2   6       3105.27       3096.72         7.32 o                         
   3   2   6       2015.17       1914.66         6.06 o                         
   4   2   6       1192.79       1075.17         4.41 o                         
   5   2   6       2607.76       2483.77         7.75 o                         
   6   2   6        940.87        932.96         4.78 o                         
   7   2   6        780.12        769.06         5.38 o                         
   8   2   6        470.43        456.66         4.68 o                         
   9   2   6        452.03        419.40         5.66 o                         
  10   2   6        168.32        173.54         4.41 o                         
  11   2   6          0.06          0.14         3.39 o                         
  12   2   6         23.17         22.14         4.26 o                         
   1   3   6        365.14        381.67         1.90 o                         
   2   3   6        342.09        420.33         2.44 o                         
   3   3   6        302.05        350.95         2.36 o                         
   4   3   6          0.91          2.85         0.95 o                         
   5   3   6          6.47         12.33         1.13 o                         
   6   3   6          9.15         14.05         1.24 o                         
   7   3   6         68.28         67.53         2.20 o                         
   8   3   6          0.00          2.03         1.87 o                         
   9   3   6         75.50         71.60         2.94 o                         
  10   3   6          3.64          1.30         2.69 o                         
  11   3   6          1.29         -0.03         3.59 o                         
  12   3   6          0.06          1.63         3.86 o                         
   0   4   6         55.54         25.36         1.20 o                         
   1   4   6       1911.97       1858.27         5.16 o                         
   2   4   6       1933.66       1912.36         5.93 o                         
   3   4   6       1553.28       1511.18         5.40 o                         
   4   4   6        928.00        931.32         4.36 o                         
   5   4   6       1289.15       1158.64         5.23 o                         
   6   4   6        659.34        643.50         4.55 o                         
   7   4   6        269.48        277.98         3.29 o                         
   8   4   6        276.49        284.73         4.03 o                         
   9   4   6         77.04         96.41         3.24 o                         
  10   4   6        133.28        126.01         4.31 o                         
  11   4   6         67.97         74.19         4.74 o                         
  12   4   6         54.94         59.70         5.00 o                         
   1   5   6         44.78         36.60         1.22 o                         
   2   5   6        155.93        189.42         2.03 o                         
   3   5   6          9.05          6.70         1.14 o                         
   4   5   6          0.26          2.94         1.28 o                         
   5   5   6          0.64          2.26         1.26 o                         
   6   5   6          1.34          1.19         1.49 o                         
   7   5   6        126.73        114.36         2.79 o                         
   8   5   6         15.69         14.07         2.15 o                         
   9   5   6          0.39          1.96         2.25 o                         
  10   5   6          8.40          2.54         3.13 o                         
  11   5   6          2.90          6.47         4.07 o                         
   0   6   6       2167.81       2192.62        10.72 o                         
   1   6   6        991.92        945.72         4.22 o                         
   2   6   6        189.46        169.07         2.18 o                         
   3   6   6        593.92        567.10         3.88 o                         
   4   6   6        554.49        551.45         3.98 o                         
   5   6   6         39.15         56.72         2.04 o                         
   6   6   6        279.83        288.01         3.85 o                         
   7   6   6        222.25        214.28         3.78 o                         
   8   6   6        122.42        122.83         3.89 o                         
   9   6   6         64.74         63.40         3.56 o                         
  10   6   6         44.48         55.63         4.31 o                         
  11   6   6         36.61         48.16         5.24 o                         
   1   7   6          2.12          1.48         1.65 o                         
   2   7   6         13.53         14.96         1.88 o                         
   3   7   6         70.78         76.29         2.49 o                         
   4   7   6         21.74         29.22         2.04 o                         
   5   7   6         16.86         18.30         2.11 o                         
   6   7   6          3.33          1.91         2.10 o                         
   7   7   6          2.46          2.45         2.30 o                         
   8   7   6         15.03         13.33         2.99 o                         
   9   7   6          2.36          1.21         2.87 o                         
  10   7   6          1.18          0.62         3.34 o                         
   0   8   6        125.65        122.48         4.31 o                         
   1   8   6        116.56        122.70         2.91 o                         
   2   8   6        461.25        441.44         4.82 o                         
   3   8   6         72.22         75.09         2.93 o                         
   4   8   6        163.29        163.76         3.91 o                         
   5   8   6        215.03        202.93         4.17 o                         
   6   8   6         33.43         33.65         2.93 o                         
   7   8   6         46.12         47.23         3.50 o                         
   8   8   6         44.63         53.46         3.82 o                         
   9   8   6         41.99         37.80         3.82 o                         
   1   9   6          2.31          5.49         2.36 o                         
   2   9   6          0.92          4.43         2.50 o                         
   3   9   6          4.34         10.23         2.53 o                         
   4   9   6         32.59         27.96         2.83 o                         
   5   9   6          1.27          7.23         2.82 o                         
   6   9   6          0.06          0.63         2.93 o                         
   7   9   6          0.87          0.12         3.16 o                         
   8   9   6          0.71          2.44         3.59 o                         
   0  10   6         49.59         50.37         5.25 o                         
   1  10   6         44.65         48.62         3.81 o                         
   2  10   6         43.99         45.02         3.76 o                         
   3  10   6         58.61         57.48         3.76 o                         
   4  10   6         22.94         24.69         3.43 o                         
   5  10   6         22.09         29.25         3.59 o                         
   6  10   6         45.96         39.29         4.09 o                         
   7  10   6         15.43         17.78         3.95 o                         
   1  11   6          0.40          0.20         3.34 o                         
   2  11   6          2.29          2.24         3.25 o                         
   3  11   6          0.04         -3.13         3.13 o                         
   4  11   6          1.70          6.50         3.56 o                         
   5  11   6          1.08          5.16         3.70 o                         
   0  12   6         10.80         16.35         6.02 o                         
   1  12   6          9.86         16.21         4.27 o                         
   2  12   6          3.84         -0.57         3.87 o                         
   1   1   7        189.39        199.45         1.43 o                         
   2   1   7         30.98         36.31         0.78 o                         
   3   1   7        106.54        115.07         1.39 o                         
   4   1   7        112.33        130.49         1.73 o                         
   5   1   7          0.04         -0.65         0.93 o                         
   6   1   7         65.48         77.27         2.02 o                         
   7   1   7         43.72         48.69         2.02 o                         
   8   1   7          1.11          1.70         1.79 o                         
   9   1   7         17.01         20.21         2.49 o                         
  10   1   7          8.00         12.65         2.75 o                         
  11   1   7          3.41          4.66         3.89 o                         
  12   1   7          0.00          5.36         4.16 o                         
   0   2   7          0.45          1.39         0.93 o                         
   1   2   7        302.69        317.31         1.71 o                         
   2   2   7       1019.17       1079.22         3.53 o                         
   3   2   7        895.11        906.17         3.72 o                         
   4   2   7        192.02        184.79         1.98 o                         
   5   2   7        113.30        124.06         2.04 o                         
   6   2   7         10.23         14.91         1.41 o                         
   7   2   7        231.38        224.77         3.46 o                         
   8   2   7          0.01          0.41         1.82 o                         
   9   2   7         28.44         24.95         2.61 o                         
  10   2   7          3.10          8.56         2.73 o                         
  11   2   7          0.54          7.73         3.59 o                         
  12   2   7          0.10         -3.51         3.82 o                         
   1   3   7        624.07        658.35         2.63 o                         
   2   3   7         58.32         76.32         1.25 o                         
   3   3   7        286.87        304.93         2.31 o                         
   4   3   7         84.10        103.87         1.75 o                         
   5   3   7         10.61         12.56         1.16 o                         
   6   3   7         51.31         65.10         1.96 o                         
   7   3   7         51.04         49.59         2.28 o                         
   8   3   7         27.96         36.08         2.36 o                         
   9   3   7         17.20         12.69         2.33 o                         
  10   3   7          2.45          2.39         2.72 o                         
  11   3   7          6.06         10.62         4.49 o                         
  12   3   7          2.78          3.29         4.28 o                         
   0   4   7       1186.29       1211.45         5.58 o                         
   1   4   7       1172.24       1171.49         3.90 o                         
   2   4   7          7.69          4.03         0.88 o                         
   3   4   7          0.11          0.58         1.07 o                         
   4   4   7        117.58        117.05         1.91 o                         
   5   4   7         39.18         46.19         1.65 o                         
   6   4   7        207.99        207.71         3.02 o                         
   7   4   7         37.95         31.91         1.88 o                         
   8   4   7         61.92         68.59         2.68 o                         
   9   4   7         65.29         57.67         2.95 o                         
  10   4   7          2.77          1.48         2.76 o                         
  11   4   7          3.72          1.24         3.81 o                         
  12   4   7          9.51          9.42         4.40 o                         
   1   5   7        204.73        198.00         1.86 o                         
   2   5   7         40.58         58.28         1.49 o                         
   3   5   7         22.89         20.31         1.31 o                         
   4   5   7         17.14         23.49         1.44 o                         
   5   5   7         22.60         21.38         1.53 o                         
   6   5   7          7.90         12.02         1.69 o                         
   7   5   7          4.44          5.63         1.89 o                         
   8   5   7         36.12         40.37         2.42 o                         
   9   5   7          2.93          3.56         2.53 o                         
  10   5   7          3.23          1.42         3.23 o                         
  11   5   7          9.11          6.57         4.20 o                         
   0   6   7         38.89         35.99         1.89 o                         
   1   6   7         39.23         42.01         1.34 o                         
   2   6   7        322.76        308.31         3.16 o                         
   3   6   7        102.61        113.57         2.27 o                         
   4   6   7        263.23        273.23         3.21 o                         
   5   6   7         56.39         57.72         2.05 o                         
   6   6   7         21.14         22.55         1.98 o                         
   7   6   7         73.55         57.39         2.78 o                         
   8   6   7         63.26         57.44         2.94 o                         
   9   6   7         34.17         39.66         3.51 o                         
  10   6   7         83.91         92.22         5.15 o                         
  11   6   7          3.66         11.62         4.69 o                         
   1   7   7         11.01         13.92         1.78 o                         
   2   7   7         45.21         49.92         2.25 o                         
   3   7   7          6.82          9.17         1.90 o                         
   4   7   7          9.93         11.60         2.01 o                         
   5   7   7         18.93         11.19         2.10 o                         
   6   7   7          0.23          1.12         2.10 o                         
   7   7   7          2.99          4.36         2.33 o                         
   8   7   7         35.90         39.79         3.05 o                         
   9   7   7          0.39          3.48         3.02 o                         
  10   7   7          3.55          8.34         3.73 o                         
   0   8   7        318.85        302.92         6.14 o                         
   1   8   7         57.16         64.09         2.46 o                         
   2   8   7        193.06        187.47         3.55 o                         
   3   8   7        147.06        133.10         3.43 o                         
   4   8   7         60.29         64.82         2.93 o                         
   5   8   7         37.51         34.18         2.76 o                         
   6   8   7        215.22        204.04         4.63 o                         
   7   8   7         59.49         71.22         3.68 o                         
   8   8   7         65.49         76.48         3.77 o                         
   9   8   7          0.19          4.28         3.60 o                         
   1   9   7          2.18          7.30         2.47 o                         
   2   9   7         14.02         13.14         2.50 o                         
   3   9   7          4.54          4.31         2.23 o                         
   4   9   7         20.23         19.21         2.78 o                         
   5   9   7          0.21          2.54         2.73 o                         
   6   9   7          8.92          9.71         3.29 o                         
   7   9   7          0.15          6.44         3.31 o                         
   8   9   7          1.71          4.83         3.02 o                         
   0  10   7         68.49         60.43         5.90 o                         
   1  10   7         83.32         86.83         4.41 o                         
   2  10   7        132.67        135.74         4.67 o                         
   3  10   7         14.46         25.83         3.32 o                         
   4  10   7        158.32        151.55         4.69 o                         
   5  10   7         45.75         49.08         4.09 o                         
   6  10   7         20.47         28.86         3.93 o                         
   7  10   7          6.31          5.83         3.72 o                         
   1  11   7          5.34         -2.32         3.47 o                         
   2  11   7          9.08          8.79         3.43 o                         
   3  11   7          0.21          0.95         3.56 o                         
   4  11   7          2.48          8.88         3.58 o                         
   5  11   7          0.07         -1.99         3.51 o                         
   0  12   7         90.00        100.95         7.81 o                         
   1  12   7         10.96         12.02         4.99 o                         
   0   0   8       1364.12       1544.26         8.12 o                         
   1   0   8       8177.90       8392.86        23.37 o                         
   2   0   8        748.83        701.90         4.15 o                         
   3   0   8        993.13        851.53         4.61 o                         
   4   0   8        136.97        102.48         2.45 o                         
   5   0   8       5226.97       5164.23        20.10 o                         
   6   0   8       1068.28       1071.55         7.56 o                         
   7   0   8       1443.83       1376.49         9.79 o                         
   8   0   8        160.39        164.10         5.22 o                         
   9   0   8        363.56        365.85         7.37 o                         
  10   0   8        159.77        147.13         7.04 o                         
  11   0   8         27.18         38.30         6.07 o                         
  12   0   8         23.08         17.40         6.33 o                         
   1   1   8          9.69         24.14         0.75 o                         
   2   1   8          8.51         18.59         0.76 o                         
   3   1   8         16.57         25.61         0.97 o                         
   4   1   8        134.68        155.26         1.93 o                         
   5   1   8        540.26        524.46         3.40 o                         
   6   1   8         60.08         67.51         1.92 o                         
   7   1   8        192.84        173.76         2.95 o                         
   8   1   8         12.68         12.03         2.09 o                         
   9   1   8         39.73         43.63         2.77 o                         
  10   1   8          8.32          5.18         2.76 o                         
  11   1   8          2.04         -1.41         3.39 o                         
  12   1   8          4.60         -2.95         4.43 o                         
   0   2   8       1670.12       1532.25         6.27 o                         
   1   2   8       4644.74       4517.60         9.70 o                         
   2   2   8       1121.12       1134.76         3.79 o                         
   3   2   8       6342.11       6371.70        14.85 o                         
   4   2   8       1316.44       1370.66         5.35 o                         
   5   2   8        737.76        688.53         3.78 o                         
   6   2   8         43.56         40.34         1.81 o                         
   7   2   8        441.92        442.76         4.27 o                         
   8   2   8        263.09        265.98         4.36 o                         
   9   2   8        436.77        419.47         5.53 o                         
  10   2   8         59.78         61.63         3.34 o                         
  11   2   8        197.02        207.03         5.93 o                         
  12   2   8         42.62         50.43         5.22 o                         
   1   3   8         30.06         42.25         0.92 o                         
   2   3   8         94.69        118.33         1.50 o                         
   3   3   8          0.06          1.39         0.91 o                         
   4   3   8        110.54        111.20         1.92 o                         
   5   3   8        284.70        295.84         2.76 o                         
   6   3   8          5.56          7.62         1.56 o                         
   7   3   8         30.15         27.73         1.95 o                         
   8   3   8         54.83         53.98         2.59 o                         
   9   3   8          0.77          0.31         2.26 o                         
  10   3   8          0.38         -0.58         2.63 o                         
  11   3   8          0.34         -1.63         3.44 o                         
  12   3   8          0.13         -0.71         4.71 o                         
   0   4   8        911.73        957.99         4.92 o                         
   1   4   8       2438.40       2384.10         6.27 o                         
   2   4   8        887.34        845.33         3.63 o                         
   3   4   8       1106.03       1024.65         4.57 o                         
   4   4   8        304.13        299.17         2.75 o                         
   5   4   8        754.25        734.78         4.48 o                         
   6   4   8        730.63        693.99         4.86 o                         
   7   4   8        977.61        935.91         6.21 o                         
   8   4   8         36.35         35.37         2.46 o                         
   9   4   8         98.50        114.72         3.58 o                         
  10   4   8         15.95         17.30         3.14 o                         
  11   4   8        148.42        146.65         5.94 o                         
   1   5   8         22.80         41.23         1.14 o                         
   2   5   8         51.77         47.53         1.44 o                         
   3   5   8         53.88         60.28         1.63 o                         
   4   5   8         36.69         38.52         1.57 o                         
   5   5   8         41.08         47.98         1.79 o                         
   6   5   8         20.68         20.31         1.94 o                         
   7   5   8         10.25         15.46         1.99 o                         
   8   5   8         36.67         30.95         2.46 o                         
   9   5   8          2.01          4.24         2.60 o                         
  10   5   8          4.07          5.46         3.47 o                         
  11   5   8          4.55          2.89         4.91 o                         
   0   6   8        128.00        137.19         2.96 o                         
   1   6   8        590.35        554.56         3.60 o                         
   2   6   8        302.49        296.58         3.21 o                         
   3   6   8        621.85        614.43         4.55 o                         
   4   6   8        338.27        311.06         3.54 o                         
   5   6   8        853.13        800.51         5.53 o                         
   6   6   8          8.78         15.62         2.14 o                         
   7   6   8         79.94         88.05         3.08 o                         
   8   6   8         75.09         76.44         3.08 o                         
   9   6   8        237.97        234.14         6.06 o                         
  10   6   8         14.14          9.76         3.75 o                         
   1   7   8          0.74          1.07         1.69 o                         
   2   7   8         32.00         33.45         2.07 o                         
   3   7   8         46.00         39.92         2.28 o                         
   4   7   8         31.78         20.93         2.27 o                         
   5   7   8         18.98         20.94         2.38 o                         
   6   7   8          4.49          6.32         2.27 o                         
   7   7   8          2.04          5.35         2.51 o                         
   8   7   8          2.15          6.37         2.61 o                         
   9   7   8         17.58         16.25         3.69 o                         
  10   7   8          0.05         -3.69         3.88 o                         
   0   8   8        223.24        218.06         5.70 o                         
   1   8   8        335.70        334.76         4.84 o                         
   2   8   8         57.09         55.56         2.59 o                         
   3   8   8        252.13        255.23         4.35 o                         
   4   8   8          5.81          5.45         2.24 o                         
   5   8   8         72.35         87.27         3.39 o                         
   6   8   8         57.08         49.21         3.31 o                         
   7   8   8        100.42         99.81         4.24 o                         
   8   8   8         14.12         17.10         3.12 o                         
   9   8   8         11.97         21.83         4.41 o                         
   1   9   8          6.40          7.02         2.62 o                         
   2   9   8         27.72         24.60         2.63 o                         
   3   9   8         27.43         26.25         2.54 o                         
   4   9   8          1.09          1.81         2.49 o                         
   5   9   8          1.21          4.53         2.81 o                         
   6   9   8          0.73          4.68         3.17 o                         
   7   9   8         10.90          4.34         3.39 o                         
   8   9   8          4.73          9.29         3.18 o                         
   0  10   8          3.20         -1.15         5.02 o                         
   1  10   8         47.48         47.09         4.04 o                         
   2  10   8         24.83         28.68         3.43 o                         
   3  10   8         53.66         61.29         3.91 o                         
   4  10   8         42.58         43.97         3.40 o                         
   5  10   8         22.85         24.84         4.12 o                         
   6  10   8         17.64         17.15         3.84 o                         
   7  10   8         35.46         29.00         4.14 o                         
   1  11   8          2.69          9.54         3.69 o                         
   2  11   8          2.77          4.12         3.87 o                         
   3  11   8          0.65         -3.35         3.35 o                         
   4  11   8          0.19          6.08         3.68 o                         
   5  11   8          0.85          2.85         3.69 o                         
   0  12   8         11.44         20.27         5.72 o                         
   1   1   9         66.26         81.94         1.11 o                         
   2   1   9          3.14          3.23         0.70 o                         
   3   1   9          3.03          3.83         0.64 o                         
   4   1   9         63.93         72.52         1.42 o                         
   5   1   9          0.10          2.16         1.04 o                         
   6   1   9          1.99          3.40         1.40 o                         
   7   1   9          1.14          1.06         1.62 o                         
   8   1   9          7.66         11.27         2.09 o                         
   9   1   9          1.70          3.23         2.16 o                         
  10   1   9         11.20          8.99         2.90 o                         
  11   1   9          0.56         -3.45         3.45 o                         
  12   1   9          0.01         -2.33         5.18 o                         
   0   2   9        310.43        353.41         2.95 o                         
   1   2   9         57.05         63.30         1.41 o                         
   2   2   9         69.24         61.39         1.23 o                         
   3   2   9         66.14         72.53         1.29 o                         
   4   2   9          7.13         10.92         1.03 o                         
   5   2   9         95.93        105.20         1.95 o                         
   6   2   9         61.30         60.36         2.12 o                         
   7   2   9         18.93         24.72         1.97 o                         
   8   2   9         47.29         52.58         2.72 o                         
   9   2   9         18.00         25.63         2.51 o                         
  10   2   9         26.05         20.94         3.14 o                         
  11   2   9          4.54          3.17         3.73 o                         
  12   2   9          9.26         12.52         4.71 o                         
   1   3   9        127.45        138.05         1.40 o                         
   2   3   9         43.81         51.64         1.21 o                         
   3   3   9          7.59          7.72         0.97 o                         
   4   3   9        198.05        181.87         2.24 o                         
   5   3   9          4.14          3.40         1.26 o                         
   6   3   9          0.02          1.20         1.56 o                         
   7   3   9          0.56          4.77         1.69 o                         
   8   3   9         61.27         63.23         2.87 o                         
   9   3   9          0.08         -1.01         2.36 o                         
  10   3   9          5.05          2.50         2.96 o                         
  11   3   9          5.71         -0.61         3.67 o                         
  12   3   9         16.03         11.44         5.86 o                         
   0   4   9        932.62        922.97         5.25 o                         
   1   4   9         14.99         14.88         0.88 o                         
   2   4   9        297.51        291.81         2.26 o                         
   3   4   9        104.23        108.16         1.86 o                         
   4   4   9        155.03        148.47         2.36 o                         
   5   4   9          4.61          8.93         1.46 o                         
   6   4   9         42.59         51.22         2.13 o                         
   7   4   9        101.46         95.31         2.91 o                         
   8   4   9         50.47         53.08         2.71 o                         
   9   4   9          2.47          5.03         2.49 o                         
  10   4   9         40.49         47.36         4.00 o                         
  11   4   9          5.35          1.48         3.84 o                         
   1   5   9         53.38         54.12         1.28 o                         
   2   5   9         36.36         49.75         1.47 o                         
   3   5   9          0.53         -0.02         1.28 o                         
   4   5   9          5.58          9.46         1.42 o                         
   5   5   9         26.27         25.09         1.81 o                         
   6   5   9         42.02         41.20         2.35 o                         
   7   5   9          3.93         -0.32         1.89 o                         
   8   5   9         11.63         12.53         2.09 o                         
   9   5   9          2.81         -2.53         3.26 o                         
  10   5   9         17.61         29.30         3.84 o                         
  11   5   9          2.14         -4.17         4.17 o                         
   0   6   9        262.58        266.18         3.93 o                         
   1   6   9         75.26         80.41         1.98 o                         
   2   6   9        275.90        279.60         3.31 o                         
   3   6   9         26.39         27.13         1.83 o                         
   4   6   9        434.11        416.89         4.22 o                         
   5   6   9          5.10          8.80         1.86 o                         
   6   6   9        251.41        254.20         4.20 o                         
   7   6   9          3.56          4.68         2.19 o                         
   8   6   9         69.05         73.81         3.23 o                         
   9   6   9          5.80         10.17         3.62 o                         
  10   6   9          1.03          2.05         3.72 o                         
   1   7   9          0.89          2.04         1.77 o                         
   2   7   9         12.11         17.38         2.12 o                         
   3   7   9          0.86          2.00         1.80 o                         
   4   7   9          3.67          5.23         2.20 o                         
   5   7   9         19.58         12.98         2.30 o                         
   6   7   9          0.00          0.16         2.29 o                         
   7   7   9          1.34          6.62         2.72 o                         
   8   7   9         27.04         34.29         3.06 o                         
   9   7   9          9.10          6.29         3.70 o                         
  10   7   9          2.65          3.68         3.87 o                         
   0   8   9        236.21        241.42         6.94 o                         
   1   8   9         37.86         39.25         2.71 o                         
   2   8   9        308.79        304.99         4.91 o                         
   3   8   9          0.79          5.64         2.13 o                         
   4   8   9        123.07        134.06         3.93 o                         
   5   8   9         37.65         43.10         3.17 o                         
   6   8   9         52.46         53.09         3.51 o                         
   7   8   9         16.04          9.73         3.08 o                         
   8   8   9         19.93         19.72         3.86 o                         
   9   8   9         10.30         10.52         4.07 o                         
   1   9   9         20.57         26.18         2.86 o                         
   2   9   9          0.01          2.53         2.46 o                         
   3   9   9          0.01          5.20         2.34 o                         
   4   9   9          0.87         10.81         3.00 o                         
   5   9   9          5.80          3.04         3.34 o                         
   6   9   9         15.87         17.81         3.53 o                         
   7   9   9          1.17         -2.44         3.27 o                         
   8   9   9          4.77          6.57         4.30 o                         
   0  10   9        167.95        172.43         8.20 o                         
   1  10   9          0.08         -2.93         3.03 o                         
   2  10   9         80.35         80.54         4.18 o                         
   3  10   9         60.24         48.12         3.70 o                         
   4  10   9         40.06         42.21         3.55 o                         
   5  10   9          4.86          6.11         3.62 o                         
   6  10   9         52.95         56.45         4.52 o                         
   1  11   9         25.33         25.32         4.03 o                         
   2  11   9          4.92          3.35         3.89 o                         
   3  11   9          0.05          0.08         3.53 o                         
   4  11   9          0.08         -3.66         3.66 o                         
   0   0  10        164.71        223.96         3.28 o                         
   1   0  10       2082.06       1951.98         7.77 o                         
   2   0  10       4934.94       5230.55        16.30 o                         
   3   0  10       9436.25       9499.54        27.13 o                         
   4   0  10          1.08         -0.21         1.24 o                         
   5   0  10       1411.64       1377.01         7.85 o                         
   6   0  10          9.17          8.15         2.00 o                         
   7   0  10       1079.65        978.41         8.48 o                         
   8   0  10         12.14         11.78         2.93 o                         
   9   0  10        263.39        290.56         7.87 o                         
  10   0  10         69.23         60.10         5.95 o                         
  11   0  10        196.14        207.82        11.25 o                         
  12   0  10          6.14          6.27         7.54 o                         
   1   1  10       3932.53       4348.70         9.69 o                         
   2   1  10        317.17        376.17         2.58 o                         
   3   1  10        207.03        229.34         1.72 o                         
   4   1  10        194.34        175.30         2.16 o                         
   5   1  10         45.92         69.06         1.61 o                         
   6   1  10        124.52        139.76         2.48 o                         
   7   1  10         14.15         12.39         1.93 o                         
   8   1  10         96.23         97.12         3.24 o                         
   9   1  10          4.75          7.36         2.56 o                         
  10   1  10          0.00         -0.57         3.17 o                         
  11   1  10          1.20         -2.36         3.56 o                         
  12   1  10          1.76          4.34         5.25 o                         
   0   2  10        778.96        794.21         4.36 o                         
   1   2  10       6226.81       6078.84        13.34 o                         
   2   2  10         54.87         69.57         1.34 o                         
   3   2  10        704.50        588.91         2.80 o                         
   4   2  10        582.93        608.38         3.35 o                         
   5   2  10       2604.37       2531.45         8.56 o                         
   6   2  10        138.35        127.27         2.76 o                         
   7   2  10        891.10        874.23         6.18 o                         
   8   2  10        155.13        154.37         3.83 o                         
   9   2  10        434.71        423.94         5.86 o                         
  10   2  10          6.00          4.61         3.31 o                         
  11   2  10         78.78         81.66         4.84 o                         
  12   2  10          1.33          1.25         4.91 o                         
   1   3  10        542.30        574.74         2.93 o                         
   2   3  10          3.18          4.72         0.96 o                         
   3   3  10         89.14        105.52         1.79 o                         
   4   3  10         16.17         23.64         1.25 o                         
   5   3  10         17.43         16.87         1.47 o                         
   6   3  10          5.96          4.08         1.57 o                         
   7   3  10         25.88         20.81         2.12 o                         
   8   3  10         20.25         24.13         2.49 o                         
   9   3  10         15.72         14.20         2.66 o                         
  10   3  10         18.34         20.66         3.49 o                         
  11   3  10          3.91         -0.68         3.52 o                         
  12   3  10         21.76         10.10        15.83 o                         
   0   4  10          8.71          9.96         1.28 o                         
   1   4  10       1838.17       1776.55         5.57 o                         
   2   4  10         90.86        101.50         1.67 o                         
   3   4  10       2669.31       2596.13         8.30 o                         
   4   4  10         19.70         14.87         1.31 o                         
   5   4  10        499.64        483.72         4.12 o                         
   6   4  10         75.36         77.37         2.48 o                         
   7   4  10        377.38        365.23         4.75 o                         
   8   4  10          1.30         -1.52         1.96 o                         
   9   4  10        261.24        262.00         5.26 o                         
  10   4  10         91.99         89.06         4.37 o                         
  11   4  10        136.48        130.33         5.55 o                         
   1   5  10         19.65         16.32         1.14 o                         
   2   5  10         37.46         48.39         1.68 o                         
   3   5  10         13.73         19.13         1.61 o                         
   4   5  10          0.00          2.44         1.47 o                         
   5   5  10         63.84         57.43         2.28 o                         
   6   5  10         25.71         29.04         2.18 o                         
   7   5  10         23.34         22.82         2.30 o                         
   8   5  10          6.69          6.08         2.14 o                         
   9   5  10          0.30         -3.08         3.08 o                         
  10   5  10         51.56         56.17         4.26 o                         
  11   5  10          6.12          6.33         4.23 o                         
   0   6  10        149.93        149.29         3.52 o                         
   1   6  10        971.89        940.83         5.04 o                         
   2   6  10         77.23         82.16         2.08 o                         
   3   6  10        502.62        500.30         4.48 o                         
   4   6  10         35.81         41.78         2.14 o                         
   5   6  10        601.99        586.89         5.42 o                         
   6   6  10          1.59          1.29         2.10 o                         
   7   6  10        312.47        313.74         5.14 o                         
   8   6  10         77.47         78.79         3.41 o                         
   9   6  10        112.74        127.20         5.13 o                         
  10   6  10          0.26          4.19         3.81 o                         
   1   7  10          3.80          4.63         2.04 o                         
   2   7  10          6.93         10.52         1.99 o                         
   3   7  10         11.07         15.93         2.01 o                         
   4   7  10          0.06          6.69         2.11 o                         
   5   7  10         11.25         11.20         2.46 o                         
   6   7  10          0.45          2.00         2.43 o                         
   7   7  10         10.34          7.47         2.77 o                         
   8   7  10         26.23         27.98         3.44 o                         
   9   7  10          5.99         -1.30         3.76 o                         
   0   8  10          8.86         16.95         3.55 o                         
   1   8  10        210.25        216.67         4.46 o                         
   2   8  10         43.76         48.58         2.82 o                         
   3   8  10        337.76        330.68         5.15 o                         
   4   8  10         24.01         29.80         2.76 o                         
   5   8  10        172.35        188.44         6.58 o                         
   6   8  10         68.98         77.82         3.87 o                         
   7   8  10        130.47        137.36         4.86 o                         
   8   8  10          6.31         10.56         3.86 o                         
   9   8  10         30.70         35.61         4.65 o                         
   1   9  10          3.29          8.55         2.78 o                         
   2   9  10          0.57          0.94         2.61 o                         
   3   9  10          2.53          3.38         2.71 o                         
   4   9  10          3.35         12.18         2.99 o                         
   5   9  10          0.32          1.26         3.34 o                         
   6   9  10          8.14         10.44         3.44 o                         
   7   9  10          0.14          1.53         3.43 o                         
   8   9  10          7.98         10.32         4.18 o                         
   0  10  10         30.11         27.35         5.49 o                         
   1  10  10        104.08        101.88         4.67 o                         
   2  10  10          3.11          9.34         3.32 o                         
   3  10  10         41.54         50.92         3.97 o                         
   4  10  10          9.18          8.69         3.28 o                         
   5  10  10         50.56         51.25         4.61 o                         
   6  10  10          4.94          6.62         3.77 o                         
   1  11  10          3.38          2.96         3.74 o                         
   2  11  10          0.01          8.84         4.54 o                         
   3  11  10          0.91          5.03         5.12 o                         
   4  11  10          9.69         13.74         4.30 o                         
   1   1  11         97.26        112.73         1.42 o                         
   2   1  11        332.15        347.85         2.80 o                         
   3   1  11        111.12        112.48         1.40 o                         
   4   1  11        199.97        201.73         1.96 o                         
   5   1  11         60.11         63.78         1.64 o                         
   6   1  11          0.01          3.30         1.36 o                         
   7   1  11          4.68          3.37         1.76 o                         
   8   1  11         19.69         25.14         2.42 o                         
   9   1  11         15.73         14.47         2.76 o                         
  10   1  11         10.13          7.02         3.45 o                         
  11   1  11          1.80          4.90         3.88 o                         
  12   1  11          7.59          5.51         4.84 o                         
   0   2  11       3729.80       3954.86        12.47 o                         
   1   2  11         22.63         26.05         1.09 o                         
   2   2  11        391.97        373.33         2.44 o                         
   3   2  11         97.66        109.82         1.63 o                         
   4   2  11          0.26          0.90         1.11 o                         
   5   2  11         47.66         54.57         1.85 o                         
   6   2  11          2.24          2.23         1.59 o                         
   7   2  11          0.93          7.73         1.69 o                         
   8   2  11          5.65          1.59         2.40 o                         
   9   2  11         17.10         16.53         2.79 o                         
  10   2  11         16.31         13.70         3.51 o                         
  11   2  11          1.58          1.68         3.76 o                         
  12   2  11          3.50          7.95         5.03 o                         
   1   3  11        103.19         97.70         1.57 o                         
   2   3  11        593.01        596.30         3.39 o                         
   3   3  11        426.04        425.64         2.83 o                         
   4   3  11        180.31        186.67         2.54 o                         
   5   3  11        167.54        165.46         2.57 o                         
   6   3  11         41.80         49.38         2.20 o                         
   7   3  11          0.03         -1.70         2.17 o                         
   8   3  11          7.76         13.82         2.38 o                         
   9   3  11         24.07         20.92         2.90 o                         
  10   3  11         90.48         93.51         4.37 o                         
  11   3  11          8.32          2.89         3.98 o                         
   0   4  11         61.72         77.93         2.05 o                         
   1   4  11         43.12         50.19         1.28 o                         
   2   4  11        233.70        238.62         2.28 o                         
   3   4  11         20.21         23.41         1.69 o                         
   4   4  11        599.88        577.35         3.96 o                         
   5   4  11         19.00         29.30         1.84 o                         
   6   4  11        115.72        123.16         2.83 o                         
   7   4  11          0.29          5.09         2.17 o                         
   8   4  11        146.09        148.71         3.68 o                         
   9   4  11          4.70         11.94         2.80 o                         
  10   4  11          2.20          1.58         3.45 o                         
  11   4  11          1.98          1.87         3.65 o                         
   1   5  11          3.07          1.51         1.08 o                         
   2   5  11        133.62        136.21         2.34 o                         
   3   5  11        109.93        111.55         2.38 o                         
   4   5  11          0.01          1.17         1.50 o                         
   5   5  11         56.76         52.54         2.25 o                         
   6   5  11          8.44         10.19         1.99 o                         
   7   5  11         10.15          6.59         2.24 o                         
   8   5  11          4.68          8.59         2.33 o                         
   9   5  11          0.53         -1.11         3.05 o                         
  10   5  11         13.40         14.20         3.75 o                         
  11   5  11          4.73          6.88         4.16 o                         
   0   6  11        481.79        434.56         5.17 o                         
   1   6  11         13.61         17.03         1.58 o                         
   2   6  11        225.48        208.82         2.99 o                         
   3   6  11          3.51          0.83         1.73 o                         
   4   6  11         70.84         73.00         2.38 o                         
   5   6  11          0.27          2.86         2.02 o                         
   6   6  11        221.73        210.34         4.23 o                         
   7   6  11         14.75         18.21         2.68 o                         
   8   6  11         37.73         38.06         3.43 o                         
   9   6  11          0.07         -2.22         3.56 o                         
  10   6  11         59.50         67.67         4.81 o                         
   1   7  11         12.57         14.49         2.16 o                         
   2   7  11          8.51         10.28         2.19 o                         
   3   7  11          0.15          0.58         2.11 o                         
   4   7  11         42.02         49.07         2.76 o                         
   5   7  11          7.03         14.76         2.57 o                         
   6   7  11          0.00          1.58         2.51 o                         
   7   7  11          0.02          1.54         2.90 o                         
   8   7  11          7.23          7.49         3.25 o                         
   9   7  11         17.73         12.96         4.11 o                         
   0   8  11        218.63        215.40         6.21 o                         
   1   8  11          1.53          3.49         2.36 o                         
   2   8  11        243.27        239.17         4.80 o                         
   3   8  11         13.04         11.82         2.43 o                         
   4   8  11        189.50        182.41         4.52 o                         
   5   8  11          0.24          1.44         2.93 o                         
   6   8  11         68.73         67.70         4.13 o                         
   7   8  11         15.06         19.99         3.55 o                         
   8   8  11         69.98         73.90         4.75 o                         
   1   9  11         33.39         32.89         3.21 o                         
   2   9  11          4.98         10.80         2.89 o                         
   3   9  11          3.31          3.89         2.75 o                         
   4   9  11          4.10          7.56         2.88 o                         
   5   9  11          1.66          0.69         3.12 o                         
   6   9  11         15.30         14.06         3.48 o                         
   7   9  11         11.11          9.11         3.81 o                         
   0  10  11        170.41        158.89         9.39 o                         
   1  10  11          4.21          8.45         3.52 o                         
   2  10  11         98.22         99.17         4.44 o                         
   3  10  11          7.31          5.94         3.51 o                         
   4  10  11        106.10        120.44         5.46 o                         
   5  10  11          3.27          9.26         3.39 o                         
   6  10  11         38.09         40.49         4.31 o                         
   1  11  11         12.64         13.47         3.83 o                         
   2  11  11          0.39          7.05         3.74 o                         
   3  11  11          0.35          4.24         3.96 o                         
   4  11  11          0.09          4.94         4.33 o                         
   0   0  12       5170.22       5720.20        25.05 o                         
   1   0  12       3397.60       3255.65        12.13 o                         
   2   0  12          2.12          6.37         1.34 o                         
   3   0  12       3043.00       2900.48        11.00 o                         
   4   0  12        167.33        150.13         2.82 o                         
   5   0  12        245.73        248.95         4.18 o                         
   6   0  12        894.58        852.64         7.23 o                         
   7   0  12       1621.30       1556.96        14.30 o                         
   8   0  12          0.73         -2.95         2.95 o                         
   9   0  12        641.41        614.85        12.38 o                         
  10   0  12         17.27         14.72         5.45 o                         
  11   0  12        112.82        114.57         7.84 o                         
  12   0  12          8.25          4.65         7.39 o                         
   1   1  12        260.37        265.30         1.95 o                         
   2   1  12        811.78        916.31         3.88 o                         
   3   1  12          3.97          5.17         0.84 o                         
   4   1  12        116.48        126.26         2.01 o                         
   5   1  12         24.75         25.85         1.55 o                         
   6   1  12        252.17        252.77         3.18 o                         
   7   1  12        500.85        500.48         4.92 o                         
   8   1  12        404.36        386.34         5.37 o                         
   9   1  12         95.39         93.07         4.04 o                         
  10   1  12          3.97          0.01         3.43 o                         
  11   1  12          1.04         -3.75         3.75 o                         
  12   1  12          0.20          6.20         4.76 o                         
   0   2  12       1353.28       1575.69         6.50 o                         
   1   2  12       2545.71       2432.19         6.73 o                         
   2   2  12        262.54        277.09         2.13 o                         
   3   2  12       1984.94       1966.01         6.77 o                         
   4   2  12        111.69        105.43         1.85 o                         
   5   2  12       3034.85       2934.33        10.44 o                         
   6   2  12        356.51        356.16         4.16 o                         
   7   2  12        407.52        401.61         4.51 o                         
   8   2  12          0.96          4.60         2.35 o                         
   9   2  12        206.96        216.13         4.93 o                         
  10   2  12         11.75          8.19         3.66 o                         
  11   2  12        209.72        205.24         6.60 o                         
   1   3  12          1.36          1.67         1.09 o                         
   2   3  12         13.78         28.10         1.33 o                         
   3   3  12        123.39        138.83         2.04 o                         
   4   3  12         50.48         60.72         1.88 o                         
   5   3  12         12.23          9.97         1.57 o                         
   6   3  12         57.02         56.58         2.50 o                         
   7   3  12         71.08         73.83         2.87 o                         
   8   3  12         57.70         68.75         2.97 o                         
   9   3  12         50.72         44.93         3.38 o                         
  10   3  12          2.59          9.70         3.35 o                         
  11   3  12          1.84         -3.27         3.85 o                         
   0   4  12         18.15         20.25         1.67 o                         
   1   4  12       2539.44       2520.43         7.81 o                         
   2   4  12        320.08        321.55         3.01 o                         
   3   4  12       1786.49       1682.57         6.72 o                         
   4   4  12        130.43        141.18         2.65 o                         
   5   4  12        598.59        616.39         5.00 o                         
   6   4  12          4.21          4.10         1.87 o                         
   7   4  12        578.05        570.60         5.99 o                         
   8   4  12          0.00         -2.06         2.06 o                         
   9   4  12        254.62        269.00         5.63 o                         
  10   4  12         15.01         20.47         3.73 o                         
  11   4  12          6.19          7.38         4.06 o                         
   1   5  12        105.27         99.94         2.08 o                         
   2   5  12         45.29         52.17         1.81 o                         
   3   5  12        172.74        170.03         2.84 o                         
   4   5  12        141.61        131.33         2.86 o                         
   5   5  12          6.78         11.23         1.97 o                         
   6   5  12          9.53         13.91         2.10 o                         
   7   5  12          4.87          7.12         2.33 o                         
   8   5  12          0.26          2.50         2.27 o                         
   9   5  12         28.81         25.09         3.57 o                         
  10   5  12          0.02         -3.05         3.51 o                         
   0   6  12          0.16          1.29         1.97 o                         
   1   6  12        832.12        798.61         5.07 o                         
   2   6  12         79.47         81.25         2.30 o                         
   3   6  12        560.46        566.57         4.69 o                         
   4   6  12         20.44         27.35         2.20 o                         
   5   6  12        465.08        445.03         5.03 o                         
   6   6  12         29.87         24.46         2.50 o                         
   7   6  12        163.04        160.65         4.48 o                         
   8   6  12          9.14         10.75         3.18 o                         
   9   6  12         60.28         57.51         4.70 o                         
  10   6  12          7.88          7.33         3.91 o                         
   1   7  12         89.30         82.11         3.04 o                         
   2   7  12          0.13          0.23         2.06 o                         
   3   7  12         16.65         14.79         2.22 o                         
   4   7  12         24.56         21.75         2.53 o                         
   5   7  12         48.11         37.99         2.95 o                         
   6   7  12         10.93          7.60         2.75 o                         
   7   7  12          1.04         -2.72         2.96 o                         
   8   7  12          0.08          1.93         3.18 o                         
   9   7  12          0.32          0.33         3.39 o                         
   0   8  12         13.25         13.91         3.62 o                         
   1   8  12        166.53        166.96         4.19 o                         
   2   8  12          5.77          5.84         2.50 o                         
   3   8  12        226.29        223.88         4.57 o                         
   4   8  12          0.09          0.76         2.63 o                         
   5   8  12        103.42        104.14         4.89 o                         
   6   8  12          1.39         -1.00         3.18 o                         
   7   8  12        117.14        110.36         5.33 o                         
   8   8  12         15.94         12.02         3.83 o                         
   1   9  12          8.16          6.16         3.06 o                         
   2   9  12          9.84         10.34         2.94 o                         
   3   9  12          0.23         -0.05         3.02 o                         
   4   9  12          3.03         -0.40         2.82 o                         
   5   9  12          0.01          0.63         3.22 o                         
   6   9  12         15.20         18.14         3.63 o                         
   7   9  12          0.60          9.27         3.65 o                         
   0  10  12         16.93          8.61         4.55 o                         
   1  10  12         91.64         97.31         4.58 o                         
   2  10  12          0.79          4.62         3.27 o                         
   3  10  12         27.95         28.10         4.40 o                         
   4  10  12          4.62          3.25         3.71 o                         
   5  10  12         59.27         68.54         4.41 o                         
   6  10  12          0.83         -4.28         5.62 o                         
   1  11  12          0.00          4.98         3.73 o                         
   2  11  12          0.53          1.31         3.78 o                         
   3  11  12          2.85          7.16         4.28 o                         
   1   1  13         36.93         41.07         1.09 o                         
   2   1  13        177.47        188.23         1.90 o                         
   3   1  13          6.77          7.66         0.91 o                         
   4   1  13         37.77         36.35         1.44 o                         
   5   1  13        141.29        145.86         2.59 o                         
   6   1  13         18.73         16.93         1.79 o                         
   7   1  13          0.12          2.29         1.99 o                         
   8   1  13         16.88         22.18         2.77 o                         
   9   1  13          0.15          1.82         2.76 o                         
  10   1  13         17.53         17.61         3.91 o                         
  11   1  13          3.21          4.17         4.09 o                         
   0   2  13         28.51         41.37         1.32 o                         
   1   2  13          0.58         -0.77         0.77 o                         
   2   2  13        148.17        147.77         1.70 o                         
   3   2  13        229.76        231.72         2.30 o                         
   4   2  13        698.29        676.08         4.47 o                         
   5   2  13         11.13         14.78         1.79 o                         
   6   2  13         65.88         67.77         2.51 o                         
   7   2  13         20.63         24.52         2.05 o                         
   8   2  13        134.65        136.71         3.86 o                         
   9   2  13         59.06         62.74         3.73 o                         
  10   2  13          6.44          0.13         3.66 o                         
  11   2  13          0.76         -3.81         3.81 o                         
   1   3  13         12.10         11.41         1.08 o                         
   2   3  13        424.41        438.76         3.00 o                         
   3   3  13        117.45        125.25         2.26 o                         
   4   3  13        213.97        211.12         3.02 o                         
   5   3  13        355.95        339.49         3.79 o                         
   6   3  13          1.51          3.75         1.88 o                         
   7   3  13          5.22          9.37         2.15 o                         
   8   3  13          3.51          2.67         2.03 o                         
   9   3  13          0.47          1.89         2.80 o                         
  10   3  13         10.24          7.56         3.61 o                         
  11   3  13          1.83          4.09         3.95 o                         
   0   4  13        395.10        376.20         4.40 o                         
   1   4  13         54.21         59.20         1.69 o                         
   2   4  13        928.54        881.83         4.63 o                         
   3   4  13        233.78        234.48         3.03 o                         
   4   4  13         19.36         21.08         1.78 o                         
   5   4  13         53.67         54.25         2.43 o                         
   6   4  13         99.08        104.74         3.18 o                         
   7   4  13          0.42          4.68         2.25 o                         
   8   4  13          0.04          2.08         2.12 o                         
   9   4  13          7.51         12.32         3.01 o                         
  10   4  13         64.54         66.59         4.73 o                         
  11   4  13         11.70         13.42         4.19 o                         
   1   5  13         82.60         89.67         2.17 o                         
   2   5  13         19.78         19.12         1.63 o                         
   3   5  13        263.42        258.20         3.53 o                         
   4   5  13          8.29         19.45         2.10 o                         
   5   5  13         17.65         16.45         2.05 o                         
   6   5  13          5.21          7.11         2.23 o                         
   7   5  13          2.62          6.59         2.47 o                         
   8   5  13          2.39          5.40         2.82 o                         
   9   5  13          4.08          8.27         3.23 o                         
  10   5  13          2.48          2.72         3.69 o                         
   0   6  13        358.80        377.58         6.94 o                         
   1   6  13        359.63        346.35         3.87 o                         
   2   6  13        139.82        149.00         3.02 o                         
   3   6  13          0.94          3.76         1.92 o                         
   4   6  13        237.61        232.71         3.89 o                         
   5   6  13         26.47         24.89         2.43 o                         
   6   6  13         60.12         58.59         3.06 o                         
   7   6  13         17.18         22.79         2.99 o                         
   8   6  13         46.53         55.61         3.98 o                         
   9   6  13          1.92          0.56         3.03 o                         
  10   6  13          9.28          7.52         3.88 o                         
   1   7  13        109.64        115.31         3.50 o                         
   2   7  13          4.40         12.70         2.37 o                         
   3   7  13         44.61         42.74         2.79 o                         
   4   7  13          1.37          4.42         2.37 o                         
   5   7  13          2.81          7.01         2.62 o                         
   6   7  13          0.07         -3.03         3.03 o                         
   7   7  13         16.77          6.05         3.46 o                         
   8   7  13          0.01          3.57         3.54 o                         
   9   7  13         14.13         16.60         3.66 o                         
   0   8  13        158.22        149.65         5.65 o                         
   1   8  13          1.64          1.81         2.60 o                         
   2   8  13         91.14         85.62         3.54 o                         
   3   8  13         14.64          9.54         2.83 o                         
   4   8  13        193.17        186.28         5.50 o                         
   5   8  13         70.34         59.07         3.92 o                         
   6   8  13         37.40         38.10         4.10 o                         
   7   8  13          6.78          5.21         3.99 o                         
   8   8  13         66.06         53.80         4.75 o                         
   1   9  13         24.09         20.70         3.19 o                         
   2   9  13          1.55          5.47         3.09 o                         
   3   9  13          2.40          2.14         3.57 o                         
   4   9  13          0.36         -1.32         2.87 o                         
   5   9  13          0.02          9.34         3.18 o                         
   6   9  13          0.07          6.67         3.52 o                         
   7   9  13         19.93         20.40         4.13 o                         
   0  10  13         53.42         43.69         5.63 o                         
   1  10  13          1.70         -1.31         3.20 o                         
   2  10  13        111.70        109.33         4.97 o                         
   3  10  13          1.60          9.46         3.72 o                         
   4  10  13         24.11         21.90         3.99 o                         
   5  10  13          0.72          3.11         3.62 o                         
   1  11  13          0.50          1.43         3.66 o                         
   2  11  13          0.18          0.47         3.72 o                         
   0   0  14         58.43         55.12         2.58 o                         
   1   0  14       3576.05       3407.82        13.05 o                         
   2   0  14         51.29         44.54         1.84 o                         
   3   0  14       1941.14       1930.46         9.66 o                         
   4   0  14        117.73        110.17         4.72 o                         
   5   0  14       3052.19       2953.79        15.96 o                         
   6   0  14        999.58       1020.41         9.30 o                         
   7   0  14         79.37         81.82         4.37 o                         
   8   0  14          8.61          3.78         3.49 o                         
   9   0  14        142.87        147.85         7.21 o                         
  10   0  14         54.88         58.56         6.01 o                         
  11   0  14         84.72         86.17         7.59 o                         
   1   1  14         60.83         71.18         1.33 o                         
   2   1  14          3.28          2.10         0.94 o                         
   3   1  14        119.24        142.89         1.84 o                         
   4   1  14        542.17        526.14         3.69 o                         
   5   1  14        113.48        136.42         2.65 o                         
   6   1  14        111.70        105.26         2.75 o                         
   7   1  14        157.11        151.88         3.75 o                         
   8   1  14          7.28          9.80         2.68 o                         
   9   1  14         18.10         13.95         3.19 o                         
  10   1  14          5.32          9.03         3.46 o                         
  11   1  14          9.75          0.70         3.91 o                         
   0   2  14         98.17        103.51         2.21 o                         
   1   2  14       2966.94       2935.43         8.03 o                         
   2   2  14        663.07        646.35         3.19 o                         
   3   2  14       1850.50       1760.17         6.23 o                         
   4   2  14        102.36        109.06         2.34 o                         
   5   2  14        171.26        187.93         3.16 o                         
   6   2  14         22.09         27.26         2.13 o                         
   7   2  14        963.70        946.04         7.48 o                         
   8   2  14        139.03        139.93         4.17 o                         
   9   2  14        310.43        314.30         6.37 o                         
  10   2  14          0.52         -1.48         3.23 o                         
  11   2  14         79.08         82.99         5.37 o                         
   1   3  14          3.30          3.93         1.10 o                         
   2   3  14         33.96         35.16         1.40 o                         
   3   3  14        786.38        766.12         4.42 o                         
   4   3  14        229.18        227.01         3.04 o                         
   5   3  14          3.38          6.67         1.70 o                         
   6   3  14         37.47         31.94         2.29 o                         
   7   3  14         14.26          8.06         2.17 o                         
   8   3  14          6.58          5.54         2.29 o                         
   9   3  14          2.99         -0.28         2.97 o                         
  10   3  14          0.20          1.11         3.50 o                         
  11   3  14          0.16          0.40         3.99 o                         
   0   4  14       1160.34       1111.02        10.04 o                         
   1   4  14        311.68        297.90         3.10 o                         
   2   4  14         75.23         75.03         1.96 o                         
   3   4  14        873.71        863.18         5.07 o                         
   4   4  14        223.37        218.39         3.29 o                         
   5   4  14       1390.49       1316.37         7.77 o                         
   6   4  14         13.02         13.59         2.32 o                         
   7   4  14        404.14        405.67         5.47 o                         
   8   4  14         12.77         16.17         2.47 o                         
   9   4  14        176.09        182.02         5.53 o                         
  10   4  14         15.84         15.84         4.14 o                         
   1   5  14         19.12         17.40         1.63 o                         
   2   5  14        110.73        127.85         2.66 o                         
   3   5  14        379.92        365.48         4.08 o                         
   4   5  14         29.68         27.88         2.22 o                         
   5   5  14          8.54         11.50         2.14 o                         
   6   5  14         28.60         32.54         2.72 o                         
   7   5  14          1.60          4.93         2.47 o                         
   8   5  14          8.50          9.20         2.79 o                         
   9   5  14          0.00          2.63         3.43 o                         
  10   5  14          0.59          3.50         4.01 o                         
   0   6  14        376.18        346.76         5.77 o                         
   1   6  14        768.38        748.59         5.56 o                         
   2   6  14        501.51        467.51         4.76 o                         
   3   6  14        457.27        458.19         4.74 o                         
   4   6  14         19.35         14.13         2.18 o                         
   5   6  14        279.67        301.18         4.66 o                         
   6   6  14        127.15        133.85         3.90 o                         
   7   6  14        212.97        202.62         5.20 o                         
   8   6  14          3.23          3.52         3.39 o                         
   9   6  14         64.15         67.36         4.13 o                         
   1   7  14         48.53         49.21         2.91 o                         
   2   7  14         45.21         46.48         2.81 o                         
   3   7  14          2.07          0.12         2.41 o                         
   4   7  14         15.81         22.90         2.73 o                         
   5   7  14         33.17         35.39         3.12 o                         
   6   7  14         15.08         13.64         3.35 o                         
   7   7  14         10.81         11.06         3.99 o                         
   8   7  14          6.35          3.69         3.98 o                         
   9   7  14          6.41          3.56         3.84 o                         
   0   8  14        277.38        246.93         8.10 o                         
   1   8  14        446.33        446.52         6.21 o                         
   2   8  14         32.16         19.54         3.02 o                         
   3   8  14        187.54        196.95         5.23 o                         
   4   8  14         63.44         54.46         3.52 o                         
   5   8  14         64.10         68.07         4.11 o                         
   6   8  14          0.36          1.57         3.58 o                         
   7   8  14          9.88          7.71         3.88 o                         
   8   8  14          2.65          4.01         3.99 o                         
   1   9  14         21.88         26.85         3.28 o                         
   2   9  14         11.75         12.63         3.43 o                         
   3   9  14         21.57         17.18         3.61 o                         
   4   9  14         10.13         11.34         3.39 o                         
   5   9  14         19.07         21.97         3.37 o                         
   6   9  14         10.15         10.70         3.75 o                         
   0  10  14          3.62          1.65         4.51 o                         
   1  10  14         11.28         18.45         3.59 o                         
   2  10  14          9.11          5.90         3.58 o                         
   3  10  14         58.88         61.29         5.05 o                         
   4  10  14          0.85          6.16         3.85 o                         
   5  10  14         31.16         31.14         4.13 o                         
   1  11  14          1.25          8.89         3.98 o                         
   2  11  14          2.82          0.61         4.96 o                         
   1   1  15         18.26         24.23         1.11 o                         
   2   1  15          3.98          3.74         1.02 o                         
   3   1  15         29.82         33.56         1.46 o                         
   4   1  15          0.27          1.40         1.36 o                         
   5   1  15         87.51         88.84         2.44 o                         
   6   1  15          0.33          0.75         1.84 o                         
   7   1  15          7.85          9.07         2.37 o                         
   8   1  15          1.57          3.19         2.41 o                         
   9   1  15          2.12          3.80         3.14 o                         
  10   1  15          3.39          2.13         3.50 o                         
  11   1  15          0.03         -4.31         4.31 o                         
   0   2  15        259.64        254.49         2.99 o                         
   1   2  15         40.18         41.83         1.45 o                         
   2   2  15        427.51        423.17         3.06 o                         
   3   2  15        379.62        361.60         3.15 o                         
   4   2  15         51.08         51.85         2.01 o                         
   5   2  15          0.05          1.16         1.62 o                         
   6   2  15         97.12         95.09         2.96 o                         
   7   2  15         16.54         19.00         2.40 o                         
   8   2  15          0.07         -2.54         2.54 o                         
   9   2  15          7.81         16.11         3.30 o                         
  10   2  15         37.85         34.19         3.84 o                         
  11   2  15          1.38          8.56         4.06 o                         
   1   3  15        196.18        205.22         2.42 o                         
   2   3  15          6.52          7.42         1.33 o                         
   3   3  15          0.12          0.31         1.33 o                         
   4   3  15          1.96          2.65         1.49 o                         
   5   3  15        124.69        114.79         2.86 o                         
   6   3  15          5.86          7.16         2.02 o                         
   7   3  15         12.37         11.93         2.37 o                         
   8   3  15         30.28         37.30         2.63 o                         
   9   3  15         11.72          9.08         3.20 o                         
  10   3  15          0.27          5.25         3.78 o                         
  11   3  15          1.92          4.68         4.07 o                         
   0   4  15        686.45        687.59         6.55 o                         
   1   4  15        431.30        391.79         3.51 o                         
   2   4  15         39.95         43.62         1.82 o                         
   3   4  15         83.46         79.86         2.28 o                         
   4   4  15        385.83        369.78         4.15 o                         
   5   4  15          0.88          1.62         1.91 o                         
   6   4  15         33.97         34.41         2.60 o                         
   7   4  15         41.41         44.99         2.88 o                         
   8   4  15         69.25         68.95         3.24 o                         
   9   4  15         22.85         22.83         3.49 o                         
  10   4  15          0.01         -2.95         3.60 o                         
   1   5  15        356.30        341.83         3.67 o                         
   2   5  15          2.20          0.31         1.67 o                         
   3   5  15        156.59        145.60         2.91 o                         
   4   5  15         82.61         91.20         2.78 o                         
   5   5  15         14.94         10.42         2.24 o                         
   6   5  15          1.81          3.77         2.33 o                         
   7   5  15         14.38         13.22         2.69 o                         
   8   5  15          3.81         12.78         3.05 o                         
   9   5  15          0.40         -0.01         3.17 o                         
  10   5  15          0.69          3.03         3.99 o                         
   0   6  15        189.52        172.18         5.96 o                         
   1   6  15        138.02        139.69         3.10 o                         
   2   6  15        340.28        323.96         4.18 o                         
   3   6  15        220.11        206.50         3.65 o                         
   4   6  15        106.36        121.15         3.32 o                         
   5   6  15        177.85        162.87         3.88 o                         
   6   6  15          5.85          3.76         2.57 o                         
   7   6  15         21.71         28.91         3.32 o                         
   8   6  15         26.61         24.64         3.64 o                         
   9   6  15         11.20         13.53         4.25 o                         
   1   7  15        159.79        153.20         3.86 o                         
   2   7  15          0.94          6.57         2.58 o                         
   3   7  15        140.00        132.61         4.07 o                         
   4   7  15         38.46         38.57         2.84 o                         
   5   7  15          1.41          3.43         2.80 o                         
   6   7  15          0.62         -2.19         3.01 o                         
   7   7  15          0.05         -3.29         3.29 o                         
   8   7  15          0.67          5.84         3.69 o                         
   0   8  15         37.18         47.45         4.42 o                         
   1   8  15        207.71        194.83         4.63 o                         
   2   8  15        188.99        182.37         4.96 o                         
   3   8  15          1.68         -2.91         2.91 o                         
   4   8  15          6.39          3.83         2.86 o                         
   5   8  15          2.54          7.91         3.43 o                         
   6   8  15        156.63        151.10         5.62 o                         
   7   8  15         27.65         26.29         4.08 o                         
   1   9  15         10.55         14.35         3.33 o                         
   2   9  15          8.64          8.84         3.35 o                         
   3   9  15          3.30          8.66         3.47 o                         
   4   9  15          3.01          0.00         3.49 o                         
   5   9  15         19.66         12.91         3.51 o                         
   6   9  15          1.43          3.03         3.65 o                         
   0  10  15         73.47         72.12         6.13 o                         
   1  10  15         21.87         26.60         3.98 o                         
   2  10  15          7.44          2.90         3.73 o                         
   3  10  15         54.92         57.23         4.55 o                         
   4  10  15        109.37        116.13         5.41 o                         
   0   0  16       1760.24       1756.25        11.56 o                         
   1   0  16       2740.28       2645.51        11.43 o                         
   2   0  16         50.18         66.54         2.40 o                         
   3   0  16        101.32        118.73         2.88 o                         
   4   0  16        944.28        919.64         7.56 o                         
   5   0  16        788.08        763.28         8.33 o                         
   6   0  16        194.97        195.41         5.87 o                         
   7   0  16        339.59        322.93         6.86 o                         
   8   0  16        300.54        267.51         8.30 o                         
   9   0  16        455.90        447.18        14.96 o                         
  10   0  16         19.28         18.55         5.41 o                         
  11   0  16         55.42         55.89         7.09 o                         
   1   1  16        603.16        575.85         3.20 o                         
   2   1  16          0.87         -0.21         1.13 o                         
   3   1  16         19.99         21.08         1.35 o                         
   4   1  16        108.41        104.39         2.41 o                         
   5   1  16         86.15         90.47         2.36 o                         
   6   1  16          9.95         10.86         2.09 o                         
   7   1  16          6.57          9.30         2.15 o                         
   8   1  16          5.91         15.85         2.80 o                         
   9   1  16         10.00          9.31         3.31 o                         
  10   1  16          0.71          1.55         3.78 o                         
  11   1  16         31.12         26.20         4.76 o                         
   0   2  16         20.06         19.19         1.64 o                         
   1   2  16        256.36        256.55         2.39 o                         
   2   2  16       1154.80       1157.73         5.21 o                         
   3   2  16       2567.01       2477.29         8.48 o                         
   4   2  16        189.73        171.27         3.01 o                         
   5   2  16        580.70        558.68         5.67 o                         
   6   2  16        255.43        247.23         4.22 o                         
   7   2  16        497.55        489.82         5.89 o                         
   8   2  16         61.63         82.31         3.61 o                         
   9   2  16         43.36         37.34         3.68 o                         
  10   2  16         57.21         58.51         4.18 o                         
  11   2  16         58.85         50.20         5.01 o                         
   1   3  16        888.87        868.78         4.62 o                         
   2   3  16         86.10         79.89         1.99 o                         
   3   3  16          8.60          4.93         1.37 o                         
   4   3  16         10.60          8.14         1.90 o                         
   5   3  16          0.00         -0.73         1.80 o                         
   6   3  16          6.00          9.18         2.15 o                         
   7   3  16          6.52          3.30         2.27 o                         
   8   3  16          1.37          0.77         2.38 o                         
   9   3  16          6.82          1.44         3.25 o                         
  10   3  16          1.72         -0.83         3.62 o                         
   0   4  16        654.26        579.38         6.25 o                         
   1   4  16       2047.80       2020.91         7.99 o                         
   2   4  16        730.43        710.91         4.87 o                         
   3   4  16        140.03        138.26         2.63 o                         
   4   4  16         68.96         84.36         2.60 o                         
   5   4  16        522.42        516.86         5.32 o                         
   6   4  16         88.30         95.78         3.34 o                         
   7   4  16         78.07         77.83         3.33 o                         
   8   4  16          6.99          8.11         2.87 o                         
   9   4  16        113.77        114.14         4.95 o                         
  10   4  16         20.71         26.51         4.19 o                         
   1   5  16        607.73        582.65         4.56 o                         
   2   5  16         38.77         36.13         2.14 o                         
   3   5  16         29.56         32.52         2.06 o                         
   4   5  16         26.46         25.29         2.21 o                         
   5   5  16         38.82         42.63         2.68 o                         
   6   5  16         19.20         18.74         2.69 o                         
   7   5  16          0.13         -0.11         2.55 o                         
   8   5  16          1.25          1.08         3.29 o                         
   9   5  16          1.03         -1.64         2.75 o                         
  10   5  16          0.90          3.41         4.42 o                         
   0   6  16        392.08        418.95         6.33 o                         
   1   6  16        195.34        206.80         3.82 o                         
   2   6  16          0.05         -1.80         1.93 o                         
   3   6  16        652.79        650.61         5.76 o                         
   4   6  16        216.51        212.19         4.10 o                         
   5   6  16         44.47         54.25         2.92 o                         
   6   6  16         10.56          7.26         2.76 o                         
   7   6  16        150.94        151.76         4.86 o                         
   8   6  16         57.53         60.00         4.09 o                         
   9   6  16         52.20         50.57         4.51 o                         
   1   7  16        139.72        133.53         3.82 o                         
   2   7  16         16.43         15.63         2.76 o                         
   3   7  16        167.66        157.62         4.41 o                         
   4   7  16          6.08          8.46         2.55 o                         
   5   7  16          0.80          3.01         2.82 o                         
   6   7  16          0.77          4.24         3.21 o                         
   7   7  16          0.31          7.88         4.11 o                         
   8   7  16          0.97          7.42         3.69 o                         
   0   8  16         23.53         15.68         4.08 o                         
   1   8  16         71.63         77.75         3.72 o                         
   2   8  16         41.22         43.96         3.50 o                         
   3   8  16         26.99         26.72         3.67 o                         
   4   8  16         12.32         14.30         3.41 o                         
   5   8  16        264.90        253.74         6.20 o                         
   6   8  16         48.69         36.99         4.29 o                         
   7   8  16         42.24         43.41         4.34 o                         
   1   9  16         11.07         10.56         3.32 o                         
   2   9  16         17.75         12.47         3.42 o                         
   3   9  16         61.81         61.79         4.31 o                         
   4   9  16          1.49          4.09         3.59 o                         
   5   9  16          0.38         -2.19         3.81 o                         
   6   9  16          1.39         -0.42         3.79 o                         
   0  10  16         16.02         11.50         5.53 o                         
   1  10  16         63.54         72.28         4.54 o                         
   2  10  16         17.85         24.82         4.00 o                         
   3  10  16         58.42         57.58         4.57 o                         
   4  10  16          0.22          7.14         3.75 o                         
   1   1  17        127.66        140.75         2.05 o                         
   2   1  17        121.03        118.10         2.12 o                         
   3   1  17          0.27          5.74         1.37 o                         
   4   1  17         52.36         58.74         1.95 o                         
   5   1  17         13.44         13.88         1.77 o                         
   6   1  17          7.74         10.65         2.18 o                         
   7   1  17         16.45         16.14         2.22 o                         
   8   1  17          1.05         -1.52         2.64 o                         
   9   1  17          7.20          6.68         3.36 o                         
  10   1  17          0.98         -0.68         3.77 o                         
  11   1  17          0.29         -1.29         4.61 o                         
   0   2  17       1095.74       1041.58         6.98 o                         
   1   2  17        181.66        181.41         2.50 o                         
   2   2  17         18.21         17.10         1.43 o                         
   3   2  17          0.01         -1.31         1.31 o                         
   4   2  17         41.00         45.44         2.18 o                         
   5   2  17         18.21         17.82         2.04 o                         
   6   2  17         36.94         30.91         2.48 o                         
   7   2  17         23.68         22.97         2.69 o                         
   8   2  17          0.46          5.02         2.83 o                         
   9   2  17         10.55          6.25         3.31 o                         
  10   2  17          2.92          8.04         4.25 o                         
   1   3  17        412.93        399.67         3.53 o                         
   2   3  17        134.28        136.23         2.43 o                         
   3   3  17          0.02         -1.00         1.40 o                         
   4   3  17         33.37         32.49         2.06 o                         
   5   3  17          9.25         11.53         1.98 o                         
   6   3  17          0.65          2.36         2.13 o                         
   7   3  17        133.24        123.69         3.91 o                         
   8   3  17          0.32         -0.03         2.59 o                         
   9   3  17          3.28          1.00         3.25 o                         
  10   3  17          3.44          7.45         4.02 o                         
   0   4  17         59.98         62.74         3.05 o                         
   1   4  17          9.64         10.11         1.78 o                         
   2   4  17        201.04        200.73         3.25 o                         
   3   4  17        167.02        160.16         2.87 o                         
   4   4  17          6.50          4.57         1.97 o                         
   5   4  17        250.26        233.10         4.14 o                         
   6   4  17         58.15         51.01         2.90 o                         
   7   4  17          6.28          5.07         2.54 o                         
   8   4  17          0.32         -3.02         3.02 o                         
   9   4  17          2.21          6.94         3.43 o                         
  10   4  17         19.96         22.65         4.24 o                         
   1   5  17        178.69        172.57         3.11 o                         
   2   5  17          2.37          3.59         1.81 o                         
   3   5  17         44.98         47.28         2.25 o                         
   4   5  17         21.28         20.37         2.29 o                         
   5   5  17          0.98          3.17         2.20 o                         
   6   5  17          5.73         11.98         2.68 o                         
   7   5  17         31.20         29.04         3.10 o                         
   8   5  17          2.73          6.55         3.21 o                         
   9   5  17          3.78          6.28         3.13 o                         
   0   6  17          5.40          6.23         2.63 o                         
   1   6  17        324.21        316.81         4.37 o                         
   2   6  17          1.36          0.64         1.97 o                         
   3   6  17         13.22         10.77         2.31 o                         
   4   6  17         52.17         41.17         2.67 o                         
   5   6  17          0.98          1.82         2.46 o                         
   6   6  17         67.46         67.11         3.64 o                         
   7   6  17         36.97         35.13         3.60 o                         
   8   6  17         63.79         65.21         4.22 o                         
   9   6  17         19.76         19.22         3.53 o                         
   1   7  17          5.20          5.39         2.47 o                         
   2   7  17         16.71          9.44         2.63 o                         
   3   7  17         73.23         83.90         3.83 o                         
   4   7  17         23.19         22.29         3.17 o                         
   5   7  17         23.79         20.35         3.02 o                         
   6   7  17          9.41         13.45         3.47 o                         
   7   7  17          0.25          6.25         3.64 o                         
   8   7  17          0.04         -3.40         3.40 o                         
   0   8  17        168.62        147.61         6.48 o                         
   1   8  17         11.20         13.78         3.09 o                         
   2   8  17         28.37         24.27         3.32 o                         
   3   8  17        114.05        114.74         4.69 o                         
   4   8  17         64.52         66.09         4.89 o                         
   5   8  17         54.01         63.06         4.40 o                         
   6   8  17         13.95         16.54         3.74 o                         
   7   8  17          8.69         10.01         3.83 o                         
   1   9  17          2.65          6.04         3.15 o                         
   2   9  17          0.08          0.17         3.16 o                         
   3   9  17         33.87         31.98         4.35 o                         
   4   9  17          5.89         10.19         3.74 o                         
   5   9  17         29.74         28.63         4.39 o                         
   0  10  17         25.11         29.30         6.18 o                         
   1  10  17         47.96         50.06         4.36 o                         
   2  10  17         86.47         83.46         4.88 o                         
   3  10  17          6.23          5.09         3.66 o                         
   0   0  18        531.63        481.90         7.07 o                         
   1   0  18          4.37          3.82         1.91 o                         
   2   0  18       2683.25       2556.46        11.72 o                         
   3   0  18       1081.26       1104.03         8.26 o                         
   4   0  18        297.13        305.01         5.58 o                         
   5   0  18       1191.54       1091.98        10.99 o                         
   6   0  18         66.48         71.87         3.41 o                         
   7   0  18        130.06        137.49         5.68 o                         
   8   0  18        125.08        122.81         6.23 o                         
   9   0  18         63.75         66.47         7.05 o                         
  10   0  18         41.15         49.43         6.38 o                         
   1   1  18          6.54          7.42         1.35 o                         
   2   1  18          8.41         14.01         1.46 o                         
   3   1  18       1352.39       1279.24         6.33 o                         
   4   1  18        453.31        431.87         4.50 o                         
   5   1  18        277.53        266.76         3.74 o                         
   6   1  18         12.13         13.28         2.23 o                         
   7   1  18          1.79         -2.21         2.21 o                         
   8   1  18          0.00         -2.82         2.82 o                         
   9   1  18          9.64          6.95         3.67 o                         
  10   1  18          0.14         -2.94         3.72 o                         
   0   2  18       1694.47       1606.20         9.48 o                         
   1   2  18       1505.30       1438.32         6.32 o                         
   2   2  18        102.09        113.38         2.46 o                         
   3   2  18        198.45        195.86         2.98 o                         
   4   2  18        619.17        602.23         5.11 o                         
   5   2  18         38.98         53.71         2.64 o                         
   6   2  18        409.91        404.42         5.35 o                         
   7   2  18        319.35        322.01         5.65 o                         
   8   2  18         76.32         89.36         4.00 o                         
   9   2  18         72.91         77.79         4.46 o                         
  10   2  18         57.48         56.05         4.91 o                         
   1   3  18          0.00          0.38         1.45 o                         
   2   3  18        111.74        115.32         2.46 o                         
   3   3  18        143.76        138.71         2.81 o                         
   4   3  18         14.22         11.88         1.83 o                         
   5   3  18         96.12         98.46         2.98 o                         
   6   3  18         62.82         65.35         3.28 o                         
   7   3  18          0.60          2.16         2.61 o                         
   8   3  18          0.05          3.27         2.59 o                         
   9   3  18          5.35          5.52         3.55 o                         
  10   3  18          1.14          5.09         3.92 o                         
   0   4  18          1.57          5.89         2.26 o                         
   1   4  18        363.86        362.43         4.04 o                         
   2   4  18        425.31        402.81         4.17 o                         
   3   4  18        396.65        380.12         4.53 o                         
   4   4  18        216.61        226.17         3.86 o                         
   5   4  18        340.67        337.49         4.97 o                         
   6   4  18        199.19        193.98         4.33 o                         
   7   4  18          4.91          0.76         2.75 o                         
   8   4  18        206.44        207.68         5.67 o                         
   9   4  18         71.52         65.40         4.74 o                         
   1   5  18         11.29         10.90         1.85 o                         
   2   5  18         63.64         67.22         2.48 o                         
   3   5  18         23.70         23.63         2.30 o                         
   4   5  18          0.01          3.77         2.01 o                         
   5   5  18          3.70          7.16         2.32 o                         
   6   5  18         26.93         22.93         2.90 o                         
   7   5  18          7.74         14.04         3.08 o                         
   8   5  18          1.42         -2.36         3.22 o                         
   9   5  18         20.18         12.54         3.33 o                         
   0   6  18        386.97        391.56         6.61 o                         
   1   6  18        116.41        127.27         3.25 o                         
   2   6  18        131.03        139.23         3.48 o                         
   3   6  18        178.99        183.83         3.96 o                         
   4   6  18        148.54        145.57         3.73 o                         
   5   6  18         64.11         54.82         3.26 o                         
   6   6  18         85.21         97.04         3.97 o                         
   7   6  18        163.70        156.55         5.16 o                         
   8   6  18         13.29         18.35         3.63 o                         
   1   7  18          5.16          0.08         2.38 o                         
   2   7  18          0.20          1.61         2.58 o                         
   3   7  18         11.41         11.67         3.05 o                         
   4   7  18         13.33         13.90         3.31 o                         
   5   7  18          3.84          4.04         3.02 o                         
   6   7  18          2.67          5.23         3.32 o                         
   7   7  18          0.83          2.94         3.41 o                         
   0   8  18         83.65         83.56         5.60 o                         
   1   8  18         83.83         96.84         4.17 o                         
   2   8  18        133.62        135.93         4.53 o                         
   3   8  18         33.36         39.53         3.86 o                         
   4   8  18         30.98         38.29         4.17 o                         
   5   8  18         45.44         42.77         4.57 o                         
   6   8  18          7.47          7.86         3.71 o                         
   1   9  18          5.54         11.46         3.36 o                         
   2   9  18          1.30         -0.17         3.19 o                         
   3   9  18          0.11          3.47         3.38 o                         
   4   9  18         16.57         10.08         4.08 o                         
   5   9  18          0.15         -2.61         3.85 o                         
   0  10  18         19.13         32.99         6.02 o                         
   1  10  18         11.17         20.36         3.91 o                         
   2  10  18          0.89          7.40         3.70 o                         
   1   1  19         72.90         70.25         2.11 o                         
   2   1  19         34.26         37.07         1.78 o                         
   3   1  19         12.30         11.11         1.71 o                         
   4   1  19          3.31          6.18         1.67 o                         
   5   1  19         50.91         49.76         2.20 o                         
   6   1  19          7.98          8.05         2.39 o                         
   7   1  19         41.45         39.54         2.80 o                         
   8   1  19          1.07          1.70         2.99 o                         
   9   1  19          0.55         -3.48         3.48 o                         
  10   1  19          0.02          1.29         3.99 o                         
   0   2  19         38.66         44.49         2.74 o                         
   1   2  19         51.93         53.90         1.98 o                         
   2   2  19         20.27         16.63         1.69 o                         
   3   2  19          2.79          1.03         1.69 o                         
   4   2  19         21.89         15.93         2.04 o                         
   5   2  19        220.24        215.02         4.06 o                         
   6   2  19          6.01          6.57         2.39 o                         
   7   2  19         45.86         45.51         3.18 o                         
   8   2  19         16.81         17.24         3.18 o                         
   9   2  19          1.23          1.86         3.61 o                         
  10   2  19          2.12         -3.34         3.96 o                         
   1   3  19        227.98        218.68         3.23 o                         
   2   3  19         73.58         76.63         2.37 o                         
   3   3  19         29.65         25.85         2.29 o                         
   4   3  19          3.14          0.80         1.81 o                         
   5   3  19        183.10        183.80         4.05 o                         
   6   3  19         19.13         17.75         2.81 o                         
   7   3  19         90.66         85.25         4.01 o                         
   8   3  19          2.86          0.30         2.65 o                         
   9   3  19          6.84          6.15         3.68 o                         
  10   3  19          2.66         -1.60         4.33 o                         
   0   4  19         78.49         79.65         3.35 o                         
   1   4  19        253.56        239.91         3.66 o                         
   2   4  19         34.10         33.07         2.17 o                         
   3   4  19        112.65        114.47         3.08 o                         
   4   4  19          0.16          1.84         1.99 o                         
   5   4  19          6.37         11.90         2.46 o                         
   6   4  19          7.33          7.50         2.56 o                         
   7   4  19         14.92         18.39         3.21 o                         
   8   4  19          1.77          6.94         3.44 o                         
   9   4  19         39.17         35.35         4.12 o                         
   1   5  19         24.58         25.23         2.11 o                         
   2   5  19          5.19          4.16         1.92 o                         
   3   5  19          0.27          1.36         2.09 o                         
   4   5  19          6.15          8.57         2.27 o                         
   5   5  19          4.73          7.36         2.87 o                         
   6   5  19          0.52          0.92         2.61 o                         
   7   5  19         72.38         78.56         4.07 o                         
   8   5  19          7.05          3.84         3.42 o                         
   9   5  19          4.71          2.76         3.29 o                         
   0   6  19         19.57         14.06         3.26 o                         
   1   6  19        114.94        112.74         3.21 o                         
   2   6  19         53.26         56.77         2.81 o                         
   3   6  19         95.54         89.33         3.38 o                         
   4   6  19         25.52         36.76         3.06 o                         
   5   6  19        112.64        116.76         3.91 o                         
   6   6  19         11.99         10.75         3.19 o                         
   7   6  19         10.86         14.44         3.37 o                         
   8   6  19          0.11         -2.79         3.44 o                         
   1   7  19          5.70         10.82         2.59 o                         
   2   7  19          0.02          1.28         2.63 o                         
   3   7  19          6.19          8.00         3.08 o                         
   4   7  19          0.78          2.56         3.15 o                         
   5   7  19          8.85         12.67         3.51 o                         
   6   7  19          2.95         -0.40         3.34 o                         
   7   7  19          6.48          2.79         3.75 o                         
   0   8  19         26.29         18.62         4.78 o                         
   1   8  19         80.68         78.54         4.03 o                         
   2   8  19          6.35          6.94         3.22 o                         
   3   8  19         38.76         34.98         4.25 o                         
   4   8  19         14.93          5.83         3.66 o                         
   5   8  19         16.77         11.49         5.95 o                         
   6   8  19          0.54         -3.25         3.54 o                         
   1   9  19          4.29          1.68         3.35 o                         
   2   9  19          0.00         -3.27         3.27 o                         
   3   9  19         24.45         22.95         4.06 o                         
   4   9  19          3.04          4.38         3.90 o                         
   0  10  19          4.34         31.60        24.25 o                         
   0   0  20         45.77         77.03         4.30 o                         
   1   0  20       1220.80       1106.57         8.23 o                         
   2   0  20       1341.63       1261.59         9.17 o                         
   3   0  20         68.54         78.55         3.55 o                         
   4   0  20        254.03        228.86         5.56 o                         
   5   0  20          0.55          0.22         2.70 o                         
   6   0  20        528.50        515.83         9.96 o                         
   7   0  20         77.55         76.73         5.04 o                         
   8   0  20        159.07        165.93         6.80 o                         
   9   0  20         16.35          5.27         5.82 o                         
  10   0  20         74.33         68.32         7.95 o                         
   1   1  20         86.10        102.29         2.61 o                         
   2   1  20         40.62         23.72         2.03 o                         
   3   1  20        385.40        324.77         3.93 o                         
   4   1  20          0.41         -0.91         1.81 o                         
   5   1  20         18.44         15.95         1.92 o                         
   6   1  20          1.72         -2.34         2.34 o                         
   7   1  20          1.86          0.41         2.17 o                         
   8   1  20          0.13         -2.45         2.94 o                         
   9   1  20          3.40          0.64         3.43 o                         
  10   1  20          4.30         -2.09         4.40 o                         
   0   2  20       1769.82       1646.30        10.93 o                         
   1   2  20         12.91         15.87         1.78 o                         
   2   2  20        300.36        309.02         3.78 o                         
   3   2  20        299.91        290.70         4.08 o                         
   4   2  20        606.32        607.14         5.47 o                         
   5   2  20        290.07        275.79         4.52 o                         
   6   2  20        170.83        170.60         4.15 o                         
   7   2  20          9.93         10.67         2.91 o                         
   8   2  20        136.95        139.39         4.91 o                         
   9   2  20         16.47         12.53         3.77 o                         
   1   3  20         10.90         19.69         1.89 o                         
   2   3  20         37.29         41.45         2.04 o                         
   3   3  20          1.77          0.98         1.89 o                         
   4   3  20          6.59          6.52         2.03 o                         
   5   3  20         28.13         25.24         2.43 o                         
   6   3  20          2.82          2.70         2.69 o                         
   7   3  20         25.62         29.46         3.37 o                         
   8   3  20          7.05          8.50         3.07 o                         
   9   3  20         20.06         23.02         4.14 o                         
   0   4  20        245.85        250.20         5.31 o                         
   1   4  20         57.96         64.70         2.46 o                         
   2   4  20        549.39        552.83         5.59 o                         
   3   4  20         44.49         46.51         2.61 o                         
   4   4  20        346.80        355.19         5.05 o                         
   5   4  20         34.05         38.92         2.86 o                         
   6   4  20        197.98        218.69         5.24 o                         
   7   4  20        143.65        140.74         4.90 o                         
   8   4  20         95.92         99.71         4.71 o                         
   9   4  20         47.62         46.40         4.36 o                         
   1   5  20          4.74          6.42         1.90 o                         
   2   5  20         10.86         13.55         2.20 o                         
   3   5  20         38.62         39.97         2.65 o                         
   4   5  20         22.74         26.56         2.61 o                         
   5   5  20          0.19          6.50         2.56 o                         
   6   5  20          4.15          3.33         3.08 o                         
   7   5  20         33.76         37.49         3.80 o                         
   8   5  20         21.28         22.30         4.66 o                         
   0   6  20        220.90        239.90         6.15 o                         
   1   6  20        116.79        120.35         3.33 o                         
   2   6  20        159.79        163.43         4.07 o                         
   3   6  20         41.37         48.57         3.08 o                         
   4   6  20        127.17        146.77         4.37 o                         
   5   6  20         61.79         73.16         3.68 o                         
   6   6  20         91.32         95.95         4.20 o                         
   7   6  20          6.79          8.79         3.41 o                         
   8   6  20         25.32         30.86         6.88 o                         
   1   7  20          2.86          0.86         2.55 o                         
   2   7  20          0.93         -0.19         2.84 o                         
   3   7  20          4.00         10.83         3.29 o                         
   4   7  20          5.14          4.42         3.34 o                         
   5   7  20         16.09         18.27         3.72 o                         
   6   7  20         16.99         20.05         3.80 o                         
   7   7  20         11.57          2.30         3.71 o                         
   0   8  20         58.36         57.51         5.39 o                         
   1   8  20         36.84         36.12         3.65 o                         
   2   8  20         86.56         96.05         4.37 o                         
   3   8  20         60.07         58.17         4.63 o                         
   4   8  20         16.99         14.36         3.86 o                         
   5   8  20          8.21          8.42         4.13 o                         
   1   9  20          1.24          6.53         3.39 o                         
   2   9  20          1.22          0.18         3.53 o                         
   3   9  20          0.19          1.60         3.69 o                         
   1   1  21          6.51          5.63         1.74 o                         
   2   1  21          0.41         -0.98         1.85 o                         
   3   1  21         17.43         17.53         2.17 o                         
   4   1  21          0.49         -1.72         2.00 o                         
   5   1  21         34.39         29.07         2.13 o                         
   6   1  21          1.73          1.52         2.38 o                         
   7   1  21          0.72          3.79         2.57 o                         
   8   1  21          0.69         -0.24         3.06 o                         
   9   1  21          2.19          2.33         3.65 o                         
   0   2  21         29.00         34.20         3.10 o                         
   1   2  21        152.75        138.36         2.93 o                         
   2   2  21         42.60         44.09         2.22 o                         
   3   2  21         45.58         42.67         2.40 o                         
   4   2  21          4.59          7.44         2.14 o                         
   5   2  21          7.39          4.19         2.18 o                         
   6   2  21          6.56          2.24         2.53 o                         
   7   2  21          3.41          5.37         3.02 o                         
   8   2  21          0.29         -1.92         3.26 o                         
   9   2  21          7.23          3.34         3.76 o                         
   1   3  21         14.76          9.47         1.87 o                         
   2   3  21          0.46         -0.65         1.88 o                         
   3   3  21          8.33          5.67         2.14 o                         
   4   3  21          0.19         -2.05         2.05 o                         
   5   3  21         24.19         21.78         2.49 o                         
   6   3  21          3.62          3.09         2.78 o                         
   7   3  21          8.82          5.00         3.16 o                         
   8   3  21          5.81          8.67         3.12 o                         
   9   3  21          0.25         -3.32         3.58 o                         
   0   4  21         15.68         13.96         2.88 o                         
   1   4  21         23.84         21.93         2.15 o                         
   2   4  21         19.41         15.91         2.30 o                         
   3   4  21         61.92         65.28         2.95 o                         
   4   4  21         20.90         18.12         2.55 o                         
   5   4  21         48.28         41.88         2.93 o                         
   6   4  21          3.30         -2.92         2.92 o                         
   7   4  21         43.11         34.71         3.82 o                         
   8   4  21          2.34         -1.75         3.35 o                         
   1   5  21          6.18         10.24         2.07 o                         
   2   5  21          8.12         13.81         2.39 o                         
   3   5  21          0.02         -2.07         2.33 o                         
   4   5  21         10.01          8.60         2.62 o                         
   5   5  21          0.04         -2.74         2.74 o                         
   6   5  21          0.00         -2.85         2.86 o                         
   7   5  21          9.11          3.34         3.37 o                         
   8   5  21          8.62         11.99         3.82 o                         
   0   6  21         27.79         26.69         3.73 o                         
   1   6  21         73.83         73.99         3.07 o                         
   2   6  21          9.80          8.87         2.64 o                         
   3   6  21         23.22         23.41         3.13 o                         
   4   6  21          0.00          2.20         2.79 o                         
   5   6  21         26.52         19.54         3.48 o                         
   6   6  21          7.21          3.73         3.15 o                         
   7   6  21         34.54         34.05         4.30 o                         
   1   7  21          1.19         -0.57         2.68 o                         
   2   7  21          2.74          7.05         3.14 o                         
   3   7  21          0.62          5.19         3.44 o                         
   4   7  21          8.53         10.61         3.53 o                         
   5   7  21         10.69         11.50         3.84 o                         
   6   7  21          0.40          7.75         4.02 o                         
   0   8  21          3.42          5.30         4.33 o                         
   1   8  21         37.51         45.36         3.60 o                         
   2   8  21          7.86          0.41         3.16 o                         
   3   8  21         81.37         82.93         4.94 o                         
   4   8  21          0.03          1.60         3.71 o                         
   5   8  21         56.55         49.49         5.08 o                         
   1   9  21          1.06         -0.23         3.40 o                         
   2   9  21          0.30          5.02         4.03 o                         
   0   0  22       1404.09       1371.38        17.58 o                         
   1   0  22          2.37          3.74         2.76 o                         
   2   0  22        457.33        466.19         8.27 o                         
   3   0  22         32.69         31.30         3.23 o                         
   4   0  22        292.81        276.14         6.37 o                         
   5   0  22         39.90         43.35         4.58 o                         
   6   0  22        413.52        442.51         7.72 o                         
   7   0  22          7.33          8.72         3.83 o                         
   8   0  22         64.83         56.59         5.79 o                         
   9   0  22         56.24         47.66         6.80 o                         
   1   1  22         30.16         27.68         2.15 o                         
   2   1  22         70.02         76.34         2.82 o                         
   3   1  22         19.94         18.65         2.27 o                         
   4   1  22          8.21          5.87         2.29 o                         
   5   1  22          9.84         10.87         2.19 o                         
   6   1  22          0.80          5.97         2.47 o                         
   7   1  22         11.60         13.47         2.63 o                         
   8   1  22          2.96          4.65         3.61 o                         
   9   1  22          3.22         -3.38         3.71 o                         
   0   2  22        245.14        264.47         5.61 o                         
   1   2  22         81.49         76.49         2.70 o                         
   2   2  22        538.19        512.64         5.26 o                         
   3   2  22          0.98         -1.51         2.12 o                         
   4   2  22        647.14        658.09         6.36 o                         
   5   2  22          3.41          2.07         2.42 o                         
   6   2  22        155.97        159.23         4.17 o                         
   7   2  22         53.53         52.82         3.99 o                         
   8   2  22        232.74        221.70         6.27 o                         
   9   2  22          0.07          1.97         3.96 o                         
   1   3  22         10.27          9.51         2.06 o                         
   2   3  22         50.32         47.18         2.65 o                         
   3   3  22          2.76          1.53         2.28 o                         
   4   3  22          0.21          3.14         2.19 o                         
   5   3  22         30.63         33.38         2.86 o                         
   6   3  22          0.65         -2.71         2.71 o                         
   7   3  22          0.97          6.00         3.29 o                         
   8   3  22          0.28         -3.03         3.03 o                         
   0   4  22        470.42        446.65         6.90 o                         
   1   4  22         11.93         10.63         2.19 o                         
   2   4  22        544.67        526.57         5.96 o                         
   3   4  22        102.11        104.83         3.48 o                         
   4   4  22        112.38        113.75         3.69 o                         
   5   4  22         17.55         14.94         3.03 o                         
   6   4  22        222.93        205.86         5.15 o                         
   7   4  22          1.64         -2.57         3.20 o                         
   8   4  22         15.00         20.00         4.17 o                         
   1   5  22          6.46          6.61         2.23 o                         
   2   5  22          7.61          7.27         2.32 o                         
   3   5  22          0.57          1.88         2.43 o                         
   4   5  22          0.05         -1.66         2.71 o                         
   5   5  22          8.81          6.36         3.17 o                         
   6   5  22          6.34          8.62         3.08 o                         
   7   5  22          3.50          5.21         3.32 o                         
   0   6  22        315.91        316.38         7.15 o                         
   1   6  22         29.29         27.16         2.84 o                         
   2   6  22         94.03         98.66         3.77 o                         
   3   6  22          0.01         -1.71         3.12 o                         
   4   6  22        171.44        179.39         5.20 o                         
   5   6  22         12.89         11.74         3.53 o                         
   6   6  22         25.89         27.51         3.84 o                         
   7   6  22          0.21         -0.62         3.41 o                         
   1   7  22          4.50          4.62         2.95 o                         
   2   7  22          4.78          3.48         3.08 o                         
   3   7  22          0.01          4.49         3.51 o                         
   4   7  22          7.88         11.99         3.67 o                         
   5   7  22          0.63         -2.63         3.55 o                         
   6   7  22          0.46         10.44        17.51 o                         
   0   8  22         13.99         21.33         4.85 o                         
   1   8  22          2.33          0.50         3.48 o                         
   2   8  22         47.03         49.98         4.26 o                         
   3   8  22          7.42          3.32         3.78 o                         
   4   8  22         45.87         54.80         4.74 o                         
   1   1  23          0.13          1.94         2.07 o                         
   2   1  23          0.92          4.55         2.21 o                         
   3   1  23          0.86          0.74         2.19 o                         
   4   1  23          2.18          3.76         2.36 o                         
   5   1  23          0.17         -0.60         2.65 o                         
   6   1  23          0.92          0.54         2.93 o                         
   7   1  23          1.25         -0.10         2.52 o                         
   8   1  23          1.47          2.81         3.59 o                         
   9   1  23          0.56          7.54         4.46 o                         
   0   2  23          8.22          2.62         3.01 o                         
   1   2  23          7.26          5.34         2.06 o                         
   2   2  23         10.05          9.39         2.35 o                         
   3   2  23         24.99         19.26         2.60 o                         
   4   2  23          1.59          0.20         2.42 o                         
   5   2  23          5.63          7.25         2.83 o                         
   6   2  23          4.94          2.93         2.89 o                         
   7   2  23         12.67         10.28         3.24 o                         
   8   2  23          0.36          0.93         3.65 o                         
   1   3  23          2.24         -1.12         2.01 o                         
   2   3  23          0.91         -2.29         2.29 o                         
   3   3  23          0.50          2.98         2.38 o                         
   4   3  23         18.71         16.94         2.72 o                         
   5   3  23          0.08         -2.64         2.64 o                         
   6   3  23          2.14          0.42         3.08 o                         
   7   3  23          9.15          7.30         3.26 o                         
   8   3  23          9.02          2.47         3.25 o                         
   0   4  23          3.65          7.66         3.11 o                         
   1   4  23         70.74         66.54         2.87 o                         
   2   4  23         11.64          7.67         2.49 o                         
   3   4  23          5.34          3.14         2.51 o                         
   4   4  23          1.76          6.51         2.57 o                         
   5   4  23         75.41         77.24         4.21 o                         
   6   4  23         24.73         25.04         3.61 o                         
   7   4  23         13.48         14.57         3.42 o                         
   8   4  23          1.70         -0.65         3.73 o                         
   1   5  23         16.16         15.23         2.51 o                         
   2   5  23          0.07          0.16         2.46 o                         
   3   5  23          2.17          6.37         2.63 o                         
   4   5  23         32.60         30.53         3.27 o                         
   5   5  23          6.68         13.73         3.43 o                         
   6   5  23          1.06         -1.51         3.28 o                         
   7   5  23          1.52          1.74         3.35 o                         
   0   6  23          4.58          4.01         3.60 o                         
   1   6  23         33.09         31.23         3.03 o                         
   2   6  23         11.87          8.89         2.95 o                         
   3   6  23        120.52        116.88         4.74 o                         
   4   6  23          5.48          5.31         3.20 o                         
   5   6  23         40.79         34.27         3.94 o                         
   6   6  23          7.36          2.76         3.45 o                         
   1   7  23         22.80         28.79         3.52 o                         
   2   7  23          0.70          3.24         3.26 o                         
   3   7  23          0.19         -2.64         3.50 o                         
   4   7  23          5.20          5.91         3.54 o                         
   5   7  23          2.87         -0.64         3.57 o                         
   0   8  23          0.95          7.97         4.59 o                         
   1   8  23         72.42         68.15         4.56 o                         
   2   8  23          1.31          4.09         3.83 o                         
   3   8  23         14.31         13.30         4.09 o                         
   0   0  24        183.54        179.76         8.26 o                         
   1   0  24          8.07          8.44         3.11 o                         
   2   0  24        564.01        538.65         9.37 o                         
   3   0  24          0.02          1.65         3.50 o                         
   4   0  24        330.62        337.44         8.70 o                         
   5   0  24          0.82          7.09         4.54 o                         
   6   0  24        414.60        404.42         9.78 o                         
   7   0  24          6.65          6.75         4.94 o                         
   8   0  24         85.57         87.27         7.74 o                         
   1   1  24          2.57         -0.57         2.10 o                         
   2   1  24         23.80         22.74         2.82 o                         
   3   1  24          0.37         -1.97         2.26 o                         
   4   1  24          0.28         -1.12         2.56 o                         
   5   1  24          7.56          6.42         2.90 o                         
   6   1  24          3.69          2.59         3.19 o                         
   7   1  24         22.93         25.46         3.05 o                         
   8   1  24         37.82         40.36         4.43 o                         
   0   2  24        717.73        725.06         9.13 o                         
   1   2  24          0.57         -2.01         2.01 o                         
   2   2  24        330.77        331.76         5.41 o                         
   3   2  24          0.02          4.11         2.64 o                         
   4   2  24        356.76        349.39         5.95 o                         
   5   2  24          6.16          4.90         3.04 o                         
   6   2  24         62.48         62.18         4.16 o                         
   7   2  24          5.29          4.26         3.64 o                         
   8   2  24         84.49         90.90         5.11 o                         
   1   3  24          0.23          2.21         2.26 o                         
   2   3  24          0.30          0.64         2.50 o                         
   3   3  24          1.48          2.21         2.63 o                         
   4   3  24          5.61          2.18         2.81 o                         
   5   3  24         13.92         11.74         3.10 o                         
   6   3  24         11.52         12.75         3.45 o                         
   7   3  24          5.01          8.77         3.40 o                         
   8   3  24          2.13          4.11         3.15 o                         
   0   4  24        252.06        253.18         6.33 o                         
   1   4  24          1.63          1.98         2.38 o                         
   2   4  24        257.60        280.72         5.47 o                         
   3   4  24         28.21         35.09         3.11 o                         
   4   4  24         75.61         77.42         3.85 o                         
   5   4  24          1.56          1.46         3.37 o                         
   6   4  24        163.68        178.61         5.85 o                         
   7   4  24          1.58         -3.48         3.48 o                         
   1   5  24          7.15          9.55         2.70 o                         
   2   5  24         16.91         19.18         2.96 o                         
   3   5  24          1.45          1.59         2.87 o                         
   4   5  24          0.73         -0.76         3.07 o                         
   5   5  24          9.67          3.32         3.41 o                         
   6   5  24          0.67         -0.68         3.26 o                         
   0   6  24         67.38         83.35         7.52 o                         
   1   6  24          6.80          5.77         3.01 o                         
   2   6  24         92.60         98.97         4.50 o                         
   3   6  24         23.27         21.55         3.64 o                         
   4   6  24        165.95        173.87         5.66 o                         
   5   6  24          4.14          2.80         3.88 o                         
   1   7  24         12.79         13.58         3.50 o                         
   2   7  24         11.69         12.76         3.64 o                         
   3   7  24          0.00          5.61         3.78 o                         
   4   7  24          0.09         -0.11         3.58 o                         
   0   8  24         82.70         83.07         7.24 o                         
   1   8  24          5.30          7.99         3.77 o                         
   2   8  24         58.07         78.50        15.16 o                         
   1   1  25          3.01          7.08         2.43 o                         
   2   1  25          0.00          0.21         2.49 o                         
   3   1  25          0.27         -0.10         2.69 o                         
   4   1  25          3.60          3.26         2.89 o                         
   5   1  25          0.23          2.83         3.21 o                         
   6   1  25          6.62          1.85         3.52 o                         
   7   1  25          1.83          2.21         2.82 o                         
   8   1  25          2.41          4.65         3.95 o                         
   0   2  25          0.60          6.97         3.27 o                         
   1   2  25         17.83         23.60         2.68 o                         
   2   2  25          0.00          3.91         2.63 o                         
   3   2  25          0.13         -2.63         2.63 o                         
   4   2  25          9.69         13.92         3.20 o                         
   5   2  25         29.34         30.60         3.56 o                         
   6   2  25         19.86         19.58         3.85 o                         
   7   2  25          2.55          2.59         3.67 o                         
   1   3  25         11.80         16.50         2.87 o                         
   2   3  25          0.10         -0.52         2.75 o                         
   3   3  25          8.30         12.45         3.05 o                         
   4   3  25         32.55         39.49         3.36 o                         
   5   3  25          1.06         -2.16         3.32 o                         
   6   3  25          3.76          4.08         3.68 o                         
   7   3  25          0.79          4.31         3.88 o                         
   0   4  25          5.37         10.03         3.58 o                         
   1   4  25         19.10         17.77         2.85 o                         
   2   4  25         27.55         30.25         3.31 o                         
   3   4  25         63.02         64.68         3.84 o                         
   4   4  25          2.39          2.54         3.21 o                         
   5   4  25          0.29         -3.36         3.36 o                         
   6   4  25          2.52          3.90         3.72 o                         
   1   5  25         11.26          8.78         3.07 o                         
   2   5  25          2.00          2.14         3.37 o                         
   3   5  25          5.89          3.24         2.99 o                         
   4   5  25         15.07         14.85         3.42 o                         
   5   5  25          1.20          6.84         3.66 o                         
   6   5  25          0.95          0.32         3.75 o                         
   0   6  25         24.34         16.21         4.80 o                         
   1   6  25         33.17         33.74         3.59 o                         
   2   6  25          0.23         -1.93         3.24 o                         
   3   6  25          7.68          3.43         3.41 o                         
   4   6  25          0.09         -2.82         3.34 o                         
   5   6  25         30.95         29.69         4.15 o                         
   1   7  25          2.53          0.00         3.53 o                         
   2   7  25          4.86          6.37         3.50 o                         
   3   7  25          1.14         -0.41         3.79 o                         
   0   0  26         80.60         75.71         7.63 o                         
   1   0  26          7.73         12.14         4.42 o                         
   2   0  26        477.51        485.83        10.88 o                         
   3   0  26         86.46         98.46         6.10 o                         
   4   0  26        191.77        184.46         7.37 o                         
   5   0  26         11.74         18.03         4.89 o                         
   6   0  26         23.69         11.10         5.44 o                         
   7   0  26          7.12          6.38         5.39 o                         
   1   1  26         18.56         28.08         3.36 o                         
   2   1  26         18.82         14.59         3.18 o                         
   3   1  26          0.83         -2.34         3.04 o                         
   4   1  26         35.90         32.45         3.54 o                         
   5   1  26          4.88          0.09         3.22 o                         
   6   1  26          0.01         -3.48         3.48 o                         
   7   1  26          1.61         -3.00         3.00 o                         
   0   2  26        557.79        566.75        10.87 o                         
   1   2  26         67.37         75.89         4.41 o                         
   2   2  26         88.37         91.87         4.36 o                         
   3   2  26          3.19          6.84         3.28 o                         
   4   2  26        134.92        138.08         4.83 o                         
   5   2  26         13.17         11.61         3.51 o                         
   6   2  26        207.11        213.92         6.32 o                         
   7   2  26          6.37          8.72         4.16 o                         
   1   3  26          2.17          4.98         2.99 o                         
   2   3  26         31.69         37.10         3.48 o                         
   3   3  26         10.68         13.88         3.30 o                         
   4   3  26         35.95         40.81         3.72 o                         
   5   3  26          1.86          0.94         3.75 o                         
   6   3  26          0.09          1.29         3.92 o                         
   0   4  26         34.37         41.65         4.49 o                         
   1   4  26          3.51          9.23         3.09 o                         
   2   4  26        288.72        309.43         6.51 o                         
   3   4  26         15.99         16.66         3.43 o                         
   4   4  26        164.93        168.22         5.52 o                         
   5   4  26         13.88         14.07         3.78 o                         
   6   4  26         51.73         54.59         4.70 o                         
   1   5  26          5.31          4.50         3.12 o                         
   2   5  26         31.37         34.21         3.78 o                         
   3   5  26         10.32          8.04         3.18 o                         
   4   5  26         21.47         25.39         4.09 o                         
   5   5  26          1.56         -3.89         3.89 o                         
   0   6  26        232.35        241.05        13.02 o                         
   1   6  26          4.06          5.62         3.50 o                         
   2   6  26         34.27         48.28         4.06 o                         
   3   6  26          9.99         10.07         3.66 o                         
   4   6  26         51.48         44.43         4.26 o                         
   1   7  26         13.05         19.36         4.29 o                         
   2   7  26         12.62         10.84         9.82 o                         
   1   1  27          3.10          7.53         3.14 o                         
   2   1  27          0.16         -0.22         3.08 o                         
   3   1  27          0.88          3.82         3.17 o                         
   4   1  27          0.00          4.59         3.22 o                         
   5   1  27          0.07         -2.99         3.28 o                         
   6   1  27          0.34         -2.27         3.56 o                         
   0   2  27          0.00          7.78         4.50 o                         
   1   2  27          2.58          1.45         3.37 o                         
   2   2  27          1.67          0.82         3.10 o                         
   3   2  27          5.23         -0.40         3.36 o                         
   4   2  27          0.01         -1.83         3.42 o                         
   5   2  27          6.50          3.52         3.96 o                         
   6   2  27          7.41          2.20         4.19 o                         
   1   3  27          8.25         14.31         3.36 o                         
   2   3  27          0.88          1.36         3.24 o                         
   3   3  27          4.00          6.03         3.39 o                         
   4   3  27          0.23          0.22         3.28 o                         
   5   3  27          2.05         -0.06         3.76 o                         
   6   3  27          1.77          4.05         4.12 o                         
   0   4  27         13.79         19.02         4.85 o                         
   1   4  27          6.05          7.93         3.27 o                         
   2   4  27          4.43          3.16         3.18 o                         
   3   4  27         12.51         18.22         3.58 o                         
   4   4  27         10.97         10.21         3.95 o                         
   5   4  27          9.69         -3.83         3.83 o                         
   1   5  27          0.03         -1.75         3.23 o                         
   2   5  27          0.07          0.28         3.34 o                         
   3   5  27          9.51          8.21         3.38 o                         
   4   5  27          0.90         -1.05         3.62 o                         
   0   6  27         13.72         12.85         5.38 o                         
   1   6  27         37.98         41.19         4.22 o                         
   2   6  27         17.89         15.05         3.87 o                         
   3   6  27          8.97         19.32         4.55 o                         
   0   0  28        252.52        279.73        17.40 o                         
   1   0  28        113.58        128.84         7.16 o                         
   2   0  28        283.90        303.91         9.62 o                         
   3   0  28         33.03         46.44         5.62 o                         
   4   0  28          2.77          3.82         4.82 o                         
   5   0  28         48.31         50.92         5.93 o                         
   6   0  28         80.74         81.88         7.36 o                         
   1   1  28         64.03         77.04         4.45 o                         
   2   1  28         28.11         39.57         3.83 o                         
   3   1  28         13.53         18.99         3.70 o                         
   4   1  28          9.45         16.16         3.69 o                         
   5   1  28         17.97         19.32         3.96 o                         
   6   1  28         26.24         23.05         4.21 o                         
   0   2  28         95.85         93.92         7.09 o                         
   1   2  28         24.31         32.28         3.76 o                         
   2   2  28         59.85         56.47         4.31 o                         
   3   2  28         72.48         78.37         4.67 o                         
   4   2  28        217.91        218.59         6.45 o                         
   5   2  28         19.79         17.93         4.37 o                         
   1   3  28         27.63         28.33         3.93 o                         
   2   3  28          0.59          3.00         3.61 o                         
   3   3  28          4.30          7.45         3.58 o                         
   4   3  28          0.01          0.67         3.70 o                         
   5   3  28          5.72          7.16         4.29 o                         
   0   4  28         58.19         72.11         6.88 o                         
   1   4  28         51.84         63.81         4.34 o                         
   2   4  28         60.07         59.53         4.40 o                         
   3   4  28          8.53          8.98         3.69 o                         
   4   4  28         37.09         34.07         4.15 o                         
   1   5  28          4.42          6.82         3.62 o                         
   2   5  28          1.39          2.87         3.62 o                         
   3   5  28          1.02          4.30         3.75 o                         
   0   6  28         44.67         49.73         7.52 o                         
   1   1  29          0.14          7.08         3.59 o                         
   2   1  29          4.85         11.00         3.69 o                         
   3   1  29          2.68          5.84         3.95 o                         
   4   1  29          8.78         11.66         3.90 o                         
   5   1  29          0.10          5.52         3.97 o                         
   0   2  29         74.24        103.29         8.25 o                         
   1   2  29          2.53          5.35         3.60 o                         
   2   2  29          2.66         -0.95         3.74 o                         
   3   2  29          2.11         -1.23         3.62 o                         
   4   2  29          6.60          6.06         3.89 o                         
   5   2  29          0.93          4.45         4.37 o                         
   1   3  29          0.59          2.70         3.99 o                         
   2   3  29          5.67          9.82         3.81 o                         
   3   3  29         10.33         12.13         3.79 o                         
   4   3  29         11.88         15.52         4.08 o                         
   0   4  29          2.05          3.76         6.56 o                         
   1   4  29         19.21         19.33         4.45 o                         
   2   4  29         18.06         21.24         4.13 o                         
   3   4  29          0.93         -3.69         3.69 o                         
   1   5  29          0.28          3.38         3.90 o                         
   0   0  30         26.74         31.46         9.06 o                         
   1   0  30         50.31         55.10         7.22 o                         
   2   0  30          0.63         -5.07         5.07 o                         
   3   0  30          0.05         -2.79         5.46 o                         
   4   0  30        267.82        283.53        10.75 o                         
   1   1  30         43.82         36.52         5.29 o                         
   2   1  30         39.88         53.69         4.82 o                         
   3   1  30         55.98         66.78         4.87 o                         
   4   1  30          7.14          6.41         4.01 o                         
   0   2  30         54.44         60.78         7.59 o                         
   1   2  30         46.89         64.43         4.77 o                         
   2   2  30        127.17        142.32         5.85 o                         
   3   2  30        169.78        188.20         6.59 o                         
   4   2  30          1.99         -3.40         3.97 o                         
   1   3  30         40.86         54.82         5.05 o                         
   2   3  30          2.27          6.89         3.87 o                         
   3   3  30          6.79          9.03         4.07 o                         
   0   4  30         47.18         43.83         7.96 o                         
   1   4  30         93.62        126.62         6.27 o                         
   1   1  31          9.19          9.39         5.31 o                         
   2   1  31          2.03          6.25         4.16 o                         
   3   1  31          2.50          4.98         4.08 o                         
   0   2  31         18.58         28.78         7.01 o                         
   1   2  31         26.97         33.58         4.90 o                         
   2   2  31         12.61         17.92         4.16 o                         
   0   0  32         92.20         76.06        17.09 o                         
                                                                                
