# Supplementary material for: Temperature-dependent solid-state phase transition with twinning in the crystal structure of 4-meth­oxy­anilinium chloride
Source: Acta Crystallogr E Crystallogr Commun. 2024 Jan 1;80(Pt 1):58–61. doi: 10.1107/S2056989023010812 (PMC10833368; doi:10.1107/S2056989023010812)
Supplement: Supplementary file 3 [file e-80-00058-I_100Ksup3.hkl]

data_I_100K                                                                     
_shelx_title ' Uppu27 in P2(1)/c'                                               
_shelx_refln_list_code          4                                               
_shelx_F_calc_maximum      216.89                                               
_exptl_crystal_F_000       672.00                                               
_reflns_d_resolution_high  0.5317                                               
                                                                                
loop_                                                                           
 _space_group_symop_operation_xyz                                               
 'x, y, z'                                                                      
 '-x, y+1/2, -z+1/2'                                                            
 '-x, -y, -z'                                                                   
 'x, -y-1/2, z-1/2'                                                             
                                                                                
_cell_length_a     8.3039                                                       
_cell_length_b    21.6993                                                       
_cell_length_c     8.8495                                                       
_cell_angle_alpha  90.000                                                       
_cell_angle_beta   90.077                                                       
_cell_angle_gamma  90.000                                                       
                                                                                
_shelx_F_squared_multiplier     1.000                                           
                                                                                
loop_                                                                           
 _refln_index_h                                                                 
 _refln_index_k                                                                 
 _refln_index_l                                                                 
 _refln_F_squared_calc                                                          
 _refln_F_squared_meas                                                          
 _refln_F_squared_sigma                                                         
 _refln_observed_status                                                         
   1   0   0          2.88          9.31         1.40 o                         
   2   0   0      16986.33      16798.13       248.18 o                         
   3   0   0         74.17         73.58         5.12 o                         
   4   0   0       7162.04       7242.58        53.31 o                         
   5   0   0        136.10        142.60         2.84 o                         
   6   0   0       2396.98       2481.30        27.36 o                         
   7   0   0        729.19        707.04         8.88 o                         
   8   0   0        536.22        528.43         8.40 o                         
   9   0   0        179.85        189.13         5.83 o                         
  10   0   0        268.71        283.81         7.28 o                         
  11   0   0        899.13        888.41        13.11 o                         
  12   0   0          1.77          1.58         4.62 o                         
  13   0   0        216.68        215.98        11.73 o                         
  14   0   0         59.19         62.77         8.39 o                         
  15   0   0        327.18        312.06        14.39 o                         
   1   1   0          0.79         13.04         1.40 o                         
   2   1   0       1769.89       2022.27        22.72 o                         
   3   1   0         17.33         19.09         2.31 o                         
   4   1   0          7.26          5.23         1.00 o                         
   5   1   0         49.51         51.77         1.49 o                         
   6   1   0          0.83          6.58         1.18 o                         
   7   1   0         58.33         56.20         1.94 o                         
   8   1   0        232.15        255.16         4.14 o                         
   9   1   0         10.65         14.67         2.21 o                         
  10   1   0        852.52        844.20         8.52 o                         
  11   1   0        103.44        111.85         5.60 o                         
  12   1   0         56.07         48.81         5.68 o                         
  13   1   0          0.58          4.25         4.34 o                         
  14   1   0         26.40         37.49         7.86 o                         
  15   1   0          0.58         12.19         5.07 o                         
   0   2   0        791.72        801.87        12.11 o                         
   1   2   0          7.26         10.32         0.62 o                         
   2   2   0      22561.13      24624.04       257.30 o                         
   3   2   0        205.09        202.49         9.08 o                         
   4   2   0      10744.64      10925.19        60.19 o                         
   5   2   0         93.10         91.18         1.96 o                         
   6   2   0         14.22         12.78         1.08 o                         
   7   2   0        465.72        460.05         4.57 o                         
   8   2   0       2613.96       2550.89        15.34 o                         
   9   2   0        380.04        378.95         5.32 o                         
  10   2   0        154.74        149.84         4.18 o                         
  11   2   0        574.74        571.00         8.05 o                         
  12   2   0        220.20        208.00         6.17 o                         
  13   2   0        305.48        311.52         8.85 o                         
  14   2   0          0.61         -3.49         4.74 o                         
  15   2   0        228.20        228.78         9.03 o                         
   1   3   0         21.30         29.01         1.40 o                         
   2   3   0         17.89         18.49         1.55 o                         
   3   3   0        437.56        451.82         7.82 o                         
   4   3   0        795.00        813.16         6.05 o                         
   5   3   0         79.40         71.40         1.81 o                         
   6   3   0         16.10         20.87         1.18 o                         
   7   3   0        318.24        313.04         3.44 o                         
   8   3   0        153.51        172.57         3.41 o                         
   9   3   0         84.71         88.66         3.08 o                         
  10   3   0         58.44         58.45         3.04 o                         
  11   3   0        131.79        134.24         4.86 o                         
  12   3   0         17.74         15.63         3.32 o                         
  13   3   0         17.99         25.19         4.33 o                         
  14   3   0         25.36         26.89         5.09 o                         
  15   3   0         12.48         14.26         5.22 o                         
   0   4   0       6650.78       7216.47       108.98 o                         
   1   4   0          8.81         10.71         2.33 o                         
   2   4   0       5841.88       6633.22        68.82 o                         
   3   4   0        250.56        244.27         4.65 o                         
   4   4   0       5834.88       5905.68        33.27 o                         
   5   4   0         38.74         36.42         1.56 o                         
   6   4   0       1633.29       1633.84         9.39 o                         
   7   4   0        331.92        325.49         3.51 o                         
   8   4   0         19.31         18.00         1.71 o                         
   9   4   0        503.22        502.16         5.60 o                         
  10   4   0        480.94        486.67         6.86 o                         
  11   4   0        282.60        291.13         6.37 o                         
  12   4   0          0.46          3.27         3.11 o                         
  13   4   0        285.51        281.58         7.83 o                         
  14   4   0          0.35         -4.25         4.25 o                         
  15   4   0        141.93        147.52         7.62 o                         
   1   5   0        106.13        115.50         4.66 o                         
   2   5   0       1178.39       1205.76        14.31 o                         
   3   5   0        247.10        241.22         3.56 o                         
   4   5   0        866.42        948.97         6.45 o                         
   5   5   0        704.13        693.04         5.33 o                         
   6   5   0       2970.49       3049.98        15.77 o                         
   7   5   0        358.19        343.30         3.64 o                         
   8   5   0          0.32          1.76         1.78 o                         
   9   5   0        540.15        541.51         6.28 o                         
  10   5   0         10.39         12.96         3.47 o                         
  11   5   0        111.88        121.08         4.73 o                         
  12   5   0          8.13         -0.79         3.23 o                         
  13   5   0         48.00         51.22         4.62 o                         
  14   5   0         20.11          9.90         4.16 o                         
  15   5   0         56.78         59.57         6.96 o                         
   0   6   0      14612.26      15528.72       231.00 o                         
   1   6   0        115.16        127.14         5.12 o                         
   2   6   0       3695.52       4041.40        34.73 o                         
   3   6   0          0.03          1.50         0.88 o                         
   4   6   0        113.03         61.88         2.83 o                         
   5   6   0        415.08        421.49         3.91 o                         
   6   6   0       2306.28       2364.57        12.70 o                         
   7   6   0        125.04        121.52         2.36 o                         
   8   6   0        143.47        146.18         3.91 o                         
   9   6   0        220.90        223.56         4.35 o                         
  10   6   0         88.87         91.75         3.62 o                         
  11   6   0        288.15        280.03         6.36 o                         
  12   6   0         20.63         23.18         5.14 o                         
  13   6   0        110.78        112.51         5.63 o                         
  14   6   0         15.10         15.56         4.72 o                         
  15   6   0        106.83        107.34         9.48 o                         
   1   7   0        176.44        174.18         6.52 o                         
   2   7   0          4.31         -0.93         2.79 o                         
   3   7   0        306.09        300.92         3.25 o                         
   4   7   0       1304.90       1461.51         9.68 o                         
   5   7   0       1050.09       1033.19         7.87 o                         
   6   7   0          5.85         17.36         1.29 o                         
   7   7   0        772.17        739.32         6.04 o                         
   8   7   0        487.52        487.83         5.60 o                         
   9   7   0        438.46        435.89         6.10 o                         
  10   7   0         15.46         14.42         2.78 o                         
  11   7   0        328.25        335.06         6.93 o                         
  12   7   0        124.74        123.44         5.23 o                         
  13   7   0        122.03        120.98         8.19 o                         
  14   7   0         15.99         18.68         5.46 o                         
  15   7   0         18.14         18.13        15.37 o                         
   0   8   0       1484.94       1696.42        26.55 o                         
   1   8   0         41.95         39.12         3.73 o                         
   2   8   0       1468.72       1372.43        14.03 o                         
   3   8   0        163.98        163.04         2.04 o                         
   4   8   0        958.06       1063.56         6.66 o                         
   5   8   0         89.40         88.83         1.88 o                         
   6   8   0        164.05        163.23         2.46 o                         
   7   8   0        112.81        118.09         2.63 o                         
   8   8   0        357.36        335.95         4.52 o                         
   9   8   0        132.54        140.87         4.06 o                         
  10   8   0          2.81         12.29         2.87 o                         
  11   8   0         57.76         58.74         4.34 o                         
  12   8   0          0.02         -1.69         2.82 o                         
  13   8   0        111.74        115.46         6.37 o                         
  14   8   0         76.35         83.37         7.40 o                         
  15   8   0         25.86         18.81         6.40 o                         
   1   9   0          5.81          3.41         0.69 o                         
   2   9   0        520.02        592.17         6.15 o                         
   3   9   0        813.91        808.60         5.48 o                         
   4   9   0        945.05        959.68         6.14 o                         
   5   9   0        696.84        674.67         4.69 o                         
   6   9   0        264.58        251.63         2.97 o                         
   7   9   0        963.15        934.82         7.56 o                         
   8   9   0        117.69        127.06         3.85 o                         
   9   9   0        644.50        642.54        11.88 o                         
  10   9   0        358.72        351.95         6.55 o                         
  11   9   0        327.62        319.56         7.74 o                         
  12   9   0         30.67         24.75         6.61 o                         
  13   9   0        197.41        206.13        12.30 o                         
  14   9   0          0.52          0.63         6.95 o                         
  15   9   0         20.20         25.64         6.69 o                         
   0  10   0        106.93        153.84         3.38 o                         
   1  10   0        204.70        202.88         2.33 o                         
   2  10   0       1229.72       1225.90         9.07 o                         
   3  10   0         43.02         43.54         1.44 o                         
   4  10   0         40.03         44.94         1.50 o                         
   5  10   0         55.10         53.32         1.51 o                         
   6  10   0        267.21        273.38         3.08 o                         
   7  10   0         71.13         71.15         2.40 o                         
   8  10   0          3.40          5.58         1.67 o                         
   9  10   0         15.36         18.22         2.66 o                         
  10  10   0        145.91        149.08         6.93 o                         
  11  10   0         17.10         20.09         3.49 o                         
  12  10   0          0.87         -1.28         3.60 o                         
  13  10   0         27.99         25.81         5.81 o                         
  14  10   0          4.52         11.21         5.98 o                         
  15  10   0          0.18          3.58         6.29 o                         
   1  11   0        831.15        853.97         6.14 o                         
   2  11   0       5186.80       5663.64        34.75 o                         
   3  11   0        213.78        196.40         2.51 o                         
   4  11   0        233.14        271.55         2.88 o                         
   5  11   0       1030.90       1004.41         6.36 o                         
   6  11   0        544.48        511.08         4.65 o                         
   7  11   0        796.49        767.71         6.72 o                         
   8  11   0         84.50         95.19         4.60 o                         
   9  11   0        616.86        627.96         8.98 o                         
  10  11   0        226.98        217.15         6.20 o                         
  11  11   0        439.07        413.69        12.13 o                         
  12  11   0          2.89          6.08         4.55 o                         
  13  11   0         92.15         94.29         7.37 o                         
  14  11   0          0.04         -7.42         8.88 o                         
  15  11   0         75.83         90.81        17.70 o                         
   0  12   0       6898.74       7835.30        57.57 o                         
   1  12   0         84.85         88.70         1.72 o                         
   2  12   0       1090.02       1370.87         9.34 o                         
   3  12   0         95.97         87.18         2.10 o                         
   4  12   0          6.31         10.17         1.26 o                         
   5  12   0        128.72        121.55         2.70 o                         
   6  12   0          1.36         -0.17         1.26 o                         
   7  12   0         38.74         39.69         2.23 o                         
   8  12   0        107.07         99.78         3.58 o                         
   9  12   0         55.29         56.65         3.70 o                         
  10  12   0         75.97         80.23         4.58 o                         
  11  12   0         11.10         17.61         4.50 o                         
  12  12   0          0.01         -1.41         9.22 o                         
  13  12   0          8.91         10.64         5.67 o                         
  14  12   0        107.41        118.37         8.35 o                         
   1  13   0        152.98        148.98         1.96 o                         
   2  13   0        126.12        156.46         2.37 o                         
   3  13   0        281.48        278.50         3.44 o                         
   4  13   0        265.11        276.67         3.65 o                         
   5  13   0        945.11        920.54         7.66 o                         
   6  13   0        614.14        632.23         5.90 o                         
   7  13   0        367.22        350.02         5.45 o                         
   8  13   0         59.96         54.05         3.33 o                         
   9  13   0        906.91        878.10        12.63 o                         
  10  13   0          3.57          3.48         4.97 o                         
  11  13   0        195.30        208.33        10.53 o                         
  12  13   0          4.55         -4.49         4.49 o                         
  13  13   0        132.37        142.39        12.82 o                         
  14  13   0         17.89         12.80         6.20 o                         
   0  14   0        232.97        195.72         3.76 o                         
   1  14   0        183.18        167.80         2.14 o                         
   2  14   0        222.78        249.64         3.07 o                         
   3  14   0         38.22         42.47         1.74 o                         
   4  14   0       1917.76       1838.18        12.65 o                         
   5  14   0          0.18          1.06         1.40 o                         
   6  14   0        787.58        755.57         6.65 o                         
   7  14   0          5.16          7.48         2.16 o                         
   8  14   0        800.21        742.59         9.47 o                         
   9  14   0         10.08         13.82         3.00 o                         
  10  14   0         78.79         68.09         5.16 o                         
  11  14   0         79.10         77.51         6.92 o                         
  12  14   0          4.74          5.70         5.02 o                         
  13  14   0         12.10         13.59         5.56 o                         
  14  14   0          0.49         -4.27         6.60 o                         
   1  15   0        207.54        206.16         2.47 o                         
   2  15   0        678.89        635.60         5.30 o                         
   3  15   0          9.54          9.07         1.81 o                         
   4  15   0       1221.36       1191.29         9.29 o                         
   5  15   0        700.05        680.71         6.70 o                         
   6  15   0          3.54          1.58         1.58 o                         
   7  15   0        549.12        549.50         7.64 o                         
   8  15   0        147.36        160.62         5.16 o                         
   9  15   0        291.64        290.34         7.75 o                         
  10  15   0          2.38         -0.14         3.78 o                         
  11  15   0        173.78        178.17         7.72 o                         
  12  15   0          2.15          1.07         4.68 o                         
  13  15   0        142.12        136.67        16.08 o                         
  14  15   0         22.42         14.65         9.71 o                         
   0  16   0       2876.75       2902.33        33.83 o                         
   1  16   0        214.24        210.10         2.48 o                         
   2  16   0         27.46         34.30         1.94 o                         
   3  16   0         48.02         46.03         1.94 o                         
   4  16   0       1872.86       1754.41        11.63 o                         
   5  16   0        221.08        211.38         3.58 o                         
   6  16   0        916.65        922.03         7.84 o                         
   7  16   0        135.37        131.65         4.09 o                         
   8  16   0        307.80        290.63         5.73 o                         
   9  16   0         56.73         59.75         4.01 o                         
  10  16   0         32.40         28.79         4.47 o                         
  11  16   0        141.13        139.22         7.72 o                         
  12  16   0         54.21         55.37         6.35 o                         
  13  16   0         22.54         17.23        15.83 o                         
  14  16   0         32.57         45.69        10.87 o                         
   1  17   0          0.62          5.13         1.15 o                         
   2  17   0       1740.16       1627.52        10.76 o                         
   3  17   0        338.37        325.30         4.07 o                         
   4  17   0        202.78        190.32         3.21 o                         
   5  17   0         87.27         86.66         2.69 o                         
   6  17   0         29.44         31.68         2.13 o                         
   7  17   0        233.37        218.95         4.86 o                         
   8  17   0        115.15        105.65         4.10 o                         
   9  17   0        281.65        286.11         6.75 o                         
  10  17   0          0.04         -3.80         3.80 o                         
  11  17   0         37.35         43.01         5.81 o                         
  12  17   0         62.54         65.27         9.61 o                         
  13  17   0        158.01        144.36        12.02 o                         
  14  17   0        118.61        107.58        12.50 o                         
   0  18   0       1581.78       1447.68        17.83 o                         
   1  18   0          0.29         -0.98         1.11 o                         
   2  18   0       3223.01       3186.75        17.67 o                         
   3  18   0        375.53        348.66         3.93 o                         
   4  18   0          1.44         -0.06         1.34 o                         
   5  18   0        135.80        123.23         3.16 o                         
   6  18   0        835.85        808.73         7.41 o                         
   7  18   0         53.49         57.05         4.51 o                         
   8  18   0        271.67        259.74         5.72 o                         
   9  18   0         62.44         57.62         3.71 o                         
  10  18   0         42.99         54.23         5.05 o                         
  11  18   0        189.26        186.41        16.30 o                         
  12  18   0         65.23         90.72        11.18 o                         
  13  18   0        121.60        128.59        12.83 o                         
   1  19   0          7.44         11.25         1.44 o                         
   2  19   0        227.12        239.61         3.43 o                         
   3  19   0        127.25        124.04         2.63 o                         
   4  19   0         79.83         78.89         2.26 o                         
   5  19   0         12.52         15.11         1.84 o                         
   6  19   0          0.06         -1.72         1.72 o                         
   7  19   0         74.91         77.48         3.17 o                         
   8  19   0          7.97          8.52         2.63 o                         
   9  19   0         41.58         39.27         4.09 o                         
  10  19   0         10.42         12.68         4.38 o                         
  11  19   0        153.65        145.28        11.66 o                         
  12  19   0         33.98         21.79         8.87 o                         
  13  19   0          0.21          4.57         9.06 o                         
   0  20   0        121.06        179.00         5.73 o                         
   1  20   0         78.47         71.71         2.13 o                         
   2  20   0       3911.22       3632.54        20.08 o                         
   3  20   0         49.03         38.51         1.92 o                         
   4  20   0        589.81        612.18         5.20 o                         
   5  20   0          9.41         10.70         1.84 o                         
   6  20   0        463.58        457.89         6.37 o                         
   7  20   0         37.99         41.90         3.19 o                         
   8  20   0        229.38        213.70         6.40 o                         
   9  20   0        267.06        270.99        12.89 o                         
  10  20   0         34.48         37.88         5.55 o                         
  11  20   0         55.19         57.12         6.93 o                         
  12  20   0         19.79          8.62        13.27 o                         
  13  20   0        303.45        310.72        17.44 o                         
   1  21   0         91.71         89.29         3.80 o                         
   2  21   0         63.78        104.33         6.60 o                         
   3  21   0         23.97         23.98         2.12 o                         
   4  21   0          0.05          1.30         1.88 o                         
   5  21   0          6.23          5.75         1.94 o                         
   6  21   0          2.17          6.62         2.70 o                         
   7  21   0         94.46         93.22         4.09 o                         
   8  21   0         51.08         49.06         4.20 o                         
   9  21   0          4.15          4.96         5.25 o                         
  10  21   0         32.64         34.93         5.62 o                         
  11  21   0         15.11         12.17         5.93 o                         
  12  21   0          0.03         -4.07         6.47 o                         
  13  21   0          4.14         13.58        23.29 o                         
   0  22   0       3402.30       3341.24        33.42 o                         
   1  22   0          0.72          1.30         1.96 o                         
   2  22   0        615.38        646.74         6.65 o                         
   3  22   0          1.43          0.06         1.80 o                         
   4  22   0       1289.46       1210.25         9.37 o                         
   5  22   0        113.28        106.89         3.77 o                         
   6  22   0       1079.18       1073.85         9.79 o                         
   7  22   0         24.14         20.02         3.13 o                         
   8  22   0          1.66          0.67         3.37 o                         
   9  22   0        268.54        284.85         8.08 o                         
  10  22   0        128.84        137.24        10.17 o                         
  11  22   0        188.24        183.20        14.86 o                         
  12  22   0         14.76          8.54         9.81 o                         
  13  22   0         92.18         76.38        15.83 o                         
   1  23   0          7.62          8.60         2.17 o                         
   2  23   0          0.02          8.80         2.35 o                         
   3  23   0          0.03         -1.85         1.85 o                         
   4  23   0         42.10         41.14         2.62 o                         
   5  23   0         18.67         14.47         2.66 o                         
   6  23   0         53.50         54.28         3.40 o                         
   7  23   0         14.90         12.96         2.72 o                         
   8  23   0         87.79         83.16         7.19 o                         
   9  23   0          0.23          3.10         3.82 o                         
  10  23   0          3.76         -0.15         7.98 o                         
  11  23   0          5.44         10.94         6.15 o                         
  12  23   0         17.18         18.76         9.94 o                         
   0  24   0        638.02        612.12        10.81 o                         
   1  24   0          3.02          5.57         2.25 o                         
   2  24   0       1896.13       1873.56        15.50 o                         
   3  24   0         61.18         63.89         3.03 o                         
   4  24   0        712.99        716.72         7.17 o                         
   5  24   0          7.82          3.60         2.94 o                         
   6  24   0        267.48        274.08         5.96 o                         
   7  24   0        248.30        242.49         6.37 o                         
   8  24   0        253.47        253.69         7.24 o                         
   9  24   0         80.82         75.93         5.03 o                         
  10  24   0         49.43         50.63         5.83 o                         
  11  24   0        167.07        170.83        19.09 o                         
  12  24   0          0.39         -5.85         7.37 o                         
   1  25   0          0.00          1.17         2.20 o                         
   2  25   0          5.40         25.61         4.28 o                         
   3  25   0         22.47         25.19         2.58 o                         
   4  25   0         71.11         78.97         3.17 o                         
   5  25   0        123.99        126.16         4.48 o                         
   6  25   0        216.22        221.37         5.53 o                         
   7  25   0          1.18          0.46         3.18 o                         
   8  25   0          4.72          6.24         4.02 o                         
   9  25   0        117.81        118.87         8.34 o                         
  10  25   0        143.28        146.60         7.30 o                         
  11  25   0          2.26          9.05         7.20 o                         
  12  25   0          8.37          5.77         7.64 o                         
   0  26   0        210.95        179.84         6.98 o                         
   1  26   0         87.38         94.10         3.93 o                         
   2  26   0       1730.30       1759.14        15.41 o                         
   3  26   0          0.11          0.77         2.42 o                         
   4  26   0        178.99        172.46         4.35 o                         
   5  26   0        161.04        160.97         5.41 o                         
   6  26   0        807.25        818.61         9.85 o                         
   7  26   0         73.50         86.37         4.96 o                         
   8  26   0         16.71         19.49         4.49 o                         
   9  26   0        154.61        164.35         7.66 o                         
  10  26   0         66.09         65.58         7.18 o                         
  11  26   0         55.89         46.15        10.52 o                         
   1  27   0        239.04        249.03         5.91 o                         
   2  27   0          1.30         28.14         4.58 o                         
   3  27   0          4.37          5.12         2.78 o                         
   4  27   0         86.36         91.30         3.58 o                         
   5  27   0        129.79        132.87         4.97 o                         
   6  27   0        127.19        129.94         5.12 o                         
   7  27   0        160.23        160.56         6.07 o                         
   8  27   0        141.26        142.56         6.90 o                         
   9  27   0         52.50         52.13         5.82 o                         
  10  27   0         15.60         19.19         9.97 o                         
  11  27   0          4.21         -1.29        21.89 o                         
   0  28   0       1073.90       1082.25        16.42 o                         
   1  28   0         48.62         47.98         3.63 o                         
   2  28   0        373.86        381.92         7.03 o                         
   3  28   0         85.23         86.98         4.12 o                         
   4  28   0        110.23        102.86         4.01 o                         
   5  28   0        123.47        128.26         4.95 o                         
   6  28   0        212.46        204.46         6.34 o                         
   7  28   0         27.45         30.01         3.92 o                         
   8  28   0        168.55        171.87         7.94 o                         
   9  28   0        121.40        127.19         7.25 o                         
  10  28   0         99.87        108.40         9.08 o                         
  11  28   0         44.49         52.50        10.52 o                         
   1  29   0          2.04          1.36         2.81 o                         
   2  29   0        453.94        468.66         7.91 o                         
   3  29   0         31.41         31.51         3.32 o                         
   4  29   0          0.25          1.69         2.89 o                         
   5  29   0        237.99        236.99         7.18 o                         
   6  29   0         19.30         23.06         3.44 o                         
   7  29   0         46.52         45.49         8.55 o                         
   8  29   0        154.11        143.21         7.23 o                         
   9  29   0        107.10        108.31         8.64 o                         
  10  29   0         17.42         13.42         7.66 o                         
   0  30   0         58.92         59.84         5.88 o                         
   1  30   0         27.59         20.20         3.34 o                         
   2  30   0        172.55        180.58         5.90 o                         
   3  30   0        237.03        231.04         6.33 o                         
   4  30   0        351.85        339.95         8.31 o                         
   5  30   0         60.29         64.06         4.92 o                         
   6  30   0         49.04         52.73         4.90 o                         
   7  30   0         21.69         15.20         4.68 o                         
   8  30   0         61.24         58.20         5.77 o                         
   9  30   0         81.65         79.00         8.27 o                         
  10  30   0          0.57         -5.63         6.34 o                         
   1  31   0         79.58         76.99         4.28 o                         
   2  31   0        131.07        133.20         5.16 o                         
   3  31   0        438.47        436.00         8.12 o                         
   4  31   0        670.38        687.80        11.30 o                         
   5  31   0          4.21          5.96         3.97 o                         
   6  31   0         16.09         21.55         4.62 o                         
   7  31   0        118.97        124.73         8.07 o                         
   8  31   0        131.97        127.63         9.34 o                         
   9  31   0         95.23        102.47         9.07 o                         
  10  31   0          7.79          0.50         7.25 o                         
   0  32   0        255.30        226.19         9.66 o                         
   1  32   0        280.15        285.28         7.08 o                         
   2  32   0         35.50         41.55         4.01 o                         
   3  32   0          2.23         14.06         3.53 o                         
   4  32   0        401.50        415.11         9.32 o                         
   5  32   0         86.48         84.74         5.47 o                         
   6  32   0          0.33          1.25         4.42 o                         
   7  32   0         95.29        111.37         8.34 o                         
   8  32   0         31.94         41.27         7.15 o                         
   9  32   0          0.15         -2.01         7.19 o                         
   1  33   0          5.84         13.22         3.76 o                         
   2  33   0         26.31         31.93         4.05 o                         
   3  33   0         69.91         65.58         4.17 o                         
   4  33   0         54.63         66.10         5.13 o                         
   5  33   0          0.70         -2.62         4.13 o                         
   6  33   0        463.47        469.09        13.94 o                         
   7  33   0        456.57        448.98        16.96 o                         
   8  33   0          1.19         -2.12         8.73 o                         
   9  33   0          1.72         -4.77         9.06 o                         
   0  34   0         30.92         33.70         5.60 o                         
   1  34   0         38.04         39.46         4.31 o                         
   2  34   0          6.16          9.61         3.68 o                         
   3  34   0        199.78        203.73         6.94 o                         
   4  34   0         15.93         23.65         4.63 o                         
   5  34   0          7.02          5.24         4.40 o                         
   6  34   0          3.76         10.16         4.81 o                         
   7  34   0         19.87         23.77         9.53 o                         
   8  34   0        167.94        169.03        13.51 o                         
   1  35   0         24.05         31.18         4.15 o                         
   2  35   0         21.71         24.69         4.03 o                         
   3  35   0         46.55         57.42         4.79 o                         
   4  35   0         84.92         86.18         5.86 o                         
   5  35   0         88.71         91.80         6.10 o                         
   6  35   0         39.10         42.85         6.44 o                         
   7  35   0         33.73         42.51         9.28 o                         
   0  36   0          4.16          0.58         5.19 o                         
   1  36   0         31.00         30.27         4.46 o                         
   2  36   0         99.54        105.99         5.68 o                         
   3  36   0        115.83        124.86         6.66 o                         
   4  36   0          3.49          2.98         4.69 o                         
   5  36   0         10.85         11.27         5.71 o                         
   6  36   0          5.92         10.42        11.16 o                         
   7  36   0         12.16         18.53         8.60 o                         
   1  37   0         11.01         11.28         3.89 o                         
   2  37   0          1.85          2.89         3.97 o                         
   3  37   0         23.40         29.91         5.29 o                         
   4  37   0          0.13         -2.61         4.58 o                         
   5  37   0         14.46         14.36         6.24 o                         
   6  37   0         18.25         23.63         7.26 o                         
   0  38   0        235.10        241.03        11.34 o                         
   1  38   0         81.42         84.04         5.43 o                         
   2  38   0          0.20         -0.97         4.18 o                         
   3  38   0          0.61         -4.60         4.60 o                         
   4  38   0         31.54         33.52         6.05 o                         
   5  38   0         26.45         31.07         7.33 o                         
   1  39   0          6.14         16.20         4.73 o                         
   2  39   0          0.00          4.49         4.30 o                         
   3  39   0         20.78         20.95         6.69 o                         
   4  39   0          0.02          9.90         6.24 o                         
   0  40   0         16.44         17.19         7.89 o                         
   1  40   0         21.13         24.77         5.01 o                         
   2  40   0        136.35        155.38         7.55 o                         
 -15   1   1         59.11         54.01         5.77 o                         
 -14   1   1          4.11         12.15         5.78 o                         
 -13   1   1        208.41        215.08         8.71 o                         
 -12   1   1         56.11         52.31         4.25 o                         
 -11   1   1        611.87        603.84         7.70 o                         
 -10   1   1         25.92         26.19         2.61 o                         
  -9   1   1       1148.49       1135.00         9.63 o                         
  -8   1   1        376.97        372.27         4.87 o                         
  -7   1   1       1399.01       1364.91         8.87 o                         
  -6   1   1        759.26        771.20         5.93 o                         
  -5   1   1       1212.62       1152.71         8.20 o                         
  -4   1   1        439.95        452.83         5.20 o                         
  -3   1   1       1232.89       1239.73        16.30 o                         
  -1   1   1         19.61         19.09         1.40 o                         
   0   1   1          0.62          7.17         1.86 o                         
   1   1   1         21.25         19.85         1.45 o                         
   2   1   1        816.95        823.61        11.03 o                         
   3   1   1       1303.01       1298.13        16.79 o                         
   4   1   1        415.80        430.05         3.49 o                         
   5   1   1       1212.96       1180.27         7.05 o                         
   6   1   1        742.65        768.54         5.49 o                         
   7   1   1       1578.50       1522.99         9.95 o                         
   8   1   1        405.24        401.75         5.02 o                         
   9   1   1        949.62        932.69         8.46 o                         
  10   1   1         27.46         27.87         2.55 o                         
  11   1   1        738.93        724.60         8.50 o                         
  12   1   1         61.86         55.52         4.81 o                         
  13   1   1        181.38        182.05         7.16 o                         
  14   1   1          4.66          5.27         4.51 o                         
  15   1   1         61.71         60.05         5.77 o                         
 -15   2   1         28.40         26.09         5.22 o                         
 -14   2   1         11.72          3.93         4.89 o                         
 -13   2   1         78.18         70.55         5.07 o                         
 -12   2   1         47.44         50.18         3.92 o                         
 -11   2   1        123.13        131.72         6.62 o                         
 -10   2   1         74.46         71.15         3.07 o                         
  -9   2   1        336.19        350.91         5.83 o                         
  -8   2   1        304.49        301.07         4.75 o                         
  -7   2   1        127.90        112.35         2.67 o                         
  -6   2   1        526.96        487.69         4.09 o                         
  -5   2   1          8.26         13.88         1.09 o                         
  -4   2   1       1778.14       1890.90        14.17 o                         
  -3   2   1        205.58        236.59         5.57 o                         
   0   2   1          1.33          9.31         1.40 o                         
   1   2   1       7498.73       7725.78        81.98 o                         
   2   2   1        109.68        137.11         3.78 o                         
   3   2   1        187.92        221.45         5.57 o                         
   4   2   1       1698.04       1832.40        10.22 o                         
   5   2   1          9.78         13.97         1.08 o                         
   6   2   1        560.84        525.05         4.58 o                         
   7   2   1        135.98        123.05         2.71 o                         
   8   2   1        314.80        314.21         4.24 o                         
   9   2   1        276.65        274.96         4.72 o                         
  10   2   1         74.45         76.82         3.19 o                         
  11   2   1        143.55        151.61         4.91 o                         
  12   2   1         42.50         41.43         4.34 o                         
  13   2   1         64.77         76.59         5.29 o                         
  14   2   1          9.53          8.38         4.43 o                         
  15   2   1         34.84         28.03         5.63 o                         
 -15   3   1         54.50         53.44         8.07 o                         
 -14   3   1         21.47         14.26         4.77 o                         
 -13   3   1        179.15        182.25         6.83 o                         
 -12   3   1          0.87         -1.57         2.80 o                         
 -11   3   1        649.57        625.29         9.27 o                         
 -10   3   1        492.19        487.73         6.37 o                         
  -9   3   1       1030.94       1016.34         8.94 o                         
  -8   3   1        119.03        133.05         3.45 o                         
  -7   3   1        947.33        926.84         6.86 o                         
  -6   3   1          5.68         13.05         1.10 o                         
  -5   3   1       1303.37       1301.41         9.08 o                         
  -4   3   1        828.53        830.86         7.33 o                         
  -3   3   1       1658.34       1676.87        20.72 o                         
  -2   3   1       4601.09       4914.20        74.05 o                         
   0   3   1         13.01         13.97         1.86 o                         
   1   3   1        135.34        166.87         3.45 o                         
   2   3   1       4487.21       4770.27        63.10 o                         
   3   3   1       2025.60       2114.07        35.87 o                         
   4   3   1        893.80        902.34         6.14 o                         
   5   3   1       1088.84       1119.36         7.15 o                         
   6   3   1          6.39         14.56         1.31 o                         
   7   3   1        897.98        888.99         6.83 o                         
   8   3   1        103.20        109.73         3.25 o                         
   9   3   1       1259.92       1219.30         9.98 o                         
  10   3   1        514.72        506.65         7.96 o                         
  11   3   1        532.69        517.66         8.65 o                         
  12   3   1          1.03          0.59         3.33 o                         
  13   3   1        184.63        197.49         6.82 o                         
  14   3   1         24.19         23.88         6.92 o                         
  15   3   1         65.71         63.35         7.29 o                         
 -15   4   1         52.52         46.63         6.59 o                         
 -14   4   1          0.08         -3.95         4.01 o                         
 -13   4   1        127.17        125.65         5.86 o                         
 -12   4   1         35.33         33.74         3.62 o                         
 -11   4   1        104.38        114.14         4.68 o                         
 -10   4   1         41.71         40.91         3.93 o                         
  -9   4   1        199.49        198.51         4.23 o                         
  -8   4   1        938.24        895.64         7.68 o                         
  -7   4   1        295.57        309.79         3.69 o                         
  -6   4   1        130.38        136.33         2.32 o                         
  -5   4   1       1373.28       1466.70        10.04 o                         
  -4   4   1        100.58         75.92         1.72 o                         
  -3   4   1       2876.60       2918.01        42.15 o                         
  -2   4   1       8476.75       8764.84       128.54 o                         
   0   4   1       1657.08       1848.24        28.41 o                         
   1   4   1       2701.40       2504.67        26.62 o                         
   2   4   1       8528.78       8836.75        75.09 o                         
   3   4   1       2808.21       2876.56        18.26 o                         
   4   4   1         96.25         71.52         1.65 o                         
   5   4   1       1258.02       1365.43         8.34 o                         
   6   4   1        141.35        145.33         2.23 o                         
   7   4   1        344.74        359.95         4.08 o                         
   8   4   1        847.96        830.70         6.92 o                         
   9   4   1        167.36        175.54         4.69 o                         
  10   4   1         48.26         46.50         3.07 o                         
  11   4   1        118.22        119.95         5.38 o                         
  12   4   1         41.85         39.52         3.79 o                         
  13   4   1        128.14        132.59         5.89 o                         
  14   4   1          0.10          3.45         4.67 o                         
  15   4   1         51.62         49.14         6.90 o                         
 -15   5   1         45.01         50.56         6.14 o                         
 -14   5   1          1.08          1.71         3.91 o                         
 -13   5   1         74.01         77.77         5.19 o                         
 -12   5   1         12.84         11.04         4.36 o                         
 -11   5   1        349.47        349.54         6.92 o                         
 -10   5   1          5.31          7.36         3.35 o                         
  -9   5   1        506.99        500.17         6.03 o                         
  -8   5   1        177.93        179.27         3.12 o                         
  -7   5   1        537.50        538.51         4.90 o                         
  -6   5   1        748.17        761.36         5.35 o                         
  -5   5   1       1384.94       1405.59        11.21 o                         
  -4   5   1        141.79        151.57         2.26 o                         
  -3   5   1       1702.61       1868.17        22.08 o                         
  -2   5   1        356.81        381.58         6.49 o                         
  -1   5   1        521.73        530.13         7.36 o                         
   0   5   1          6.61          6.52         1.86 o                         
   1   5   1        615.69        653.05         8.68 o                         
   2   5   1        403.05        429.66         6.46 o                         
   3   5   1       1422.57       1584.47        10.86 o                         
   4   5   1        163.46        174.39         2.34 o                         
   5   5   1       1698.23       1700.65         9.95 o                         
   6   5   1        763.60        789.89         5.54 o                         
   7   5   1        511.58        520.38         5.37 o                         
   8   5   1        167.25        168.54         3.32 o                         
   9   5   1        454.69        446.61         5.78 o                         
  10   5   1          4.95          9.37         2.48 o                         
  11   5   1        384.62        375.01         7.32 o                         
  12   5   1         10.71          7.10         3.32 o                         
  13   5   1         73.49         84.92         6.55 o                         
  14   5   1          0.95         -1.04         4.39 o                         
  15   5   1         38.86         43.98        11.41 o                         
 -15   6   1         88.20         85.13         7.74 o                         
 -14   6   1          8.32          5.55         4.93 o                         
 -13   6   1        273.35        274.72         7.97 o                         
 -12   6   1         13.82         11.33         3.03 o                         
 -11   6   1        232.25        237.08         6.23 o                         
 -10   6   1         23.75         29.56         3.99 o                         
  -9   6   1        182.06        187.55         4.13 o                         
  -8   6   1         90.83         92.18         2.43 o                         
  -7   6   1        202.34        188.35         3.01 o                         
  -6   6   1       1690.63       1664.30         9.52 o                         
  -5   6   1        298.20        291.34         2.99 o                         
  -4   6   1       1927.17       1920.94        15.95 o                         
  -3   6   1        821.10        840.82         7.12 o                         
  -2   6   1       2501.62       2472.72        40.52 o                         
  -1   6   1        808.01        740.08        17.00 o                         
   0   6   1       9572.44       9807.48       142.51 o                         
   1   6   1        885.96        852.63        16.30 o                         
   2   6   1       2693.00       2722.45        29.83 o                         
   3   6   1        852.51        888.41         6.87 o                         
   4   6   1       1739.13       1748.39         9.83 o                         
   5   6   1        260.18        261.38         2.89 o                         
   6   6   1       1755.52       1735.36         9.89 o                         
   7   6   1        237.56        222.11         3.00 o                         
   8   6   1         85.97         82.10         2.69 o                         
   9   6   1        193.67        196.00         4.27 o                         
  10   6   1         23.31         23.97         2.93 o                         
  11   6   1        222.62        231.01         6.34 o                         
  12   6   1         11.24         13.91         3.49 o                         
  13   6   1        267.53        270.27         7.65 o                         
  14   6   1          6.84          3.96         5.11 o                         
  15   6   1         93.90         87.34         9.62 o                         
 -15   7   1         41.37         48.06         6.32 o                         
 -14   7   1          1.92         -0.73         4.59 o                         
 -13   7   1         81.92         89.51         5.68 o                         
 -12   7   1          3.37          4.98         3.76 o                         
 -11   7   1        122.71        139.18         5.13 o                         
 -10   7   1         71.12         75.25         3.84 o                         
  -9   7   1        227.49        221.84         4.68 o                         
  -8   7   1          1.69          2.52         1.51 o                         
  -7   7   1        355.53        351.32         3.90 o                         
  -6   7   1         13.26         15.62         1.21 o                         
  -5   7   1        659.31        633.64         4.77 o                         
  -4   7   1       1313.75       1321.80        10.56 o                         
  -3   7   1        784.84        831.33         6.49 o                         
  -2   7   1        600.92        642.77        16.07 o                         
  -1   7   1        236.16        266.76         4.81 o                         
   0   7   1         55.68         51.40         3.26 o                         
   1   7   1        198.19        227.74         7.45 o                         
   2   7   1        546.23        597.26         6.85 o                         
   3   7   1        897.03        943.02         7.50 o                         
   4   7   1       1236.08       1275.21         8.24 o                         
   5   7   1        536.44        540.06         4.38 o                         
   6   7   1         16.03         16.80         1.21 o                         
   7   7   1        402.89        397.96         4.25 o                         
   8   7   1          1.47          1.56         1.96 o                         
   9   7   1        229.66        228.16         4.66 o                         
  10   7   1         64.63         71.44         4.82 o                         
  11   7   1        108.48        116.03         4.63 o                         
  12   7   1          3.65          2.14         2.98 o                         
  13   7   1         99.61        105.04         5.48 o                         
  14   7   1          2.05          6.43         5.52 o                         
  15   7   1         34.07         28.84        10.71 o                         
 -15   8   1        185.06        188.08         9.64 o                         
 -14   8   1          1.20          9.27         4.64 o                         
 -13   8   1        233.75        246.18        10.75 o                         
 -12   8   1          3.04         -2.46         3.90 o                         
 -11   8   1        526.22        523.71         8.33 o                         
 -10   8   1         92.02         92.31         4.28 o                         
  -9   8   1        449.46        425.61         5.96 o                         
  -8   8   1        420.49        427.19         4.89 o                         
  -7   8   1        166.77        164.00         3.03 o                         
  -6   8   1        621.56        605.40         4.65 o                         
  -5   8   1        178.40        189.57         2.46 o                         
  -4   8   1       3265.63       3273.75        17.12 o                         
  -3   8   1         54.92         78.54         1.59 o                         
  -2   8   1       5543.36       5503.81        36.65 o                         
  -1   8   1         24.05         52.35         2.03 o                         
   0   8   1       9915.96      10403.11       257.98 o                         
   1   8   1         19.54         45.64         4.19 o                         
   2   8   1       5587.09       5627.02        71.71 o                         
   3   8   1         55.30         80.76         1.85 o                         
   4   8   1       3272.14       3318.28        18.38 o                         
   5   8   1        218.18        229.89         2.74 o                         
   6   8   1        603.19        597.13         5.04 o                         
   7   8   1        176.09        169.70         3.01 o                         
   8   8   1        414.93        418.02         5.60 o                         
   9   8   1        378.90        371.31         6.24 o                         
  10   8   1         90.46         88.50         4.04 o                         
  11   8   1        625.67        613.82         8.89 o                         
  12   8   1          3.72         -2.67         3.61 o                         
  13   8   1        199.67        210.27         9.31 o                         
  14   8   1          1.40          2.70         4.79 o                         
  15   8   1        194.95        185.36        10.34 o                         
 -15   9   1         14.75         17.68         6.45 o                         
 -14   9   1          6.47         -1.40         4.95 o                         
 -13   9   1        107.70        106.36         6.37 o                         
 -12   9   1         22.16         18.08         7.12 o                         
 -11   9   1        117.12        117.60         5.45 o                         
 -10   9   1         76.39         78.04         3.83 o                         
  -9   9   1        123.18        128.01         3.89 o                         
  -8   9   1         15.83         16.18         2.10 o                         
  -7   9   1         81.02         83.23         2.50 o                         
  -6   9   1         52.88         56.44         1.83 o                         
  -5   9   1        170.40        161.03         2.33 o                         
  -4   9   1        110.98        104.25         1.83 o                         
  -3   9   1        192.29        190.63         2.24 o                         
  -2   9   1         21.43         26.82         1.60 o                         
  -1   9   1         62.13         64.10         2.79 o                         
   0   9   1         79.37         81.44         4.43 o                         
   1   9   1         68.89         75.84         2.71 o                         
   2   9   1         26.31         31.67         1.91 o                         
   3   9   1        159.46        160.89         3.12 o                         
   4   9   1         99.65         91.75         2.03 o                         
   5   9   1        207.36        200.26         2.27 o                         
   6   9   1         45.28         49.53         2.12 o                         
   7   9   1         68.88         75.03         2.42 o                         
   8   9   1         16.75         16.92         2.97 o                         
   9   9   1        102.29        101.01         3.78 o                         
  10   9   1         76.54         67.98         3.71 o                         
  11   9   1        134.09        142.18         6.07 o                         
  12   9   1         21.57         17.88         4.58 o                         
  13   9   1         88.24         86.44         6.60 o                         
  14   9   1          7.43         -1.35         5.39 o                         
  15   9   1         17.75         26.98         6.30 o                         
 -15  10   1        145.12        138.34        11.47 o                         
 -14  10   1         25.70         15.73         5.73 o                         
 -13  10   1        344.24        340.55         9.62 o                         
 -12  10   1         44.68         44.96         5.51 o                         
 -11  10   1        296.01        297.78         7.85 o                         
 -10  10   1        100.20         95.67         4.19 o                         
  -9  10   1        495.94        487.21         6.54 o                         
  -8  10   1        294.83        283.23         4.24 o                         
  -7  10   1        255.60        249.57         3.88 o                         
  -6  10   1       1333.75       1272.52         8.37 o                         
  -5  10   1         97.17         91.59         2.40 o                         
  -4  10   1       2522.10       2483.59        13.56 o                         
  -3  10   1        805.53        861.88         6.01 o                         
  -2  10   1       7796.74       7883.85        43.72 o                         
  -1  10   1       4717.18       5172.44        46.31 o                         
   0  10   1       2473.72       2337.61        20.27 o                         
   1  10   1       4823.68       5326.10        29.86 o                         
   2  10   1       7515.74       7746.58        46.61 o                         
   3  10   1        891.67        928.68         6.94 o                         
   4  10   1       2582.90       2544.92        13.77 o                         
   5  10   1         79.26         80.06         1.77 o                         
   6  10   1       1330.53       1278.36         9.70 o                         
   7  10   1        271.27        258.47         3.81 o                         
   8  10   1        267.13        264.07         5.75 o                         
   9  10   1        509.42        487.44         7.06 o                         
  10  10   1        107.72        105.27         4.30 o                         
  11  10   1        283.81        283.09         9.28 o                         
  12  10   1         40.79         39.07         5.28 o                         
  13  10   1        350.78        358.29        10.94 o                         
  14  10   1         24.82         18.46         5.74 o                         
  15  10   1        152.93        148.73        12.34 o                         
 -14  11   1          4.52         15.21         6.27 o                         
 -13  11   1         12.45         14.86         4.51 o                         
 -12  11   1         38.82         40.93         4.54 o                         
 -11  11   1        121.32        118.58         5.43 o                         
 -10  11   1          7.49          9.33         3.10 o                         
  -9  11   1        132.65        138.42         4.41 o                         
  -8  11   1         27.97         25.79         2.17 o                         
  -7  11   1         20.93         21.38         2.07 o                         
  -6  11   1          0.04          3.27         1.34 o                         
  -5  11   1          8.06         10.33         1.13 o                         
  -4  11   1        199.04        204.99         2.57 o                         
  -3  11   1         71.84         67.34         1.53 o                         
  -2  11   1         40.13         50.72         1.56 o                         
  -1  11   1         57.01         66.44         3.42 o                         
   0  11   1         30.00         35.37         1.52 o                         
   1  11   1         50.49         61.09         3.23 o                         
   2  11   1         48.71         59.89         1.87 o                         
   3  11   1         60.02         58.57         1.91 o                         
   4  11   1        205.13        210.09         2.84 o                         
   5  11   1          7.11         10.60         1.81 o                         
   6  11   1          0.04          1.11         1.32 o                         
   7  11   1         24.05         22.71         1.97 o                         
   8  11   1         32.66         32.28         2.57 o                         
   9  11   1        131.58        137.25         5.21 o                         
  10  11   1          7.93          9.24         5.18 o                         
  11  11   1        115.99        115.93         6.25 o                         
  12  11   1         42.31         34.84         5.59 o                         
  13  11   1         13.67          8.31         8.25 o                         
  14  11   1          4.23          4.38         8.30 o                         
 -14  12   1         10.48          3.63         5.85 o                         
 -13  12   1        290.70        299.28        11.35 o                         
 -12  12   1          4.65         -3.76         3.83 o                         
 -11  12   1        349.64        350.83         8.54 o                         
 -10  12   1        134.01        129.93         5.27 o                         
  -9  12   1        467.59        455.44         6.33 o                         
  -8  12   1        162.67        160.69         4.25 o                         
  -7  12   1        590.97        550.04         8.20 o                         
  -6  12   1       1631.88       1588.88        11.61 o                         
  -5  12   1        479.47        442.98         4.42 o                         
  -4  12   1       3419.67       3372.07        19.04 o                         
  -3  12   1         10.40          9.64         0.90 o                         
  -2  12   1       3382.87       3279.87        18.32 o                         
  -1  12   1        367.29        400.24         4.33 o                         
   0  12   1       4165.20       4194.12        24.24 o                         
   1  12   1        429.80        468.70         3.90 o                         
   2  12   1       3488.01       3410.49        20.38 o                         
   3  12   1          8.51          9.36         1.16 o                         
   4  12   1       3257.30       3266.58        18.62 o                         
   5  12   1        391.69        377.38         3.72 o                         
   6  12   1       1691.25       1642.77        10.97 o                         
   7  12   1        725.79        682.09         7.52 o                         
   8  12   1        142.58        151.30         4.50 o                         
   9  12   1        401.15        396.76        10.09 o                         
  10  12   1        142.13        133.99         6.24 o                         
  11  12   1        351.81        354.22        15.12 o                         
  12  12   1          3.82          0.14         4.15 o                         
  13  12   1        305.97        289.96        11.89 o                         
  14  12   1         10.52         10.69         5.70 o                         
 -14  13   1          3.51         -4.11         5.04 o                         
 -13  13   1         34.27         46.77         6.48 o                         
 -12  13   1         36.15         35.06         5.92 o                         
 -11  13   1         15.37         23.29         3.94 o                         
 -10  13   1         12.64          8.86         3.40 o                         
  -9  13   1         38.58         43.60         3.16 o                         
  -8  13   1         69.41         75.58         3.38 o                         
  -7  13   1        210.23        214.94         7.70 o                         
  -6  13   1       1166.79       1110.85         9.82 o                         
  -5  13   1        146.89        145.58         2.98 o                         
  -4  13   1        205.46        191.69         3.90 o                         
  -3  13   1         61.92         60.66         2.10 o                         
  -2  13   1         14.35         25.14         1.43 o                         
  -1  13   1         51.13         50.74         1.83 o                         
   0  13   1         22.48         40.21         4.32 o                         
   1  13   1         60.62         61.83         1.64 o                         
   2  13   1         17.32         26.01         1.39 o                         
   3  13   1         75.84         69.87         1.62 o                         
   4  13   1        183.51        179.29         2.55 o                         
   5  13   1        180.38        181.54         2.99 o                         
   6  13   1       1058.66       1020.83         8.55 o                         
   7  13   1        170.92        167.39         5.33 o                         
   8  13   1         85.22         92.43         3.94 o                         
   9  13   1         46.36         62.26         4.65 o                         
  10  13   1         15.44         11.39         3.83 o                         
  11  13   1         18.07         26.08         4.50 o                         
  12  13   1         35.70         28.09         5.52 o                         
  13  13   1         30.35         37.03         6.25 o                         
  14  13   1          3.09         12.77        10.71 o                         
 -14  14   1          1.60          8.42         6.25 o                         
 -13  14   1        216.67        219.83        21.73 o                         
 -12  14   1          0.22          2.53         5.00 o                         
 -11  14   1        276.12        272.70         9.05 o                         
 -10  14   1         29.31         26.93         4.49 o                         
  -9  14   1        475.04        472.76         7.23 o                         
  -8  14   1       1312.60       1270.33        14.23 o                         
  -7  14   1        614.62        570.81         7.77 o                         
  -6  14   1        741.10        717.95         7.69 o                         
  -5  14   1        379.88        361.86         4.61 o                         
  -4  14   1        515.82        496.45         5.17 o                         
  -3  14   1        106.35        105.25         2.29 o                         
  -2  14   1       4421.52       4426.25        24.33 o                         
  -1  14   1         47.76         59.03         1.74 o                         
   0  14   1       4978.35       4749.83        25.70 o                         
   1  14   1         54.10         68.35         1.71 o                         
   2  14   1       4627.00       4688.43        26.65 o                         
   3  14   1         94.27         96.03         2.31 o                         
   4  14   1        462.38        451.23         4.43 o                         
   5  14   1        466.45        439.10         5.34 o                         
   6  14   1        722.00        710.05         6.52 o                         
   7  14   1        511.10        497.11         7.20 o                         
   8  14   1       1355.05       1311.63        13.46 o                         
   9  14   1        577.19        551.55        16.74 o                         
  10  14   1         24.12         27.15         5.04 o                         
  11  14   1        264.91        249.97         8.58 o                         
  12  14   1          0.26          6.10         4.71 o                         
  13  14   1        220.92        217.22        13.92 o                         
  14  14   1          1.70          1.66         7.82 o                         
 -14  15   1         15.81         15.92         6.54 o                         
 -13  15   1         41.66         48.38         6.53 o                         
 -12  15   1         12.09          6.50         5.46 o                         
 -11  15   1         80.71         79.04         5.99 o                         
 -10  15   1        218.16        207.35         7.53 o                         
  -9  15   1        149.25        148.78         5.85 o                         
  -8  15   1        608.42        573.30         8.63 o                         
  -7  15   1        798.21        774.67         9.45 o                         
  -6  15   1        715.15        661.19         8.39 o                         
  -5  15   1       1153.71       1098.70         8.99 o                         
  -4  15   1       1412.95       1363.86         9.62 o                         
  -3  15   1        614.37        613.33         6.82 o                         
  -2  15   1         52.47         50.98         4.64 o                         
  -1  15   1         24.97         33.25         1.33 o                         
   0  15   1         25.82         45.00         3.12 o                         
   1  15   1         27.28         35.95         1.43 o                         
   2  15   1         49.30         42.71         1.58 o                         
   3  15   1        749.12        748.15         5.61 o                         
   4  15   1       1314.13       1279.94         8.41 o                         
   5  15   1       1018.79        986.29         7.72 o                         
   6  15   1        591.94        562.02         5.64 o                         
   7  15   1        968.84        914.60         9.41 o                         
   8  15   1        506.16        499.01         7.84 o                         
   9  15   1        122.77        118.06         5.69 o                         
  10  15   1        238.24        230.58         7.99 o                         
  11  15   1         80.52         82.47         9.22 o                         
  12  15   1         14.82         14.27         8.39 o                         
  13  15   1         37.89         38.21         9.06 o                         
  14  15   1         18.46         21.41         9.48 o                         
 -14  16   1          3.43         -0.36         5.70 o                         
 -13  16   1        127.93        132.40         8.33 o                         
 -12  16   1         28.67         23.91         5.81 o                         
 -11  16   1        294.38        300.88        13.85 o                         
 -10  16   1        186.13        178.31         7.29 o                         
  -9  16   1        141.21        136.68         5.39 o                         
  -8  16   1         25.28         29.12         3.25 o                         
  -7  16   1        570.87        542.90         7.04 o                         
  -6  16   1        697.41        687.99         7.09 o                         
  -5  16   1        790.60        778.54         7.41 o                         
  -4  16   1       3064.97       2952.39        17.81 o                         
  -3  16   1       1569.46       1546.07        12.13 o                         
  -2  16   1        631.31        601.54         5.33 o                         
  -1  16   1        836.82        864.35         6.05 o                         
   0  16   1       3690.02       3797.69        21.25 o                         
   1  16   1        879.18        925.72         6.37 o                         
   2  16   1        524.09        508.55         4.60 o                         
   3  16   1       1331.60       1341.15         8.63 o                         
   4  16   1       3346.50       3229.64        17.81 o                         
   5  16   1        872.40        859.58         7.24 o                         
   6  16   1        625.15        623.81         6.10 o                         
   7  16   1        467.98        465.30         6.61 o                         
   8  16   1         28.82         28.53         2.80 o                         
   9  16   1        169.64        171.48         6.56 o                         
  10  16   1        179.24        166.93         7.37 o                         
  11  16   1        274.28        272.25        13.97 o                         
  12  16   1         27.62          5.78         7.88 o                         
  13  16   1        129.25        118.85        11.84 o                         
  14  16   1          3.15         -1.96         8.39 o                         
 -14  17   1         14.24          1.82        10.81 o                         
 -13  17   1         19.99         26.72         6.47 o                         
 -12  17   1         63.46         60.31         6.57 o                         
 -11  17   1        224.13        230.52         9.74 o                         
 -10  17   1         67.57         59.93         5.58 o                         
  -9  17   1        284.70        272.33         6.78 o                         
  -8  17   1         35.58         37.60         3.45 o                         
  -7  17   1        320.13        313.27         5.36 o                         
  -6  17   1        746.68        710.28         7.32 o                         
  -5  17   1        774.22        752.95         8.17 o                         
  -4  17   1        156.64        152.27         5.00 o                         
  -3  17   1       1068.77       1032.50         7.97 o                         
  -2  17   1        726.21        716.73         6.14 o                         
  -1  17   1        239.76        241.16         4.37 o                         
   0  17   1        430.77        464.73         6.27 o                         
   1  17   1        277.09        274.97         4.66 o                         
   2  17   1        893.08        882.01         8.86 o                         
   3  17   1        895.45        877.66         6.16 o                         
   4  17   1        186.86        173.57         3.04 o                         
   5  17   1        940.08        884.62         7.48 o                         
   6  17   1        761.76        727.40         6.86 o                         
   7  17   1        272.05        273.32         6.53 o                         
   8  17   1         40.26         43.81         3.58 o                         
   9  17   1        259.21        254.47         8.40 o                         
  10  17   1         69.93         66.59         7.26 o                         
  11  17   1        256.35        266.95        14.11 o                         
  12  17   1         52.24         44.43         9.68 o                         
  13  17   1         17.55         15.37         9.55 o                         
  14  17   1         13.03         11.30        10.71 o                         
 -13  18   1        118.97        102.45        12.35 o                         
 -12  18   1        117.72        117.59         7.95 o                         
 -11  18   1        278.98        267.84         8.45 o                         
 -10  18   1         17.02         15.16         4.34 o                         
  -9  18   1        178.72        186.00         5.49 o                         
  -8  18   1        268.71        272.48         5.80 o                         
  -7  18   1        152.66        147.13         5.10 o                         
  -6  18   1        119.75        119.92         3.60 o                         
  -5  18   1        130.95        136.63         3.50 o                         
  -4  18   1        908.01        896.08         7.18 o                         
  -3  18   1         31.11         31.49         2.03 o                         
  -2  18   1       2222.99       2171.67        13.75 o                         
  -1  18   1        262.32        253.46         3.52 o                         
   0  18   1          1.83          7.31         1.38 o                         
   1  18   1        285.68        257.88         3.64 o                         
   2  18   1       2225.04       2178.91        13.87 o                         
   3  18   1         25.33         23.53         1.67 o                         
   4  18   1        897.35        884.73         7.45 o                         
   5  18   1        129.82        124.97         3.46 o                         
   6  18   1        122.42        125.23         4.07 o                         
   7  18   1        162.86        161.76         6.49 o                         
   8  18   1        268.98        266.05         6.66 o                         
   9  18   1        205.47        201.21         6.61 o                         
  10  18   1         14.73         11.91         4.82 o                         
  11  18   1        226.82        223.88        12.83 o                         
  12  18   1        139.03        143.69        12.17 o                         
  13  18   1        140.71        128.38        15.83 o                         
 -13  19   1         89.48         83.66        11.18 o                         
 -12  19   1         26.58         21.80        12.34 o                         
 -11  19   1        126.19        138.54         8.09 o                         
 -10  19   1         19.94         23.87         3.93 o                         
  -9  19   1        407.48        416.59         7.46 o                         
  -8  19   1        183.82        167.07         5.00 o                         
  -7  19   1        470.40        448.93         6.41 o                         
  -6  19   1        362.59        341.28         5.48 o                         
  -5  19   1        509.32        481.83         7.79 o                         
  -4  19   1        436.05        413.16         4.70 o                         
  -3  19   1        516.69        459.19         5.08 o                         
  -2  19   1        133.55        133.82         2.98 o                         
  -1  19   1        129.06        123.99         2.78 o                         
   0  19   1          3.97          3.17         1.45 o                         
   1  19   1        112.27        104.41         2.75 o                         
   2  19   1        126.67        130.21         3.17 o                         
   3  19   1        615.58        547.85         5.73 o                         
   4  19   1        437.09        414.42         4.72 o                         
   5  19   1        455.26        443.46         5.85 o                         
   6  19   1        365.70        348.21         5.50 o                         
   7  19   1        428.15        433.91        10.21 o                         
   8  19   1        172.16        160.60         5.88 o                         
   9  19   1        470.32        448.95         8.70 o                         
  10  19   1         24.50         13.96         5.07 o                         
  11  19   1        103.51        115.64        20.72 o                         
  12  19   1         23.51         30.82         9.05 o                         
  13  19   1        105.85        110.40        11.99 o                         
 -13  20   1         82.95         77.47        12.57 o                         
 -12  20   1         10.69          9.52         9.73 o                         
 -11  20   1         72.86         74.63        11.64 o                         
 -10  20   1        156.60        153.49         9.35 o                         
  -9  20   1         57.09         56.83         3.72 o                         
  -8  20   1        110.79        113.36         4.43 o                         
  -7  20   1        130.29        126.69         4.15 o                         
  -6  20   1        267.64        256.06         4.24 o                         
  -5  20   1         78.85         78.97         2.87 o                         
  -4  20   1         70.66         75.74         2.51 o                         
  -3  20   1        241.24        239.10         3.91 o                         
  -2  20   1         40.62         44.07         2.11 o                         
  -1  20   1        225.92        232.02         5.03 o                         
   0  20   1       2136.53       1958.16        15.04 o                         
   1  20   1        275.75        284.03         4.07 o                         
   2  20   1         48.48         48.16         2.66 o                         
   3  20   1        220.82        217.74         3.87 o                         
   4  20   1         59.75         70.11         3.23 o                         
   5  20   1         87.11         91.18         3.26 o                         
   6  20   1        248.43        237.19         5.30 o                         
   7  20   1        114.07        127.80         5.13 o                         
   8  20   1        129.49        119.30         5.06 o                         
   9  20   1         51.97         55.86         4.35 o                         
  10  20   1        142.65        127.54         9.20 o                         
  11  20   1         87.51         76.92         7.59 o                         
  12  20   1          9.69          3.15         6.43 o                         
  13  20   1         67.69         55.32         9.42 o                         
 -13  21   1         77.82         78.08        12.13 o                         
 -12  21   1         14.55         13.36        10.01 o                         
 -11  21   1        179.72        187.68        12.35 o                         
 -10  21   1        150.38        151.48        14.35 o                         
  -9  21   1        226.96        219.97         7.08 o                         
  -8  21   1         69.85         67.33         3.77 o                         
  -7  21   1        439.24        430.54         7.78 o                         
  -6  21   1        123.55        121.95         3.39 o                         
  -5  21   1        483.99        466.30         5.41 o                         
  -4  21   1         55.69         57.32         2.39 o                         
  -3  21   1        120.96        108.86         3.20 o                         
  -2  21   1        379.17        328.55         5.13 o                         
  -1  21   1        151.42        134.19         4.12 o                         
   0  21   1         71.13         76.55         3.33 o                         
   1  21   1        176.45        157.14         3.60 o                         
   2  21   1        330.62        284.23         4.27 o                         
   3  21   1         99.37         99.45         3.07 o                         
   4  21   1         61.47         66.02         2.70 o                         
   5  21   1        536.72        512.25         6.39 o                         
   6  21   1        142.61        144.76         4.23 o                         
   7  21   1        415.05        413.60         8.30 o                         
   8  21   1         56.93         63.95         4.33 o                         
   9  21   1        245.84        232.10         7.03 o                         
  10  21   1        150.17        141.22         9.91 o                         
  11  21   1        177.58        187.70         9.74 o                         
  12  21   1         17.57          4.49         6.62 o                         
  13  21   1         72.72         65.64         8.33 o                         
 -13  22   1          3.27        -15.83        15.83 o                         
 -12  22   1         63.45         50.46        10.81 o                         
 -11  22   1         13.09         14.34         8.72 o                         
 -10  22   1          0.57          4.23         5.08 o                         
  -9  22   1          5.91          8.95         4.00 o                         
  -8  22   1         22.88         21.47         3.73 o                         
  -7  22   1         24.60         23.28         2.93 o                         
  -6  22   1         74.79         71.90         2.86 o                         
  -5  22   1        152.11        152.02         3.66 o                         
  -4  22   1         34.16         36.58         2.15 o                         
  -3  22   1        110.70        108.22         3.22 o                         
  -2  22   1        118.11        104.10         2.94 o                         
  -1  22   1        205.08        185.84         4.62 o                         
   0  22   1         28.25         21.12         2.26 o                         
   1  22   1        172.95        161.10         4.19 o                         
   2  22   1         99.74         96.24         3.04 o                         
   3  22   1        124.90        119.33         3.74 o                         
   4  22   1         41.94         37.88         2.40 o                         
   5  22   1        138.76        134.26         4.10 o                         
   6  22   1         67.67         72.40         3.23 o                         
   7  22   1         27.49         26.64         4.41 o                         
   8  22   1         24.37         26.54         4.33 o                         
   9  22   1          6.21          8.17         3.67 o                         
  10  22   1          0.59          0.00         6.59 o                         
  11  22   1         11.22         10.77         6.25 o                         
  12  22   1         57.79         61.39         7.79 o                         
  13  22   1          4.02         -3.57         7.08 o                         
 -12  23   1          6.20          7.56         7.91 o                         
 -11  23   1        154.90        157.89        12.02 o                         
 -10  23   1          5.56          0.48         4.59 o                         
  -9  23   1        381.49        382.76        10.38 o                         
  -8  23   1        220.78        223.31         7.77 o                         
  -7  23   1        305.40        294.05         7.75 o                         
  -6  23   1         49.07         50.63         3.13 o                         
  -5  23   1        395.51        395.10         6.40 o                         
  -4  23   1        117.54        111.91         3.59 o                         
  -3  23   1        209.40        204.29         3.75 o                         
  -2  23   1         40.25         42.55         2.41 o                         
  -1  23   1          2.63          6.03         1.85 o                         
   0  23   1         49.83         58.16         2.95 o                         
   1  23   1          2.97          5.86         2.09 o                         
   2  23   1         47.98         47.76         2.56 o                         
   3  23   1        225.65        220.98         4.33 o                         
   4  23   1        113.13        111.40         3.50 o                         
   5  23   1        345.24        348.91         5.88 o                         
   6  23   1         40.59         40.75         3.49 o                         
   7  23   1        374.09        366.63         8.99 o                         
   8  23   1        242.30        225.79         7.02 o                         
   9  23   1        325.48        328.88        15.59 o                         
  10  23   1          4.53         -3.42         5.49 o                         
  11  23   1        167.88        160.03         9.13 o                         
  12  23   1          5.57         -3.47         6.45 o                         
 -12  24   1          3.96         -5.17         8.13 o                         
 -11  24   1          6.82          3.19        11.73 o                         
 -10  24   1         17.24         17.05         5.44 o                         
  -9  24   1         15.58         18.69         4.61 o                         
  -8  24   1         66.11         64.10         4.39 o                         
  -7  24   1         39.68         48.71         3.84 o                         
  -6  24   1         82.00         83.33         3.81 o                         
  -5  24   1         37.09         39.00         2.79 o                         
  -4  24   1          0.30          3.19         1.98 o                         
  -3  24   1        131.92        138.95         4.17 o                         
  -2  24   1         15.55         18.35         2.53 o                         
  -1  24   1        156.71        147.07         3.81 o                         
   0  24   1         71.29         68.62         3.26 o                         
   1  24   1        140.15        136.37         4.36 o                         
   2  24   1         16.80         19.15         2.56 o                         
   3  24   1        132.36        134.18         4.26 o                         
   4  24   1          0.35         -1.05         1.95 o                         
   5  24   1         44.70         46.34         3.11 o                         
   6  24   1         69.14         73.94         3.60 o                         
   7  24   1         33.72         35.39         4.22 o                         
   8  24   1         53.98         55.65         4.91 o                         
   9  24   1         18.51         17.34         4.54 o                         
  10  24   1         20.99         21.28         6.55 o                         
  11  24   1          8.39          3.47         7.63 o                         
  12  24   1          4.32          3.32         6.08 o                         
 -12  25   1          1.24         -3.56        11.35 o                         
 -11  25   1         68.01         89.16        12.90 o                         
 -10  25   1         63.14         59.32         6.37 o                         
  -9  25   1        234.15        230.80         9.73 o                         
  -8  25   1          3.08          3.58         3.83 o                         
  -7  25   1        317.42        300.63         7.16 o                         
  -6  25   1         40.24         36.70         3.36 o                         
  -5  25   1        187.36        188.77         7.78 o                         
  -4  25   1         35.21         39.26         2.62 o                         
  -3  25   1        162.41        158.30         4.59 o                         
  -2  25   1         36.06         41.79         3.06 o                         
  -1  25   1         27.65         34.41         2.90 o                         
   0  25   1          2.54          7.87         2.40 o                         
   1  25   1         33.96         39.79         2.91 o                         
   2  25   1         39.55         48.90         3.09 o                         
   3  25   1        137.17        133.90         4.21 o                         
   4  25   1         33.77         34.29         2.85 o                         
   5  25   1        229.09        228.06         5.44 o                         
   6  25   1         39.83         35.98         3.14 o                         
   7  25   1        267.13        260.62         7.56 o                         
   8  25   1          2.67         -2.90         4.30 o                         
   9  25   1        272.71        273.50         8.95 o                         
  10  25   1         63.85         60.50         7.54 o                         
  11  25   1         61.46         59.36        10.48 o                         
  12  25   1          1.46          5.75         7.40 o                         
 -11  26   1         10.20          0.38        26.08 o                         
 -10  26   1         24.30         28.55         9.19 o                         
  -9  26   1         86.47         77.55         7.47 o                         
  -8  26   1         98.72         97.36         6.87 o                         
  -7  26   1        118.78        121.57         6.28 o                         
  -6  26   1          9.62          8.76         4.46 o                         
  -5  26   1         51.75         54.96         3.61 o                         
  -4  26   1         21.04         17.74         2.47 o                         
  -3  26   1         71.49         75.94         3.78 o                         
  -2  26   1        360.46        359.32         6.58 o                         
  -1  26   1        152.12        151.72         4.95 o                         
   0  26   1        101.57        103.35         5.52 o                         
   1  26   1        182.99        178.89         5.35 o                         
   2  26   1        353.52        361.67         6.43 o                         
   3  26   1         61.81         68.09         3.99 o                         
   4  26   1         20.87         17.16         3.07 o                         
   5  26   1         42.60         47.48         4.16 o                         
   6  26   1         11.75         11.42         2.89 o                         
   7  26   1        130.12        126.65         5.97 o                         
   8  26   1         83.42         87.64         5.41 o                         
   9  26   1        102.26         97.32         6.28 o                         
  10  26   1         19.83          5.97         6.66 o                         
  11  26   1          8.65          6.10         6.02 o                         
 -11  27   1        105.80        116.28        33.53 o                         
 -10  27   1          8.34          3.01         9.06 o                         
  -9  27   1         80.64         84.11         8.08 o                         
  -8  27   1          5.21          4.90         6.09 o                         
  -7  27   1        131.38        130.98         6.53 o                         
  -6  27   1        114.86        105.78         4.59 o                         
  -5  27   1        126.16        125.43         4.93 o                         
  -4  27   1         32.35         31.90         2.92 o                         
  -3  27   1         37.20         43.03         3.30 o                         
  -2  27   1         59.33         60.42         3.61 o                         
  -1  27   1        104.14        110.71         4.28 o                         
   0  27   1         65.91         77.26         3.96 o                         
   1  27   1         93.60        104.83         4.48 o                         
   2  27   1         56.45         56.83         3.58 o                         
   3  27   1         43.99         52.99         3.60 o                         
   4  27   1         31.22         32.82         3.38 o                         
   5  27   1        132.04        128.22         4.74 o                         
   6  27   1         98.12         98.60         4.46 o                         
   7  27   1        112.78        125.05         7.01 o                         
   8  27   1          6.16          5.81         4.16 o                         
   9  27   1         95.67         96.66         6.59 o                         
  10  27   1          8.60          4.71         6.55 o                         
  11  27   1         94.03         96.84         8.61 o                         
 -11  28   1         83.60         83.24        17.46 o                         
 -10  28   1         10.14          8.01         7.93 o                         
  -9  28   1          8.25          1.41         6.59 o                         
  -8  28   1          3.27         -3.83         5.62 o                         
  -7  28   1          4.32          2.85         8.25 o                         
  -6  28   1         80.84         81.25         5.66 o                         
  -5  28   1         15.88         10.66         4.68 o                         
  -4  28   1        245.02        244.05         5.69 o                         
  -3  28   1         79.67         84.73         5.83 o                         
  -2  28   1        259.11        266.94         6.02 o                         
  -1  28   1        279.79        285.90         6.19 o                         
   0  28   1        479.74        491.47         7.73 o                         
   1  28   1        228.59        245.65         5.99 o                         
   2  28   1        228.90        233.44         5.78 o                         
   3  28   1         92.43         92.59         4.10 o                         
   4  28   1        268.02        257.82         8.51 o                         
   5  28   1         13.25         10.50         3.17 o                         
   6  28   1         78.17         80.92         4.40 o                         
   7  28   1          5.16          6.00         4.42 o                         
   8  28   1          2.89          1.21         4.18 o                         
   9  28   1         10.00          8.68         6.39 o                         
  10  28   1         11.38          9.85         6.51 o                         
  11  28   1         68.15         74.07        10.94 o                         
 -10  29   1         24.38         17.47        13.78 o                         
  -9  29   1         55.88         44.96         7.40 o                         
  -8  29   1          1.51          2.30         5.99 o                         
  -7  29   1         27.21         28.89         6.03 o                         
  -6  29   1          0.88         -0.35         3.20 o                         
  -5  29   1         84.54         83.41         4.95 o                         
  -4  29   1         33.67         38.00         3.18 o                         
  -3  29   1          8.80          7.44         3.28 o                         
  -2  29   1         97.61        113.58         6.62 o                         
  -1  29   1         20.81         21.88         3.36 o                         
   0  29   1         77.37         88.15         4.19 o                         
   1  29   1         19.90         24.61         3.85 o                         
   2  29   1        119.81        125.23         6.31 o                         
   3  29   1          8.98         10.30         2.93 o                         
   4  29   1         41.10         40.86         5.20 o                         
   5  29   1         86.54         93.83         4.89 o                         
   6  29   1          0.74          2.73         3.35 o                         
   7  29   1         29.29         31.01         5.14 o                         
   8  29   1          1.27         -4.32         4.32 o                         
   9  29   1         58.30         63.10         7.06 o                         
  10  29   1         22.54         13.03         6.64 o                         
 -10  30   1         35.89         42.28         8.28 o                         
  -9  30   1         48.89         49.34         7.88 o                         
  -8  30   1         19.73         16.50         7.03 o                         
  -7  30   1         26.23         27.34         6.42 o                         
  -6  30   1         59.79         61.58         5.73 o                         
  -5  30   1        123.48        131.16         5.81 o                         
  -4  30   1        815.15        832.66        10.13 o                         
  -3  30   1        236.97        236.18         6.41 o                         
  -2  30   1        285.61        283.50         6.78 o                         
  -1  30   1        165.81        151.37         5.41 o                         
   0  30   1        307.15        298.53         6.72 o                         
   1  30   1        155.18        157.24         5.72 o                         
   2  30   1        335.84        331.78         7.81 o                         
   3  30   1        282.32        276.63         5.94 o                         
   4  30   1        720.03        723.13        11.10 o                         
   5  30   1        127.16        130.95         5.87 o                         
   6  30   1         66.45         66.99         4.48 o                         
   7  30   1         21.41         17.79         5.58 o                         
   8  30   1         24.25         25.71         5.25 o                         
   9  30   1         53.11         44.11         6.36 o                         
  10  30   1         37.02         29.79         8.00 o                         
 -10  31   1          4.34          5.65        10.11 o                         
  -9  31   1          7.42          6.83         6.82 o                         
  -8  31   1         48.02         40.01         7.70 o                         
  -7  31   1         12.47          8.54         6.74 o                         
  -6  31   1        146.85        155.08         7.55 o                         
  -5  31   1          7.81          2.64         3.96 o                         
  -4  31   1        119.78        120.47         4.66 o                         
  -3  31   1         68.40         75.42         4.43 o                         
  -2  31   1        155.81        168.67         5.81 o                         
  -1  31   1         54.21         61.99         5.83 o                         
   0  31   1          0.02         12.90         3.20 o                         
   1  31   1         66.61         62.82         4.13 o                         
   2  31   1        139.27        159.98         5.80 o                         
   3  31   1         66.93         72.11         3.84 o                         
   4  31   1         98.45        115.73         5.79 o                         
   5  31   1          9.39         10.85         4.12 o                         
   6  31   1        178.63        178.42         7.05 o                         
   7  31   1         15.05         15.12         5.38 o                         
   8  31   1         42.47         44.04         6.06 o                         
   9  31   1          6.11          1.12         5.19 o                         
  10  31   1          4.39         17.70        15.37 o                         
  -9  32   1         39.90         41.22         7.54 o                         
  -8  32   1        157.69        151.10        11.14 o                         
  -7  32   1        155.78        152.25        11.66 o                         
  -6  32   1        267.50        241.16         9.61 o                         
  -5  32   1         31.24         30.27         5.52 o                         
  -4  32   1        202.37        198.34         6.53 o                         
  -3  32   1         44.06         52.89         4.39 o                         
  -2  32   1        462.52        462.19         8.40 o                         
  -1  32   1         36.49         41.71         3.76 o                         
   0  32   1        874.96        877.70        11.21 o                         
   1  32   1         44.87         44.47         4.00 o                         
   2  32   1        402.61        406.60         7.99 o                         
   3  32   1         54.18         50.12         3.59 o                         
   4  32   1        246.34        249.88         7.77 o                         
   5  32   1         28.35         26.73         4.64 o                         
   6  32   1        217.55        226.07        11.55 o                         
   7  32   1        128.50        144.69        12.70 o                         
   8  32   1        178.98        188.23         8.60 o                         
   9  32   1         48.97         48.77         6.91 o                         
  -9  33   1          4.60          6.99        13.97 o                         
  -8  33   1          9.90         14.02         9.35 o                         
  -7  33   1          2.52          9.85         7.92 o                         
  -6  33   1          5.01         15.47         5.92 o                         
  -5  33   1         26.35         26.98         5.53 o                         
  -4  33   1         10.98         11.46         4.43 o                         
  -3  33   1         84.31         92.72         6.77 o                         
  -2  33   1         58.54         70.62         4.62 o                         
  -1  33   1         27.45         29.00         4.05 o                         
   0  33   1          0.62         18.44         3.55 o                         
   1  33   1         32.69         36.98         4.04 o                         
   2  33   1         56.79         65.91         4.67 o                         
   3  33   1         99.40         96.06         4.54 o                         
   4  33   1         13.25         15.17         4.36 o                         
   5  33   1         32.41         26.05         4.83 o                         
   6  33   1          4.23         11.96         5.21 o                         
   7  33   1          2.61          8.84         6.14 o                         
   8  33   1          9.61         10.70         6.87 o                         
   9  33   1          5.34          7.20         7.79 o                         
  -8  34   1         44.67         43.46         9.38 o                         
  -7  34   1         67.10         79.75        10.19 o                         
  -6  34   1        161.39        172.75         9.78 o                         
  -5  34   1        193.37        177.03         8.72 o                         
  -4  34   1        246.72        234.28        10.54 o                         
  -3  34   1         18.39         12.78         3.98 o                         
  -2  34   1        337.57        326.50         7.95 o                         
  -1  34   1          0.34          2.28         3.70 o                         
   0  34   1        323.19        335.22         9.65 o                         
   1  34   1          0.41          1.97         3.68 o                         
   2  34   1        344.95        339.02         9.30 o                         
   3  34   1         15.32         18.55         4.27 o                         
   4  34   1        216.98        217.54         8.29 o                         
   5  34   1        159.80        162.09         7.14 o                         
   6  34   1        191.72        191.07         8.30 o                         
   7  34   1         69.06         68.94         7.70 o                         
   8  34   1         36.46         35.27         7.83 o                         
  -7  35   1          6.02         -9.13        15.14 o                         
  -6  35   1         82.12         87.49         8.18 o                         
  -5  35   1          7.21          3.61         5.46 o                         
  -4  35   1         20.89         30.23         5.95 o                         
  -3  35   1         21.46         14.89         4.22 o                         
  -2  35   1         60.76         70.65         5.42 o                         
  -1  35   1          3.56          0.89         3.65 o                         
   0  35   1          0.61          4.44         3.88 o                         
   1  35   1          4.17          6.06         4.00 o                         
   2  35   1         60.29         68.79         4.95 o                         
   3  35   1         19.11         25.76         4.81 o                         
   4  35   1         22.78         25.39         5.05 o                         
   5  35   1          8.63          2.77         4.50 o                         
   6  35   1         67.56         81.81         6.93 o                         
   7  35   1          7.02         12.82         6.70 o                         
  -7  36   1         38.35         55.36        12.34 o                         
  -6  36   1         68.34         64.20         7.86 o                         
  -5  36   1          2.17         -6.18         6.18 o                         
  -4  36   1        278.15        257.77        10.24 o                         
  -3  36   1         26.66         32.02         4.95 o                         
  -2  36   1        240.67        264.37         7.91 o                         
  -1  36   1         34.40         30.90         4.68 o                         
   0  36   1        108.37        119.32         5.80 o                         
   1  36   1         29.11         38.23         4.44 o                         
   2  36   1        250.38        256.71         7.71 o                         
   3  36   1         28.50         28.67         5.24 o                         
   4  36   1        267.82        271.15         9.05 o                         
   5  36   1          2.61          4.42         4.68 o                         
   6  36   1         66.34         72.67         7.10 o                         
   7  36   1         39.81         40.00         8.32 o                         
  -6  37   1         32.02         42.05         7.50 o                         
  -5  37   1         22.76         24.13         6.35 o                         
  -4  37   1         73.96         81.23         7.60 o                         
  -3  37   1         21.60         24.80         4.92 o                         
  -2  37   1         61.82         72.45         7.52 o                         
  -1  37   1         26.42         22.97         4.64 o                         
   0  37   1        120.31        130.62         6.12 o                         
   1  37   1         22.20         26.59         4.43 o                         
   2  37   1         73.49         76.58         5.21 o                         
   3  37   1         23.22         21.29         5.24 o                         
   4  37   1         79.29         89.75         6.53 o                         
   5  37   1         19.02         28.38         5.21 o                         
   6  37   1         36.98         57.91         7.60 o                         
  -5  38   1         21.14         28.13         5.89 o                         
  -4  38   1         68.98         77.71         7.38 o                         
  -3  38   1         15.83         15.68         6.05 o                         
  -2  38   1         96.89        107.61         8.53 o                         
  -1  38   1         22.40         30.82         5.21 o                         
   0  38   1        267.82        267.90         7.94 o                         
   1  38   1         24.89         24.18         4.49 o                         
   2  38   1         93.71         98.22         5.91 o                         
   3  38   1         15.62         20.22         5.27 o                         
   4  38   1         74.90         76.23         6.31 o                         
   5  38   1         21.03         28.58         5.43 o                         
  -4  39   1          7.69          5.46         6.12 o                         
  -3  39   1         28.38         35.32         6.32 o                         
  -2  39   1         31.43         30.41         5.53 o                         
  -1  39   1          6.92          6.36         4.96 o                         
   0  39   1         18.78         24.54         5.15 o                         
   1  39   1          5.86          5.16         4.13 o                         
   2  39   1         38.28         48.87         5.95 o                         
   3  39   1         25.17         27.21         5.52 o                         
   4  39   1          6.88          2.75         5.20 o                         
  -2  40   1         74.14         73.30         6.29 o                         
  -1  40   1         46.62         53.00         6.00 o                         
   0  40   1         38.31         48.43         6.05 o                         
   1  40   1         39.09         50.34         5.53 o                         
   2  40   1         74.59         70.18         6.42 o                         
 -15   0   2        126.99        119.22        10.19 o                         
 -14   0   2         76.60         82.11         9.31 o                         
 -13   0   2        753.50        750.83        18.03 o                         
 -12   0   2        252.26        245.84         8.08 o                         
 -11   0   2        526.41        496.43        13.98 o                         
 -10   0   2        468.48        460.52         9.02 o                         
  -9   0   2        462.84        471.70        12.77 o                         
  -8   0   2       1057.25       1073.37        12.16 o                         
  -7   0   2        362.29        362.88         5.37 o                         
  -6   0   2       2049.40       2002.23        27.69 o                         
  -5   0   2        187.59        170.28         4.01 o                         
  -4   0   2        252.95        213.08         4.28 o                         
  -3   0   2       3244.79       3339.80        49.83 o                         
   1   0   2      32086.46      32841.38       484.30 o                         
   2   0   2      47039.73      46567.03       683.63 o                         
   3   0   2       2841.15       3019.61        39.00 o                         
   4   0   2        205.99        180.53         4.55 o                         
   5   0   2        215.14        200.13         3.45 o                         
   6   0   2       1891.49       1868.58        15.09 o                         
   7   0   2        346.55        341.17         5.37 o                         
   8   0   2       1180.26       1212.92        13.41 o                         
   9   0   2        437.48        436.50         8.14 o                         
  10   0   2        394.05        400.70         8.19 o                         
  11   0   2        643.88        629.43        10.94 o                         
  12   0   2        228.97        215.64         9.22 o                         
  13   0   2        664.17        656.98        17.17 o                         
  14   0   2         65.80         63.89         8.39 o                         
  15   0   2        122.94        118.76        13.97 o                         
 -15   1   2          1.57          7.78         5.98 o                         
 -14   1   2         43.23         30.01         4.80 o                         
 -13   1   2          5.79         24.87         4.94 o                         
 -12   1   2        141.10        138.04         4.98 o                         
 -11   1   2         51.58         55.93         3.29 o                         
 -10   1   2         57.57         63.05         4.00 o                         
  -9   1   2        137.29        136.97         4.73 o                         
  -8   1   2        172.85        175.34         3.63 o                         
  -7   1   2         16.30         13.80         1.31 o                         
  -6   1   2          9.47         13.12         1.40 o                         
  -5   1   2        306.04        330.70         3.59 o                         
  -4   1   2       1523.89       1721.82        12.80 o                         
  -3   1   2       4011.55       4511.07        89.65 o                         
  -1   1   2       3892.78       4202.21        62.87 o                         
   0   1   2        217.17        227.28         4.61 o                         
   1   1   2       4729.72       5195.02        44.54 o                         
   2   1   2      10652.80      11278.90       115.42 o                         
   3   1   2       4143.43       4596.89        28.28 o                         
   4   1   2       1395.19       1614.37         8.77 o                         
   5   1   2        355.77        389.22         3.43 o                         
   6   1   2         11.37         15.33         1.21 o                         
   7   1   2         15.49         18.20         1.49 o                         
   8   1   2        144.37        150.40         3.32 o                         
   9   1   2        164.92        162.57         4.60 o                         
  10   1   2         49.49         50.73         2.89 o                         
  11   1   2         42.58         41.97         3.37 o                         
  12   1   2        143.97        142.42         5.88 o                         
  13   1   2          4.78         14.88         4.56 o                         
  14   1   2         45.09         43.15         6.05 o                         
  15   1   2          1.81          2.07        10.71 o                         
 -15   2   2        199.63        184.34         8.01 o                         
 -14   2   2          1.69         -0.67         4.20 o                         
 -13   2   2        332.13        330.33         8.35 o                         
 -12   2   2         26.02         30.98         3.56 o                         
 -11   2   2        580.67        573.31         8.25 o                         
 -10   2   2        288.06        274.95         5.21 o                         
  -9   2   2        880.35        852.69         8.74 o                         
  -8   2   2         10.62         14.51         2.61 o                         
  -7   2   2        255.49        249.56         3.44 o                         
  -6   2   2       3922.24       3899.33        26.76 o                         
  -5   2   2        579.94        568.13         5.05 o                         
  -4   2   2       2343.36       2373.27        22.00 o                         
  -3   2   2        374.90        389.76         8.38 o                         
   0   2   2       6513.78       6988.31       103.39 o                         
   1   2   2       5122.90       5501.73        57.30 o                         
   2   2   2      11512.35      11683.11       160.44 o                         
   3   2   2        333.74        360.07         3.21 o                         
   4   2   2       2508.61       2545.81        13.67 o                         
   5   2   2        690.03        686.56         4.87 o                         
   6   2   2       3835.78       3842.10        20.58 o                         
   7   2   2        207.55        199.87         3.24 o                         
   8   2   2          9.37         11.23         1.73 o                         
   9   2   2       1049.05       1020.53         8.44 o                         
  10   2   2        281.08        278.00         5.16 o                         
  11   2   2        480.41        482.57         7.52 o                         
  12   2   2         23.35         22.61         3.56 o                         
  13   2   2        379.08        377.49         9.51 o                         
  14   2   2          2.06          0.45         5.39 o                         
  15   2   2        197.07        180.34         9.54 o                         
 -15   3   2         16.15         20.72         5.51 o                         
 -14   3   2          1.22          6.92         4.57 o                         
 -13   3   2         81.68         80.66         5.20 o                         
 -12   3   2          0.25         -3.16         3.16 o                         
 -11   3   2         57.95         71.52         6.56 o                         
 -10   3   2         18.67         26.05         2.60 o                         
  -9   3   2        390.42        393.50         5.92 o                         
  -8   3   2        181.77        173.15         3.65 o                         
  -7   3   2        180.41        167.58         3.30 o                         
  -6   3   2         16.74         23.27         1.78 o                         
  -5   3   2        965.23        958.70         8.50 o                         
  -4   3   2        859.31        881.86         6.86 o                         
  -3   3   2        889.58        916.82        23.29 o                         
   0   3   2        198.67        202.59         6.52 o                         
   1   3   2         38.10         41.22         2.45 o                         
   2   3   2        355.82        391.82         7.03 o                         
   3   3   2       1042.97       1079.85         7.48 o                         
   4   3   2        899.06        950.61         6.55 o                         
   5   3   2        784.94        797.11         5.34 o                         
   6   3   2         20.41         26.47         1.55 o                         
   7   3   2        208.02        195.39         3.74 o                         
   8   3   2        198.89        196.17         3.55 o                         
   9   3   2        381.06        372.78         5.07 o                         
  10   3   2         15.93         23.51         2.77 o                         
  11   3   2         47.47         57.92         3.84 o                         
  12   3   2          0.21          1.25         3.51 o                         
  13   3   2         99.84        111.97         6.31 o                         
  14   3   2          1.50         -0.38         5.18 o                         
  15   3   2         15.25         17.50         8.84 o                         
 -15   4   2        119.34        123.96         8.23 o                         
 -14   4   2          2.47          5.27         5.14 o                         
 -13   4   2        218.35        216.29         7.42 o                         
 -12   4   2         51.68         46.70         3.91 o                         
 -11   4   2        366.73        367.35         7.06 o                         
 -10   4   2         67.15         64.41         3.06 o                         
  -9   4   2        516.41        512.85         6.58 o                         
  -8   4   2        295.94        290.26         4.57 o                         
  -7   4   2        595.10        594.45         4.88 o                         
  -6   4   2       1267.44       1227.57         7.95 o                         
  -5   4   2         49.41         51.57         1.56 o                         
  -4   4   2       4232.66       4363.67        25.09 o                         
  -3   4   2        217.59        226.42         4.44 o                         
  -2   4   2       4368.11       4457.84        66.13 o                         
   0   4   2       9313.89       9970.95       143.91 o                         
   1   4   2        102.78        103.78         3.35 o                         
   2   4   2       4220.42       4254.82        45.74 o                         
   3   4   2        185.05        191.42         3.68 o                         
   4   4   2       4240.25       4440.50        23.99 o                         
   5   4   2         54.55         56.77         1.63 o                         
   6   4   2       1261.47       1247.41         8.26 o                         
   7   4   2        722.96        719.18         6.06 o                         
   8   4   2        259.69        261.18         3.97 o                         
   9   4   2        426.57        421.79         5.69 o                         
  10   4   2         68.89         68.75         3.21 o                         
  11   4   2        397.05        397.44         7.20 o                         
  12   4   2         51.34         51.28         3.99 o                         
  13   4   2        222.26        227.99         7.46 o                         
  14   4   2          2.76         -1.96         5.13 o                         
  15   4   2        127.48        127.88         8.83 o                         
 -15   5   2          9.94         13.99         6.41 o                         
 -14   5   2          2.46         -0.84         4.50 o                         
 -13   5   2         95.53        100.43         5.45 o                         
 -12   5   2         29.70         35.27         4.37 o                         
 -11   5   2        176.42        188.11         5.50 o                         
 -10   5   2         40.93         40.14         2.90 o                         
  -9   5   2        231.54        233.73         6.27 o                         
  -8   5   2        119.88        128.09         3.87 o                         
  -7   5   2       1474.26       1483.61        10.34 o                         
  -6   5   2        247.98        251.61         3.30 o                         
  -5   5   2       1356.87       1397.49        17.57 o                         
  -4   5   2        968.08       1025.42         7.81 o                         
  -3   5   2        220.93        199.99         5.10 o                         
  -1   5   2        148.95        150.89         5.12 o                         
   0   5   2        280.95        274.73         7.45 o                         
   1   5   2        150.83        138.22         3.69 o                         
   2   5   2        744.53        829.53         9.43 o                         
   3   5   2        180.26        190.32         6.58 o                         
   4   5   2       1026.30       1106.44         6.94 o                         
   5   5   2       1643.39       1687.45        11.59 o                         
   6   5   2        217.82        228.12         2.78 o                         
   7   5   2       1200.66       1225.66         8.58 o                         
   8   5   2        141.77        152.12         3.65 o                         
   9   5   2        280.27        280.70         4.77 o                         
  10   5   2         33.35         35.68         3.16 o                         
  11   5   2        175.41        174.89         5.69 o                         
  12   5   2         27.79         27.92         4.03 o                         
  13   5   2         95.18         98.32         6.09 o                         
  14   5   2          2.61         -1.91         5.39 o                         
  15   5   2         10.89         15.49         9.58 o                         
 -15   6   2         99.27         92.59         7.69 o                         
 -14   6   2          0.30          0.32         4.48 o                         
 -13   6   2        220.04        219.55         7.70 o                         
 -12   6   2          1.55          0.62         3.09 o                         
 -11   6   2        140.30        148.92         7.69 o                         
 -10   6   2         62.08         62.56         3.57 o                         
  -9   6   2        264.30        269.66         5.52 o                         
  -8   6   2        826.94        834.65         6.88 o                         
  -7   6   2        150.11        153.05         3.02 o                         
  -6   6   2        204.78        165.78         4.25 o                         
  -5   6   2        327.49        342.15         3.78 o                         
  -4   6   2       1897.32       1901.22        16.04 o                         
  -3   6   2        381.70        477.05         4.90 o                         
  -2   6   2       3826.25       3772.45        33.05 o                         
  -1   6   2         36.68         34.46         3.26 o                         
   0   6   2       4033.34       4233.88        63.80 o                         
   1   6   2         44.27         34.00         3.73 o                         
   2   6   2       4180.36       4221.14        37.16 o                         
   3   6   2        449.16        555.10         5.67 o                         
   4   6   2       1697.31       1763.78        11.19 o                         
   5   6   2        266.80        290.18         3.25 o                         
   6   6   2        209.44        175.39         3.19 o                         
   7   6   2        158.99        155.95         3.25 o                         
   8   6   2        823.48        829.87         8.16 o                         
   9   6   2        265.94        273.61         5.05 o                         
  10   6   2         57.55         58.31         3.22 o                         
  11   6   2        153.21        153.85         5.41 o                         
  12   6   2          1.90         -1.30         3.36 o                         
  13   6   2        226.14        227.31         8.19 o                         
  14   6   2          0.32          6.40         4.35 o                         
  15   6   2         85.44         95.61        11.18 o                         
 -15   7   2         42.92         47.25         6.00 o                         
 -14   7   2          2.80         11.29         4.67 o                         
 -13   7   2        133.54        142.41         6.92 o                         
 -12   7   2         20.01         19.47         3.37 o                         
 -11   7   2        286.81        285.99         6.66 o                         
 -10   7   2        132.63        136.74         4.60 o                         
  -9   7   2        662.22        643.14         7.81 o                         
  -8   7   2        117.81        120.01         3.12 o                         
  -7   7   2        845.12        823.56         6.45 o                         
  -6   7   2        411.57        395.25         4.78 o                         
  -5   7   2        665.35        675.88         5.66 o                         
  -4   7   2         11.73         16.79         1.18 o                         
  -3   7   2        898.49        930.75         7.91 o                         
  -2   7   2       1009.90       1112.68        12.03 o                         
  -1   7   2         21.56         19.72         1.30 o                         
   0   7   2        163.30        149.03         5.59 o                         
   1   7   2         17.71         14.94         2.12 o                         
   2   7   2        923.59       1045.76         9.58 o                         
   3   7   2       1040.10       1086.56         8.31 o                         
   4   7   2         13.68         14.58         1.06 o                         
   5   7   2        581.68        587.16         5.15 o                         
   6   7   2        417.57        401.09         4.03 o                         
   7   7   2       1002.79        980.17         7.98 o                         
   8   7   2        107.66        118.81         3.39 o                         
   9   7   2        570.96        577.34         7.07 o                         
  10   7   2        120.30        117.14         4.37 o                         
  11   7   2        338.01        331.59         7.36 o                         
  12   7   2         22.38         19.58         4.00 o                         
  13   7   2        118.71        119.09         6.54 o                         
  14   7   2          2.73         -5.72         5.72 o                         
  15   7   2         39.30         33.46         7.61 o                         
 -15   8   2         62.77         57.03         6.48 o                         
 -14   8   2          4.71          2.49         5.01 o                         
 -13   8   2         76.19         80.89         5.96 o                         
 -12   8   2         34.13         27.19         5.85 o                         
 -11   8   2        162.51        166.58         5.54 o                         
 -10   8   2          5.93          4.33         2.62 o                         
  -9   8   2        137.70        139.69         4.07 o                         
  -8   8   2        139.57        145.27         5.10 o                         
  -7   8   2        205.83        198.98         3.11 o                         
  -6   8   2        302.77        311.63         3.80 o                         
  -5   8   2        182.30        174.36         3.32 o                         
  -4   8   2       1129.04       1095.47         8.48 o                         
  -3   8   2        257.10        297.11         3.68 o                         
  -2   8   2       1347.70       1426.27        17.08 o                         
  -1   8   2         45.86         50.90         2.53 o                         
   0   8   2        587.17        523.87         5.70 o                         
   1   8   2         54.96         63.13         2.40 o                         
   2   8   2       1222.90       1308.72        13.91 o                         
   3   8   2        208.77        250.03         3.91 o                         
   4   8   2       1175.86       1156.07         7.65 o                         
   5   8   2        223.93        215.61         2.84 o                         
   6   8   2        289.51        300.18         3.70 o                         
   7   8   2        167.50        168.06         3.37 o                         
   8   8   2        140.36        141.06         3.76 o                         
   9   8   2        169.11        169.95         4.47 o                         
  10   8   2          5.91          6.84         3.04 o                         
  11   8   2        160.27        160.72         6.23 o                         
  12   8   2         28.76         29.68         4.36 o                         
  13   8   2         61.92         59.35         6.48 o                         
  14   8   2          4.99         -1.82         4.51 o                         
  15   8   2         76.00         82.39         9.13 o                         
 -15   9   2         46.81         29.74         6.57 o                         
 -14   9   2         16.87         16.13         4.72 o                         
 -13   9   2        114.16        122.22         9.01 o                         
 -12   9   2          3.14         -0.78         3.55 o                         
 -11   9   2        430.60        429.88        10.84 o                         
 -10   9   2         28.02         27.42         3.55 o                         
  -9   9   2        707.33        673.07         8.92 o                         
  -8   9   2        475.48        448.16         5.58 o                         
  -7   9   2        712.03        682.90         5.81 o                         
  -6   9   2        193.68        214.46         3.10 o                         
  -5   9   2        992.84        984.10         7.57 o                         
  -4   9   2        311.57        297.33         3.68 o                         
  -3   9   2        479.74        462.37         3.90 o                         
  -2   9   2         23.36         17.07         1.35 o                         
  -1   9   2        174.30        177.95         4.38 o                         
   0   9   2        101.89         97.50         1.99 o                         
   1   9   2        200.82        198.20         3.19 o                         
   2   9   2         24.85         19.29         1.24 o                         
   3   9   2        569.70        548.62         4.64 o                         
   4   9   2        276.90        273.54         2.65 o                         
   5   9   2        917.39        914.07         6.28 o                         
   6   9   2        202.35        224.72         3.26 o                         
   7   9   2        764.37        758.14         7.10 o                         
   8   9   2        472.86        451.94         6.63 o                         
   9   9   2        750.78        724.64         9.65 o                         
  10   9   2         23.73         28.00         3.47 o                         
  11   9   2        372.66        360.03         7.94 o                         
  12   9   2          3.82         -2.63         4.22 o                         
  13   9   2        133.30        138.36        10.09 o                         
  14   9   2         14.31         13.24         5.39 o                         
  15   9   2         47.34         60.85        15.14 o                         
 -14  10   2          1.70          2.92         5.13 o                         
 -13  10   2         39.11         44.92         5.02 o                         
 -12  10   2         16.82         19.11         5.98 o                         
 -11  10   2         33.82         38.79         4.90 o                         
 -10  10   2         12.59          7.35         3.11 o                         
  -9  10   2         21.09         22.88         2.52 o                         
  -8  10   2         87.74         88.39         3.11 o                         
  -7  10   2        103.01        108.76         2.80 o                         
  -6  10   2         67.50         69.69         2.28 o                         
  -5  10   2        171.78        177.40         2.51 o                         
  -4  10   2        109.37        125.08         2.39 o                         
  -3  10   2        290.11        288.32         3.35 o                         
  -2  10   2        156.58        184.57         2.84 o                         
  -1  10   2        472.26        517.60         5.10 o                         
   0  10   2       6146.93       6466.64        43.83 o                         
   1  10   2        518.61        575.03         5.18 o                         
   2  10   2        156.87        185.66         3.26 o                         
   3  10   2        326.90        325.28         4.03 o                         
   4  10   2        120.88        139.80         1.94 o                         
   5  10   2        154.79        165.53         2.29 o                         
   6  10   2         60.65         60.32         2.22 o                         
   7  10   2        124.70        127.88         3.32 o                         
   8  10   2         89.38         94.65         5.04 o                         
   9  10   2         17.65         19.85         4.72 o                         
  10  10   2         11.20         11.99         4.46 o                         
  11  10   2         29.18         38.37         6.18 o                         
  12  10   2         19.27         13.99         6.14 o                         
  13  10   2         44.62         53.13         6.61 o                         
  14  10   2          2.00         -3.01         5.43 o                         
 -14  11   2         90.55         83.28         7.94 o                         
 -13  11   2        174.78        181.20         8.54 o                         
 -12  11   2        133.42        127.78         7.33 o                         
 -11  11   2        372.68        364.96         8.39 o                         
 -10  11   2         55.33         53.91         4.06 o                         
  -9  11   2        653.84        663.88         8.13 o                         
  -8  11   2        244.89        233.55         4.74 o                         
  -7  11   2        800.04        788.61         7.43 o                         
  -6  11   2        116.50        116.15         2.85 o                         
  -5  11   2        825.84        801.36         9.86 o                         
  -4  11   2        405.43        400.29         4.34 o                         
  -3  11   2       1486.24       1561.35        11.95 o                         
  -2  11   2        561.43        544.76         4.95 o                         
  -1  11   2        594.34        630.58         5.68 o                         
   0  11   2          0.61          1.21         0.85 o                         
   1  11   2        638.05        673.05         5.41 o                         
   2  11   2        506.45        493.25         4.47 o                         
   3  11   2       1207.38       1324.27         9.42 o                         
   4  11   2        475.41        476.26         3.66 o                         
   5  11   2        986.68        960.01         8.97 o                         
   6  11   2         96.39        105.81         3.22 o                         
   7  11   2        747.70        748.60         7.72 o                         
   8  11   2        243.25        227.01         4.98 o                         
   9  11   2        730.47        703.87         9.64 o                         
  10  11   2         58.40         60.83         5.38 o                         
  11  11   2        363.48        353.79         9.17 o                         
  12  11   2        116.86        112.97         8.52 o                         
  13  11   2        158.15        157.81         9.31 o                         
  14  11   2         86.80         76.91         9.55 o                         
 -14  12   2         10.41          7.32         8.15 o                         
 -13  12   2         20.44         23.12         4.83 o                         
 -12  12   2        142.59        132.63         6.50 o                         
 -11  12   2          5.42          6.29         3.72 o                         
 -10  12   2         18.50         16.43         3.95 o                         
  -9  12   2         50.82         56.98         3.57 o                         
  -8  12   2         45.63         39.15         2.68 o                         
  -7  12   2         24.02         30.95         2.20 o                         
  -6  12   2        266.36        250.88         4.10 o                         
  -5  12   2        175.41        185.96         3.05 o                         
  -4  12   2        592.57        582.77         5.07 o                         
  -3  12   2          2.35          2.54         0.97 o                         
  -2  12   2        542.13        555.11         4.61 o                         
  -1  12   2       1343.97       1527.36        15.40 o                         
   0  12   2         27.72         24.43         1.25 o                         
   1  12   2       1120.76       1287.46         8.49 o                         
   2  12   2        534.51        551.26         4.85 o                         
   3  12   2          2.89          3.65         1.12 o                         
   4  12   2        549.09        561.33         4.52 o                         
   5  12   2        211.04        223.64         2.90 o                         
   6  12   2        223.43        226.64         3.77 o                         
   7  12   2         26.45         26.35         2.43 o                         
   8  12   2         37.17         34.55         3.12 o                         
   9  12   2         56.31         58.39         4.89 o                         
  10  12   2         16.04         21.50         3.87 o                         
  11  12   2          6.44          6.18         4.24 o                         
  12  12   2        142.92        155.68        12.48 o                         
  13  12   2         24.96         24.92         9.05 o                         
  14  12   2         10.07         12.69         7.88 o                         
 -14  13   2          0.95          7.89         5.56 o                         
 -13  13   2        144.16        160.23         9.10 o                         
 -12  13   2          2.42         -0.57         3.83 o                         
 -11  13   2        300.39        298.03         7.85 o                         
 -10  13   2        108.91        114.42         5.02 o                         
  -9  13   2        374.12        376.22         7.12 o                         
  -8  13   2         84.29         84.04         3.75 o                         
  -7  13   2       1017.69        984.86         8.79 o                         
  -6  13   2         64.69         66.94         3.33 o                         
  -5  13   2        371.99        374.21         4.51 o                         
  -4  13   2       1172.71       1152.16         8.91 o                         
  -3  13   2       1200.59       1210.19         8.89 o                         
  -2  13   2        287.12        275.86         3.17 o                         
  -1  13   2        166.81        188.35         3.98 o                         
   0  13   2         36.28         37.54         1.41 o                         
   1  13   2        168.04        190.51         2.49 o                         
   2  13   2        282.22        270.16         3.37 o                         
   3  13   2       1475.69       1499.74        10.54 o                         
   4  13   2       1101.47       1105.04         6.84 o                         
   5  13   2        371.99        383.72         3.86 o                         
   6  13   2         67.38         67.84         2.73 o                         
   7  13   2        964.33        942.33         9.38 o                         
   8  13   2         93.64         94.49         4.79 o                         
   9  13   2        395.71        398.82         8.69 o                         
  10  13   2         93.25         92.63         5.42 o                         
  11  13   2        285.65        283.14        10.42 o                         
  12  13   2          2.92          5.64         7.73 o                         
  13  13   2        169.28        182.83        12.51 o                         
  14  13   2          0.93         -6.64         8.39 o                         
 -14  14   2         37.26         35.84         9.44 o                         
 -13  14   2         29.43         19.60         6.15 o                         
 -12  14   2          9.32         10.37         5.11 o                         
 -11  14   2         60.60         73.00         5.41 o                         
 -10  14   2         60.79         66.75         4.39 o                         
  -9  14   2         30.61         30.31         3.03 o                         
  -8  14   2        176.41        162.17         4.91 o                         
  -7  14   2         83.17         87.31         3.33 o                         
  -6  14   2        894.54        844.19         8.61 o                         
  -5  14   2        288.40        275.38         4.51 o                         
  -4  14   2         30.15         25.40         1.57 o                         
  -3  14   2        251.79        230.88         3.18 o                         
  -2  14   2       1043.76       1018.56         7.27 o                         
  -1  14   2        104.03         93.62         2.30 o                         
   0  14   2        215.56        191.84         2.65 o                         
   1  14   2         88.56         83.19         2.07 o                         
   2  14   2        995.80        985.44         7.57 o                         
   3  14   2        307.00        288.98         3.67 o                         
   4  14   2         31.28         27.82         1.38 o                         
   5  14   2        311.16        299.94         3.83 o                         
   6  14   2        928.85        869.36         8.66 o                         
   7  14   2         89.98         86.02         3.38 o                         
   8  14   2        191.94        170.72         6.82 o                         
   9  14   2         37.39         39.25         4.29 o                         
  10  14   2         54.33         44.68         6.36 o                         
  11  14   2         53.55         62.19         9.71 o                         
  12  14   2          8.22          2.00         7.73 o                         
  13  14   2         32.65         30.27         9.22 o                         
  14  14   2         44.15         52.56         9.35 o                         
 -14  15   2          8.69          2.72         6.30 o                         
 -13  15   2         58.25         53.72         6.76 o                         
 -12  15   2          6.06         -3.44         5.32 o                         
 -11  15   2        280.46        276.98        10.17 o                         
 -10  15   2         23.60         20.35         5.62 o                         
  -9  15   2        299.18        304.34         6.27 o                         
  -8  15   2        140.53        133.19         4.77 o                         
  -7  15   2        844.54        828.91         8.90 o                         
  -6  15   2        978.69        947.58         9.36 o                         
  -5  15   2        254.26        243.58         4.45 o                         
  -4  15   2        427.16        411.86         4.33 o                         
  -3  15   2        293.99        288.87         3.69 o                         
  -2  15   2        530.21        529.89         4.86 o                         
  -1  15   2          3.56          3.64         1.13 o                         
   0  15   2         33.16         33.74         1.80 o                         
   1  15   2          3.85          1.00         1.03 o                         
   2  15   2        500.34        506.84         4.69 o                         
   3  15   2        333.79        327.02         3.65 o                         
   4  15   2        453.86        445.23         4.67 o                         
   5  15   2        264.72        262.74         4.32 o                         
   6  15   2       1068.81       1036.43        14.89 o                         
   7  15   2        928.33        917.52        10.80 o                         
   8  15   2        114.25        107.92         5.04 o                         
   9  15   2        244.73        238.39        10.64 o                         
  10  15   2         20.59         27.00         6.22 o                         
  11  15   2        328.57        324.90        14.32 o                         
  12  15   2          5.52         17.52         8.39 o                         
  13  15   2         52.66         47.02         8.39 o                         
  14  15   2          7.25          6.62         9.05 o                         
 -14  16   2          1.51         -3.98         7.30 o                         
 -13  16   2        108.69        111.94         8.58 o                         
 -12  16   2          7.54          9.59         5.63 o                         
 -11  16   2         33.30         49.87         5.93 o                         
 -10  16   2         40.48         43.16         4.92 o                         
  -9  16   2        197.07        203.12         6.43 o                         
  -8  16   2        101.37        106.28         4.97 o                         
  -7  16   2         51.20         53.62         2.93 o                         
  -6  16   2         49.61         50.93         2.77 o                         
  -5  16   2        156.31        145.47         3.48 o                         
  -4  16   2       1348.78       1293.25         8.98 o                         
  -3  16   2        380.53        347.97         5.18 o                         
  -2  16   2       2302.33       2223.74        13.72 o                         
  -1  16   2          4.71          7.84         1.82 o                         
   0  16   2         40.68         33.82         1.43 o                         
   1  16   2          5.07          8.42         1.39 o                         
   2  16   2       2236.27       2198.74        13.54 o                         
   3  16   2        467.88        422.55         4.23 o                         
   4  16   2       1399.97       1342.29         9.55 o                         
   5  16   2        155.55        141.02         3.55 o                         
   6  16   2         42.06         48.77         2.84 o                         
   7  16   2         62.65         58.64         3.77 o                         
   8  16   2        120.10        116.49         4.84 o                         
   9  16   2        166.32        163.61        11.71 o                         
  10  16   2         41.18         42.32         6.30 o                         
  11  16   2         34.52         37.41        13.51 o                         
  12  16   2          6.81          1.40         7.36 o                         
  13  16   2        112.61        118.76        11.53 o                         
  14  16   2          1.30          0.43         8.49 o                         
 -14  17   2          6.14         13.51         9.78 o                         
 -13  17   2         58.53         59.05         7.29 o                         
 -12  17   2         41.33         36.78         7.79 o                         
 -11  17   2        235.57        239.98         9.41 o                         
 -10  17   2        274.74        271.56        12.16 o                         
  -9  17   2        225.26        218.95         5.84 o                         
  -8  17   2          5.10          4.04         3.39 o                         
  -7  17   2        101.52         99.35         3.82 o                         
  -6  17   2         95.16         94.48         3.43 o                         
  -5  17   2        273.86        266.17         4.12 o                         
  -4  17   2        282.45        279.93         3.83 o                         
  -3  17   2        462.82        438.12         5.85 o                         
  -2  17   2        362.40        356.01         5.26 o                         
  -1  17   2        288.65        266.79         3.20 o                         
   0  17   2        746.78        722.29         5.96 o                         
   1  17   2        268.17        246.02         3.76 o                         
   2  17   2        412.06        404.75         4.51 o                         
   3  17   2        377.33        364.53         4.02 o                         
   4  17   2        257.73        266.38         3.92 o                         
   5  17   2        251.67        250.75         4.38 o                         
   6  17   2        109.33         96.45         3.60 o                         
   7  17   2        124.24        115.07         4.57 o                         
   8  17   2          4.36          2.62         2.83 o                         
   9  17   2        250.78        247.74         8.60 o                         
  10  17   2        264.83        261.16        11.28 o                         
  11  17   2        235.83        239.17        12.83 o                         
  12  17   2         40.49         43.09         9.53 o                         
  13  17   2         49.99         34.73        16.53 o                         
 -13  18   2        149.78        159.00        13.00 o                         
 -12  18   2          7.36         22.63         5.91 o                         
 -11  18   2         77.72         83.78         6.67 o                         
 -10  18   2         13.57         20.33         3.66 o                         
  -9  18   2        186.18        191.72         7.25 o                         
  -8  18   2        392.87        376.96         7.37 o                         
  -7  18   2         40.04         43.35         2.92 o                         
  -6  18   2        233.54        223.41         4.75 o                         
  -5  18   2        179.69        168.10         3.58 o                         
  -4  18   2        899.96        871.57         7.09 o                         
  -3  18   2        227.23        222.06         3.68 o                         
  -2  18   2        398.82        391.24         4.47 o                         
  -1  18   2        172.90        149.66         2.86 o                         
   0  18   2       5051.83       4850.95        26.93 o                         
   1  18   2        158.66        142.40         4.27 o                         
   2  18   2        453.02        446.03         4.92 o                         
   3  18   2        261.32        250.82         3.47 o                         
   4  18   2        843.40        844.69         7.42 o                         
   5  18   2        190.70        175.83         4.00 o                         
   6  18   2        222.39        213.89         4.99 o                         
   7  18   2         43.61         38.74         3.38 o                         
   8  18   2        365.32        354.24         7.60 o                         
   9  18   2        206.40        195.31        11.36 o                         
  10  18   2         15.58         15.35         4.72 o                         
  11  18   2         87.20         81.38         9.81 o                         
  12  18   2          8.34          4.69        10.01 o                         
  13  18   2        146.83        161.03        15.83 o                         
 -13  19   2         71.98         66.39         7.72 o                         
 -12  19   2         27.97         29.67         6.25 o                         
 -11  19   2         21.23         14.73         5.51 o                         
 -10  19   2         28.21         26.50         3.93 o                         
  -9  19   2         67.54         64.83         4.59 o                         
  -8  19   2         25.28         25.25         3.11 o                         
  -7  19   2        110.14        105.68         3.98 o                         
  -6  19   2         53.06         57.91         3.11 o                         
  -5  19   2         56.29         58.00         2.54 o                         
  -4  19   2         39.08         44.38         3.76 o                         
  -3  19   2        212.61        196.36         3.53 o                         
  -2  19   2         91.39         87.33         3.43 o                         
  -1  19   2        279.21        253.77         3.61 o                         
   0  19   2        117.36        173.48         6.37 o                         
   1  19   2        233.61        212.06         3.71 o                         
   2  19   2        108.53        106.38         2.93 o                         
   3  19   2        212.75        191.65         3.29 o                         
   4  19   2         34.04         39.90         3.32 o                         
   5  19   2         48.52         47.84         2.72 o                         
   6  19   2         65.24         66.15         3.68 o                         
   7  19   2        114.40        107.66         4.73 o                         
   8  19   2         29.26         16.13         3.61 o                         
   9  19   2         68.23         71.97         5.68 o                         
  10  19   2         24.43         20.70         5.72 o                         
  11  19   2         18.06          9.72         6.04 o                         
  12  19   2         33.21         29.30        10.01 o                         
  13  19   2         83.18         80.73        22.59 o                         
 -13  20   2         76.92         69.13        11.94 o                         
 -12  20   2         38.75         40.20         9.08 o                         
 -11  20   2        378.13        378.64        17.36 o                         
 -10  20   2          1.61          2.29         3.82 o                         
  -9  20   2         56.93         65.54         5.00 o                         
  -8  20   2        263.55        252.05         6.63 o                         
  -7  20   2         79.10         83.99         3.79 o                         
  -6  20   2        373.48        356.29         5.75 o                         
  -5  20   2         87.23         85.10         2.90 o                         
  -4  20   2       1467.76       1425.77        10.75 o                         
  -3  20   2         94.83         73.80         2.61 o                         
  -2  20   2        778.48        826.71         7.18 o                         
  -1  20   2        126.00         95.68         3.13 o                         
   0  20   2       2993.34       2714.71        19.57 o                         
   1  20   2        144.95        108.95         3.12 o                         
   2  20   2        702.63        753.68         6.86 o                         
   3  20   2         84.39         73.55         2.62 o                         
   4  20   2       1471.98       1450.96        12.85 o                         
   5  20   2         80.37         82.94         3.27 o                         
   6  20   2        389.00        383.14         6.47 o                         
   7  20   2         75.09         73.61         4.28 o                         
   8  20   2        240.11        242.51         6.77 o                         
   9  20   2         69.74         67.36         5.93 o                         
  10  20   2          1.32         -1.94         4.65 o                         
  11  20   2        368.59        376.71        21.63 o                         
  12  20   2         31.95         14.84         6.96 o                         
  13  20   2         72.41         60.15         8.28 o                         
 -13  21   2         11.61         16.56        10.94 o                         
 -12  21   2          1.42          0.85         8.44 o                         
 -11  21   2         26.98         30.05         6.14 o                         
 -10  21   2         75.31         73.32         5.43 o                         
  -9  21   2         57.53         49.53         6.49 o                         
  -8  21   2          4.24          4.75         2.82 o                         
  -7  21   2          3.90          1.67         2.30 o                         
  -6  21   2         11.56         11.21         2.37 o                         
  -5  21   2        108.36        103.92         3.26 o                         
  -4  21   2        151.37        158.99         6.69 o                         
  -3  21   2         43.32         39.79         2.20 o                         
  -2  21   2         39.59         45.87         2.22 o                         
  -1  21   2         12.69         18.62         2.02 o                         
   0  21   2         33.10         58.00         5.66 o                         
   1  21   2         14.08         16.91         1.78 o                         
   2  21   2         46.52         48.85         2.32 o                         
   3  21   2         50.10         45.98         2.41 o                         
   4  21   2        169.29        170.64         4.40 o                         
   5  21   2        131.35        130.85         4.46 o                         
   6  21   2         14.15         15.64         2.75 o                         
   7  21   2          4.78          5.19         5.08 o                         
   8  21   2          5.03          5.05         3.38 o                         
   9  21   2         47.58         48.74         5.63 o                         
  10  21   2         83.81         77.72        12.20 o                         
  11  21   2         24.76         33.89         6.81 o                         
  12  21   2          1.35         -2.64         6.49 o                         
  13  21   2         11.99         21.58         6.99 o                         
 -12  22   2          5.37         -8.89         8.89 o                         
 -11  22   2        137.14        130.89         9.70 o                         
 -10  22   2         40.69         45.19         4.64 o                         
  -9  22   2        210.01        206.12         9.90 o                         
  -8  22   2        183.09        185.05         5.91 o                         
  -7  22   2        240.87        238.84         7.25 o                         
  -6  22   2        315.37        322.15         5.76 o                         
  -5  22   2         14.91         14.91         2.55 o                         
  -4  22   2       1377.83       1324.75        10.57 o                         
  -3  22   2        121.66        108.42         3.18 o                         
  -2  22   2       1503.97       1429.54        11.51 o                         
  -1  22   2        164.15        169.90         4.62 o                         
   0  22   2       1225.65       1308.31        12.83 o                         
   1  22   2        168.20        171.92         3.83 o                         
   2  22   2       1565.91       1495.65        11.14 o                         
   3  22   2        109.56        107.99         3.30 o                         
   4  22   2       1279.04       1253.42        11.14 o                         
   5  22   2         15.96         11.59         2.30 o                         
   6  22   2        335.50        328.82        11.31 o                         
   7  22   2        284.67        274.81         7.48 o                         
   8  22   2        172.02        181.71         6.41 o                         
   9  22   2        176.17        172.84         7.80 o                         
  10  22   2         34.99         53.00         9.13 o                         
  11  22   2        147.11        148.32        10.05 o                         
  12  22   2          6.07          5.47         6.79 o                         
 -12  23   2         35.44         23.05         7.97 o                         
 -11  23   2          6.48         -6.79         6.79 o                         
 -10  23   2          2.42          4.30         5.21 o                         
  -9  23   2         30.74         31.27         4.91 o                         
  -8  23   2         65.82         62.37         4.21 o                         
  -7  23   2         39.72         42.94         3.33 o                         
  -6  23   2        133.99        130.94         4.33 o                         
  -5  23   2          0.55          1.73         2.27 o                         
  -4  23   2         10.70         13.98         2.40 o                         
  -3  23   2         11.36         11.30         2.11 o                         
  -2  23   2         38.05         47.40         2.70 o                         
  -1  23   2          1.74          2.59         2.01 o                         
   0  23   2         11.08         26.22         3.11 o                         
   1  23   2          1.43          2.04         2.14 o                         
   2  23   2         39.44         49.62         2.59 o                         
   3  23   2         11.94          9.57         2.24 o                         
   4  23   2         11.44         18.81         2.69 o                         
   5  23   2          0.49         -0.35         2.44 o                         
   6  23   2        155.38        151.53         5.32 o                         
   7  23   2         47.53         41.48         4.80 o                         
   8  23   2         60.10         61.93         5.73 o                         
   9  23   2         26.72         29.35         4.62 o                         
  10  23   2          2.85          7.19         5.58 o                         
  11  23   2          6.05          4.08         6.32 o                         
  12  23   2         35.32         24.06         6.49 o                         
 -12  24   2          8.04         -1.82         8.33 o                         
 -11  24   2        147.31        149.51        11.53 o                         
 -10  24   2         37.07         33.50         5.71 o                         
  -9  24   2        151.44        145.27         7.37 o                         
  -8  24   2        269.39        262.22        10.54 o                         
  -7  24   2        116.57        113.82         6.08 o                         
  -6  24   2        268.51        247.14         5.66 o                         
  -5  24   2        143.36        147.15         4.06 o                         
  -4  24   2        944.48        958.34         9.02 o                         
  -3  24   2          6.07          1.34         2.07 o                         
  -2  24   2       1035.55       1014.47        10.23 o                         
  -1  24   2         66.16         68.38         2.90 o                         
   0  24   2       1488.74       1421.85        14.20 o                         
   1  24   2         56.44         62.06         3.12 o                         
   2  24   2        990.65        980.73         9.31 o                         
   3  24   2          7.09          6.70         2.10 o                         
   4  24   2       1011.10       1039.80        10.31 o                         
   5  24   2        173.51        168.58         4.86 o                         
   6  24   2        228.29        221.10         7.32 o                         
   7  24   2         96.27         98.87         5.21 o                         
   8  24   2        281.07        265.74         9.03 o                         
   9  24   2        167.36        166.24        10.97 o                         
  10  24   2         33.09         35.93         9.09 o                         
  11  24   2        150.60        152.08        17.29 o                         
  12  24   2          8.57         11.37         6.72 o                         
 -12  25   2         24.27         28.59         8.98 o                         
 -11  25   2         25.45         29.00         7.79 o                         
 -10  25   2         34.83         46.45         7.66 o                         
  -9  25   2         23.94         25.16         5.40 o                         
  -8  25   2         97.30         92.47         6.99 o                         
  -7  25   2        135.04        133.53         6.06 o                         
  -6  25   2         13.98         14.73         4.63 o                         
  -5  25   2         49.69         51.97         3.15 o                         
  -4  25   2        127.37        143.52         6.74 o                         
  -3  25   2         41.53         48.13         2.98 o                         
  -2  25   2         19.75         29.54         2.72 o                         
  -1  25   2          1.06          0.19         1.97 o                         
   0  25   2          3.20         16.84         4.23 o                         
   1  25   2          1.21          2.43         2.38 o                         
   2  25   2         23.85         29.79         2.88 o                         
   3  25   2         41.52         42.11         2.55 o                         
   4  25   2        129.17        154.60         5.15 o                         
   5  25   2         61.05         65.58         3.59 o                         
   6  25   2         12.73         16.32         3.23 o                         
   7  25   2        110.52        112.87         5.56 o                         
   8  25   2        107.61        111.50         5.65 o                         
   9  25   2         29.42         31.87         7.64 o                         
  10  25   2         29.55         20.28         8.16 o                         
  11  25   2         23.15         10.87         8.85 o                         
  12  25   2         23.58         13.04         8.39 o                         
 -11  26   2         76.99         75.45        17.70 o                         
 -10  26   2          9.47         10.68         6.76 o                         
  -9  26   2        136.95        131.10        10.04 o                         
  -8  26   2        204.97        205.77        21.17 o                         
  -7  26   2        170.74        166.58         6.85 o                         
  -6  26   2        196.52        189.51         8.55 o                         
  -5  26   2        126.62        137.69         5.17 o                         
  -4  26   2       1056.26       1061.37        11.50 o                         
  -3  26   2        214.59        218.86         5.67 o                         
  -2  26   2        298.14        282.22         5.26 o                         
  -1  26   2         56.87         62.40         2.91 o                         
   0  26   2       1456.72       1462.56        12.28 o                         
   1  26   2         47.76         56.81         4.03 o                         
   2  26   2        304.14        285.85         5.91 o                         
   3  26   2        262.04        264.26         4.92 o                         
   4  26   2       1020.73       1043.75        11.39 o                         
   5  26   2        113.35        118.62         4.56 o                         
   6  26   2        207.43        203.71         6.04 o                         
   7  26   2        206.43        189.72         7.36 o                         
   8  26   2        183.21        176.24         7.93 o                         
   9  26   2        138.10        144.28         7.02 o                         
  10  26   2         10.77         -1.87         6.33 o                         
  11  26   2         69.71         70.84        10.22 o                         
 -11  27   2         54.25         39.81        10.40 o                         
 -10  27   2          5.06         16.96        10.05 o                         
  -9  27   2         34.08         22.72         6.59 o                         
  -8  27   2         95.61         98.46         7.67 o                         
  -7  27   2        123.15        129.38         6.71 o                         
  -6  27   2        217.41        227.18         8.17 o                         
  -5  27   2         61.15         72.50         4.12 o                         
  -4  27   2         33.26         34.49         2.96 o                         
  -3  27   2        163.91        174.50         5.29 o                         
  -2  27   2          5.11          6.07         2.74 o                         
  -1  27   2         92.11        111.68         4.48 o                         
   0  27   2         10.20         26.04         4.09 o                         
   1  27   2         98.71        112.34         4.24 o                         
   2  27   2          4.15          5.76         2.44 o                         
   3  27   2        184.84        188.59         4.83 o                         
   4  27   2         38.24         40.73         3.61 o                         
   5  27   2         64.69         68.39         3.88 o                         
   6  27   2        217.79        210.25         9.09 o                         
   7  27   2        123.24        125.09         5.93 o                         
   8  27   2         88.51         97.58         6.28 o                         
   9  27   2         31.33         28.86         5.11 o                         
  10  27   2          6.11          5.14         6.67 o                         
  11  27   2         53.04         60.38         8.06 o                         
 -11  28   2        159.74        143.04        13.12 o                         
 -10  28   2         43.53         54.04         7.76 o                         
  -9  28   2         31.17         36.83         7.58 o                         
  -8  28   2        136.02        128.11        10.19 o                         
  -7  28   2         98.52         96.28         6.45 o                         
  -6  28   2        222.56        205.73         8.04 o                         
  -5  28   2        170.32        165.17         6.78 o                         
  -4  28   2        207.53        205.19         5.28 o                         
  -3  28   2         31.76         36.47         3.53 o                         
  -2  28   2        251.70        238.16         6.92 o                         
  -1  28   2        139.58        140.29         4.92 o                         
   0  28   2       1133.05       1174.73        12.34 o                         
   1  28   2        171.56        174.33         5.37 o                         
   2  28   2        274.57        267.19         6.13 o                         
   3  28   2         36.13         35.55         2.97 o                         
   4  28   2        179.70        170.57         5.79 o                         
   5  28   2        147.06        146.40         5.28 o                         
   6  28   2        236.26        238.81         7.02 o                         
   7  28   2        108.11        107.60         6.37 o                         
   8  28   2        131.44        131.84         7.10 o                         
   9  28   2         25.40         20.70        10.35 o                         
  10  28   2         41.63         53.94         7.79 o                         
  11  28   2        192.35        189.11        10.76 o                         
 -10  29   2        221.16        211.86        11.33 o                         
  -9  29   2         57.28         66.54         8.15 o                         
  -8  29   2         13.20         16.99         6.83 o                         
  -7  29   2        170.98        169.81        11.14 o                         
  -6  29   2         28.50         34.44         5.53 o                         
  -5  29   2         53.12         57.88         5.29 o                         
  -4  29   2        113.29        114.28         4.90 o                         
  -3  29   2        129.43        125.33         4.78 o                         
  -2  29   2         49.62         57.44         4.34 o                         
  -1  29   2         65.67         77.29         4.13 o                         
   0  29   2         10.32         25.90         3.37 o                         
   1  29   2         78.72         85.56         4.30 o                         
   2  29   2         54.62         52.54         4.95 o                         
   3  29   2        106.45        110.23         4.11 o                         
   4  29   2        123.78        124.80         6.61 o                         
   5  29   2         50.00         50.34         4.03 o                         
   6  29   2         26.47         24.40         3.65 o                         
   7  29   2        190.57        203.13         8.17 o                         
   8  29   2         11.51          3.75         5.01 o                         
   9  29   2         62.37         71.51         6.79 o                         
  10  29   2        228.42        236.68        15.21 o                         
 -10  30   2         62.73         67.14         8.90 o                         
  -9  30   2         35.39         34.17         7.41 o                         
  -8  30   2         41.46         47.55         7.58 o                         
  -7  30   2         64.03         59.72         6.09 o                         
  -6  30   2         58.95         52.68         6.71 o                         
  -5  30   2        110.57        106.97         7.03 o                         
  -4  30   2        128.36        138.57         5.44 o                         
  -3  30   2         65.15         73.90         4.60 o                         
  -2  30   2        623.76        608.15         9.18 o                         
  -1  30   2        375.14        375.53         7.46 o                         
   0  30   2         18.90         20.12         3.55 o                         
   1  30   2        313.09        313.30         9.35 o                         
   2  30   2        575.76        572.65        10.59 o                         
   3  30   2         72.80         71.51         3.90 o                         
   4  30   2        139.08        148.36         6.02 o                         
   5  30   2        132.01        126.06         5.77 o                         
   6  30   2         63.06         69.97         6.07 o                         
   7  30   2         54.30         65.71         5.97 o                         
   8  30   2         36.47         35.77         6.45 o                         
   9  30   2         41.95         42.99         5.83 o                         
  10  30   2         65.55         78.22         8.78 o                         
  -9  31   2        174.05        187.71        13.73 o                         
  -8  31   2         33.63         32.92         6.63 o                         
  -7  31   2        119.42        135.36        11.45 o                         
  -6  31   2        162.58        157.66         9.21 o                         
  -5  31   2        186.08        190.85         8.49 o                         
  -4  31   2        104.47        104.67         5.28 o                         
  -3  31   2        119.23        130.70         5.83 o                         
  -2  31   2        118.87        137.36         5.33 o                         
  -1  31   2        198.76        194.85         6.26 o                         
   0  31   2          4.38          1.89         2.98 o                         
   1  31   2        180.96        179.45         6.04 o                         
   2  31   2        145.16        155.13         5.76 o                         
   3  31   2        134.22        133.10         5.09 o                         
   4  31   2        102.38        107.02         5.42 o                         
   5  31   2        152.26        156.45         6.56 o                         
   6  31   2        194.13        194.07        11.56 o                         
   7  31   2        146.51        144.05         7.60 o                         
   8  31   2         30.25         31.34         5.80 o                         
   9  31   2        146.45        140.54        11.56 o                         
  -9  32   2         77.83         88.41         8.80 o                         
  -8  32   2         20.58         16.02        10.25 o                         
  -7  32   2         75.30         69.86         9.40 o                         
  -6  32   2        240.40        245.85        11.64 o                         
  -5  32   2          2.90          0.02         5.13 o                         
  -4  32   2          6.37          4.82         4.30 o                         
  -3  32   2        321.97        324.20         8.34 o                         
  -2  32   2         68.17         75.95         4.64 o                         
  -1  32   2        186.73        198.68         6.38 o                         
   0  32   2         13.42         16.59         3.48 o                         
   1  32   2        226.55        223.06         6.42 o                         
   2  32   2         73.85         82.22         4.62 o                         
   3  32   2        268.68        260.55         7.98 o                         
   4  32   2          7.31          2.46         3.71 o                         
   5  32   2          2.37          2.78         5.77 o                         
   6  32   2        223.97        243.43         9.32 o                         
   7  32   2         88.08         83.99         9.40 o                         
   8  32   2         18.75         23.32         5.86 o                         
   9  32   2         67.28         75.31         6.91 o                         
  -8  33   2         31.98         31.35        11.88 o                         
  -7  33   2         86.88         91.62        10.21 o                         
  -6  33   2         92.73         98.52        11.04 o                         
  -5  33   2        515.07        521.29        12.56 o                         
  -4  33   2         31.95         32.96         5.88 o                         
  -3  33   2         14.80         16.41         4.52 o                         
  -2  33   2         11.95         22.04         4.60 o                         
  -1  33   2          1.56          2.43         3.26 o                         
   0  33   2          8.77         13.41         3.60 o                         
   1  33   2          1.91          9.79         3.38 o                         
   2  33   2          9.74         13.67         3.56 o                         
   3  33   2         16.83         16.90         4.55 o                         
   4  33   2         31.90         30.59         4.73 o                         
   5  33   2        620.55        607.65        11.23 o                         
   6  33   2         93.06         96.52         6.90 o                         
   7  33   2         80.09         96.20         8.01 o                         
   8  33   2         29.33         18.42         6.82 o                         
  -8  34   2         34.44         32.62         9.20 o                         
  -7  34   2         37.01         46.98         9.48 o                         
  -6  34   2         13.88          7.72         7.23 o                         
  -5  34   2        240.10        257.75        11.58 o                         
  -4  34   2         37.77         43.34         5.33 o                         
  -3  34   2         24.91         21.63         4.75 o                         
  -2  34   2         29.92         29.05         5.01 o                         
  -1  34   2        140.49        148.74         6.66 o                         
   0  34   2          0.98          1.84         3.57 o                         
   1  34   2        136.62        145.14         5.67 o                         
   2  34   2         35.08         39.04         5.17 o                         
   3  34   2         25.08         30.69         4.84 o                         
   4  34   2         41.71         47.96         5.15 o                         
   5  34   2        228.38        245.25         8.74 o                         
   6  34   2         13.55         13.01         5.48 o                         
   7  34   2         36.40         48.05         7.65 o                         
   8  34   2         37.21         38.23         9.67 o                         
  -7  35   2         90.25        105.18        11.51 o                         
  -6  35   2          3.04          8.42         6.91 o                         
  -5  35   2        115.07        114.95        15.57 o                         
  -4  35   2         56.07         58.78         6.20 o                         
  -3  35   2         26.68         31.33         5.00 o                         
  -2  35   2         13.79          5.54         4.66 o                         
  -1  35   2         38.43         49.88         5.23 o                         
   0  35   2          0.10          4.37         3.69 o                         
   1  35   2         42.06         53.67         4.44 o                         
   2  35   2         11.58          9.03         4.10 o                         
   3  35   2         32.67         40.83         5.13 o                         
   4  35   2         66.79         68.37         6.25 o                         
   5  35   2         93.80         95.73         8.46 o                         
   6  35   2          3.44          5.44         5.99 o                         
   7  35   2        110.22        113.04         8.94 o                         
  -6  36   2          2.10         -3.93         6.49 o                         
  -5  36   2          9.07          7.88         6.88 o                         
  -4  36   2         11.22         11.84         6.07 o                         
  -3  36   2        135.55        124.06         8.35 o                         
  -2  36   2         21.11         17.66         5.22 o                         
  -1  36   2         44.73         49.37         5.39 o                         
   0  36   2         54.16         70.45         7.00 o                         
   1  36   2         53.51         63.13         4.94 o                         
   2  36   2         25.43         31.48         5.00 o                         
   3  36   2        115.10        121.51         7.12 o                         
   4  36   2         11.55         15.85         6.47 o                         
   5  36   2         10.99         10.70         5.26 o                         
   6  36   2          2.57          7.97         6.15 o                         
   7  36   2          8.70          8.03         9.38 o                         
  -6  37   2         16.15         16.36         6.92 o                         
  -5  37   2         28.11         19.50         6.87 o                         
  -4  37   2          4.09         -0.53         5.65 o                         
  -3  37   2         18.48         19.26         4.89 o                         
  -2  37   2         18.39         20.10         5.25 o                         
  -1  37   2         29.73         26.36         5.52 o                         
   0  37   2         20.10         21.27         5.08 o                         
   1  37   2         34.56         38.86         5.31 o                         
   2  37   2         15.34         12.87         4.45 o                         
   3  37   2         15.07         19.24         4.99 o                         
   4  37   2          5.00          4.51         4.81 o                         
   5  37   2         34.42         26.38         5.30 o                         
   6  37   2         16.91          8.60         6.95 o                         
  -5  38   2         10.09         11.24         7.60 o                         
  -4  38   2         17.69         16.58         6.45 o                         
  -3  38   2         22.33         22.22         5.67 o                         
  -2  38   2         52.69         54.18         5.40 o                         
  -1  38   2         87.85        100.35         7.80 o                         
   0  38   2         30.97         34.52         5.38 o                         
   1  38   2         71.87         89.44         6.36 o                         
   2  38   2         48.45         51.70         6.12 o                         
   3  38   2         26.87         26.46         5.34 o                         
   4  38   2         19.44         14.83         5.25 o                         
   5  38   2          9.08         10.34         5.81 o                         
  -4  39   2          1.81        -10.25        11.64 o                         
  -3  39   2          1.88          1.28         5.11 o                         
  -2  39   2          5.89         11.70         5.12 o                         
  -1  39   2          0.46          4.32         4.76 o                         
   0  39   2         12.23         18.73         5.21 o                         
   1  39   2          0.39         -4.14         4.99 o                         
   2  39   2          5.22         -3.98         6.18 o                         
   3  39   2          2.27          6.71         5.56 o                         
   4  39   2          1.51         -1.01         6.21 o                         
  -2  40   2         30.64         46.73         7.61 o                         
  -1  40   2         29.73         29.65         5.90 o                         
   0  40   2        107.78        111.91         6.82 o                         
   1  40   2         36.41         34.27         5.43 o                         
   2  40   2         28.79         23.04        12.57 o                         
 -15   1   3         74.14         73.97         6.60 o                         
 -14   1   3         15.65         12.04         5.15 o                         
 -13   1   3        231.63        230.89         7.49 o                         
 -12   1   3         31.63         27.40         3.30 o                         
 -11   1   3        281.96        278.04         5.75 o                         
 -10   1   3        195.79        198.46         5.03 o                         
  -9   1   3        726.79        717.95         8.63 o                         
  -8   1   3        113.28        115.43         4.20 o                         
  -7   1   3       1285.65       1232.38         9.64 o                         
  -6   1   3       1021.24       1017.71         8.07 o                         
  -5   1   3       1594.31       1629.04        12.90 o                         
  -4   1   3         71.89         75.89         2.20 o                         
  -3   1   3        679.31        729.49         6.87 o                         
  -2   1   3        559.78        566.57         8.74 o                         
   0   1   3          3.14          5.17         1.79 o                         
   1   1   3       1496.03       1492.52        18.77 o                         
   2   1   3        650.00        655.45         6.93 o                         
   3   1   3        747.85        783.65         5.69 o                         
   4   1   3         68.42         77.65         2.10 o                         
   5   1   3       1819.23       1852.17        10.29 o                         
   6   1   3       1106.04       1121.15         7.35 o                         
   7   1   3       1147.15       1125.20         7.73 o                         
   8   1   3         93.49         95.26         2.82 o                         
   9   1   3        775.69        787.80         7.34 o                         
  10   1   3        211.61        210.09         4.72 o                         
  11   1   3        275.40        283.03         5.98 o                         
  12   1   3         37.06         35.97         4.28 o                         
  13   1   3        253.74        242.58         9.77 o                         
  14   1   3         16.61         17.92         7.38 o                         
  15   1   3         66.33         66.81         9.71 o                         
 -15   2   3         40.13         38.36         7.44 o                         
 -14   2   3          0.13          3.36         4.37 o                         
 -13   2   3        172.01        161.45         9.90 o                         
 -12   2   3         16.09         19.80         3.36 o                         
 -11   2   3        157.08        178.42         5.03 o                         
 -10   2   3         20.02         18.27         2.73 o                         
  -9   2   3        105.21        118.49         3.79 o                         
  -8   2   3        247.41        230.75         4.01 o                         
  -7   2   3        550.65        528.76         5.62 o                         
  -6   2   3         61.67         64.19         2.16 o                         
  -5   2   3        230.79        260.38         5.08 o                         
  -4   2   3       1924.66       1910.77        14.07 o                         
  -3   2   3       2484.93       2772.87        21.30 o                         
  -2   2   3        221.96        202.59         3.50 o                         
   0   2   3         54.64         34.46         3.26 o                         
   1   2   3       2688.02       2928.38        32.93 o                         
   2   2   3        247.28        223.22         3.22 o                         
   3   2   3       2649.42       2953.40        17.65 o                         
   4   2   3       1777.74       1816.18        10.36 o                         
   5   2   3        190.29        224.53         2.66 o                         
   6   2   3         50.30         54.59         1.78 o                         
   7   2   3        669.97        659.34         6.22 o                         
   8   2   3        218.53        206.53         4.71 o                         
   9   2   3         92.52         96.94         3.09 o                         
  10   2   3         23.09         33.03         2.96 o                         
  11   2   3        132.56        138.71         6.54 o                         
  12   2   3         19.26         14.96         3.88 o                         
  13   2   3        190.74        185.71         9.14 o                         
  14   2   3          0.14          4.55        13.51 o                         
  15   2   3         32.76         29.10         8.87 o                         
 -15   3   3         26.96         27.76         6.65 o                         
 -14   3   3         17.24         18.02         6.25 o                         
 -13   3   3        102.40        103.40         6.33 o                         
 -12   3   3         19.31         19.03         4.27 o                         
 -11   3   3        444.06        450.22         6.81 o                         
 -10   3   3        115.87        124.59         4.18 o                         
  -9   3   3        984.24        990.16         9.43 o                         
  -8   3   3        304.61        292.38         4.84 o                         
  -7   3   3        471.94        455.46         6.35 o                         
  -6   3   3         14.46         14.64         1.44 o                         
  -5   3   3       1012.56        981.78         8.03 o                         
  -4   3   3       1044.05       1000.81         8.32 o                         
  -3   3   3       1849.26       2015.76        14.49 o                         
  -2   3   3         75.69         76.03         1.88 o                         
   0   3   3        457.55        433.07        10.71 o                         
   1   3   3       2040.13       2229.13        29.57 o                         
   2   3   3         92.04         96.77         2.32 o                         
   3   3   3       1509.07       1666.41        11.71 o                         
   4   3   3       1081.14       1041.29         6.69 o                         
   5   3   3        933.50        918.95         6.39 o                         
   6   3   3         13.53          9.14         1.61 o                         
   7   3   3        579.38        577.19         5.43 o                         
   8   3   3        313.60        299.90         4.20 o                         
   9   3   3       1010.79       1007.52         8.50 o                         
  10   3   3         98.68        108.02         3.62 o                         
  11   3   3        432.16        437.32         7.58 o                         
  12   3   3         19.96         14.28         3.68 o                         
  13   3   3         92.20         98.07         7.25 o                         
  14   3   3         19.52         11.18        20.96 o                         
  15   3   3         25.71         32.36         8.82 o                         
 -15   4   3         99.90        108.39         8.03 o                         
 -14   4   3         12.61          8.78         4.32 o                         
 -13   4   3         75.79         75.19         4.91 o                         
 -12   4   3          1.67         -0.98         2.95 o                         
 -11   4   3        213.37        220.06         6.03 o                         
 -10   4   3         12.99         10.67         2.44 o                         
  -9   4   3        545.99        526.13         8.58 o                         
  -8   4   3        213.14        211.87         4.41 o                         
  -7   4   3       1603.25       1592.11        12.73 o                         
  -6   4   3        408.63        399.39         4.50 o                         
  -5   4   3        706.35        682.15         6.28 o                         
  -4   4   3        957.66        956.36         8.07 o                         
  -3   4   3         63.86         80.48         1.96 o                         
  -2   4   3        204.98        180.55         2.57 o                         
  -1   4   3        222.42        255.81        17.23 o                         
   0   4   3      13174.76      13560.65       308.26 o                         
   1   4   3        273.04        315.49         5.36 o                         
   2   4   3        193.92        175.69         2.93 o                         
   3   4   3         69.60         95.26         2.36 o                         
   4   4   3       1007.79       1014.92         7.10 o                         
   5   4   3        774.64        741.89         5.88 o                         
   6   4   3        342.48        337.40         3.57 o                         
   7   4   3       1481.24       1490.47         9.94 o                         
   8   4   3        223.54        223.79         3.78 o                         
   9   4   3        604.24        595.61         6.83 o                         
  10   4   3         12.69         13.47         2.55 o                         
  11   4   3        218.02        232.84         7.07 o                         
  12   4   3          1.41         -0.89         3.62 o                         
  13   4   3         62.83         69.39         9.55 o                         
  14   4   3         14.48          5.06         5.64 o                         
  15   4   3        105.46         97.73        10.15 o                         
 -15   5   3         14.05         16.92         5.56 o                         
 -14   5   3         11.75         20.31         4.77 o                         
 -13   5   3        155.51        159.06         6.36 o                         
 -12   5   3         19.21         17.90         3.39 o                         
 -11   5   3        156.09        156.63         5.27 o                         
 -10   5   3          3.66          3.42         2.77 o                         
  -9   5   3        380.33        376.96         5.39 o                         
  -8   5   3        132.70        139.08         4.00 o                         
  -7   5   3        983.05        960.18         9.04 o                         
  -6   5   3        317.89        299.59         3.91 o                         
  -5   5   3        349.49        357.49         3.85 o                         
  -4   5   3        258.22        281.80         4.19 o                         
  -3   5   3        285.11        265.49         4.44 o                         
  -2   5   3         76.62         93.00         4.07 o                         
  -1   5   3        571.52        568.51         5.25 o                         
   0   5   3        239.11        266.81         8.85 o                         
   1   5   3        628.35        624.06        11.30 o                         
   2   5   3         93.16        110.73         2.32 o                         
   3   5   3        296.95        285.16         4.10 o                         
   4   5   3        289.74        312.82         3.57 o                         
   5   5   3        424.58        429.44         4.55 o                         
   6   5   3        266.22        258.31         3.61 o                         
   7   5   3       1006.36        990.58         8.12 o                         
   8   5   3        152.76        154.74         3.75 o                         
   9   5   3        354.56        365.77         5.96 o                         
  10   5   3          2.99          3.71         2.63 o                         
  11   5   3        158.52        169.61         6.29 o                         
  12   5   3         15.63         12.37         3.90 o                         
  13   5   3        157.98        171.77         7.51 o                         
  14   5   3         14.43          9.20         6.39 o                         
  15   5   3         16.98         21.03         8.39 o                         
 -15   6   3        129.11        122.47         8.47 o                         
 -14   6   3          0.75         -1.51         4.54 o                         
 -13   6   3        129.43        140.42         6.75 o                         
 -12   6   3          3.70          0.28         3.02 o                         
 -11   6   3        315.05        318.99         6.76 o                         
 -10   6   3         98.20        105.31         5.89 o                         
  -9   6   3        215.09        214.06         4.26 o                         
  -8   6   3         81.46         87.15         3.22 o                         
  -7   6   3        232.94        236.56         3.68 o                         
  -6   6   3        772.06        725.56         6.50 o                         
  -5   6   3         27.65         29.40         1.58 o                         
  -4   6   3       2348.05       2367.70        17.64 o                         
  -3   6   3        401.57        413.32         5.71 o                         
  -2   6   3       2561.03       2555.68        18.07 o                         
  -1   6   3       3692.40       3791.26        42.42 o                         
   0   6   3       4336.32       4325.80        46.75 o                         
   1   6   3       3432.27       3602.18        32.14 o                         
   2   6   3       2323.79       2326.07        15.34 o                         
   3   6   3        340.37        355.93         4.55 o                         
   4   6   3       2417.43       2468.40        15.48 o                         
   5   6   3         22.49         28.60         1.36 o                         
   6   6   3        710.83        678.55         5.92 o                         
   7   6   3        284.83        282.87         4.60 o                         
   8   6   3         89.89        101.50         3.42 o                         
   9   6   3        202.97        211.76         5.15 o                         
  10   6   3         82.54         85.52         5.13 o                         
  11   6   3        314.60        328.18        14.17 o                         
  12   6   3          3.25         -1.66         4.63 o                         
  13   6   3        140.66        147.02         8.60 o                         
  14   6   3          0.62         -5.48         5.48 o                         
  15   6   3        110.78        101.99        14.90 o                         
 -15   7   3         41.57         42.36         6.86 o                         
 -14   7   3          4.93          2.32         5.01 o                         
 -13   7   3         54.47         70.46        13.01 o                         
 -12   7   3         10.44         23.72         4.84 o                         
 -11   7   3         89.35         93.63         4.37 o                         
 -10   7   3          4.64          6.69         2.81 o                         
  -9   7   3        275.15        259.38         7.31 o                         
  -8   7   3         88.66         90.76         3.41 o                         
  -7   7   3        241.59        233.52         3.61 o                         
  -6   7   3         67.52         76.15         2.41 o                         
  -5   7   3        344.14        337.81         4.20 o                         
  -4   7   3         39.38         49.35         2.06 o                         
  -3   7   3        789.29        800.12        10.99 o                         
  -2   7   3       1097.08       1137.60        15.18 o                         
  -1   7   3        167.00        187.04         2.59 o                         
   0   7   3        158.04        162.07         2.67 o                         
   1   7   3        205.17        236.69         3.29 o                         
   2   7   3        943.29       1002.46         9.65 o                         
   3   7   3        961.68        999.77        10.87 o                         
   4   7   3         32.40         39.38         1.64 o                         
   5   7   3        315.94        318.00         3.40 o                         
   6   7   3         72.48         81.00         3.19 o                         
   7   7   3        207.43        199.49         4.01 o                         
   8   7   3         75.46         77.62         3.10 o                         
   9   7   3        325.30        319.83         5.98 o                         
  10   7   3          5.06          6.35         3.13 o                         
  11   7   3         88.18         87.20         4.89 o                         
  12   7   3         11.81         11.62         3.80 o                         
  13   7   3         52.31         55.47         6.52 o                         
  14   7   3          5.75         -0.26         5.30 o                         
  15   7   3         40.42         32.60        16.30 o                         
 -15   8   3        113.02        122.48        18.63 o                         
 -14   8   3         24.26         20.72         5.17 o                         
 -13   8   3        316.06        304.56         9.57 o                         
 -12   8   3         26.09         37.48         4.54 o                         
 -11   8   3        259.48        269.58         7.28 o                         
 -10   8   3         48.33         55.33         3.86 o                         
  -9   8   3        357.59        369.26         6.04 o                         
  -8   8   3        585.40        551.36         6.01 o                         
  -7   8   3        383.92        365.04         4.53 o                         
  -6   8   3        790.11        812.05         7.09 o                         
  -5   8   3        210.80        188.03         3.18 o                         
  -4   8   3       1514.24       1407.84        10.48 o                         
  -3   8   3         16.99         21.06         1.32 o                         
  -2   8   3       8110.12       8320.20        54.32 o                         
  -1   8   3         34.89         43.11         1.52 o                         
   0   8   3       1579.69       1413.00         9.21 o                         
   1   8   3         30.85         39.41         1.48 o                         
   2   8   3       8253.73       8612.57        47.61 o                         
   3   8   3         17.64         22.21         1.18 o                         
   4   8   3       1438.86       1390.39         9.07 o                         
   5   8   3        255.05        231.14         3.08 o                         
   6   8   3        782.06        815.44         6.65 o                         
   7   8   3        316.04        301.07         4.67 o                         
   8   8   3        568.31        551.10         7.24 o                         
   9   8   3        429.14        418.47         6.75 o                         
  10   8   3         41.74         51.87         3.79 o                         
  11   8   3        241.00        248.35         7.26 o                         
  12   8   3         31.99         31.44         4.57 o                         
  13   8   3        317.82        300.95         9.15 o                         
  14   8   3         29.78         27.57         5.95 o                         
 -14   9   3          1.05         -4.72         4.72 o                         
 -13   9   3         13.36         23.96         5.00 o                         
 -12   9   3         35.99         37.17         4.85 o                         
 -11   9   3        101.35        105.90         6.21 o                         
 -10   9   3         73.84         63.68         4.49 o                         
  -9   9   3         17.14         14.59         2.48 o                         
  -8   9   3         41.02         33.47         2.16 o                         
  -7   9   3        205.90        194.82         3.51 o                         
  -6   9   3          2.69          5.08         1.37 o                         
  -5   9   3         30.99         32.54         1.84 o                         
  -4   9   3         57.35         60.40         2.03 o                         
  -3   9   3         48.02         54.56         2.02 o                         
  -2   9   3        146.88        155.72         2.76 o                         
  -1   9   3          1.15          1.63         1.26 o                         
   0   9   3         33.36         46.15         1.50 o                         
   1   9   3          1.16         -0.78         0.91 o                         
   2   9   3        123.58        125.86         2.19 o                         
   3   9   3         59.01         57.44         1.75 o                         
   4   9   3         47.68         54.67         1.61 o                         
   5   9   3         36.19         35.79         1.46 o                         
   6   9   3          3.03          2.96         1.35 o                         
   7   9   3        218.57        204.56         4.37 o                         
   8   9   3         40.51         37.92         2.84 o                         
   9   9   3         17.03         19.23         3.13 o                         
  10   9   3         63.90         62.02         4.31 o                         
  11   9   3        111.92        110.75         5.49 o                         
  12   9   3         33.07         36.83         4.69 o                         
  13   9   3         16.34         16.16        10.29 o                         
  14   9   3          0.88         -6.92         6.92 o                         
 -14  10   3          0.06         -4.27         4.79 o                         
 -13  10   3        243.40        245.44         8.75 o                         
 -12  10   3          7.13         15.47         4.21 o                         
 -11  10   3        422.80        408.11         8.69 o                         
 -10  10   3        112.93        109.76         4.59 o                         
  -9  10   3        305.17        311.85         6.36 o                         
  -8  10   3        424.99        411.93         6.04 o                         
  -7  10   3        306.24        293.38         4.51 o                         
  -6  10   3        826.12        809.08         6.80 o                         
  -5  10   3        182.65        197.99         4.09 o                         
  -4  10   3       3827.70       3795.89        24.45 o                         
  -3  10   3        206.62        221.14         3.23 o                         
  -2  10   3       1131.92        949.65         7.58 o                         
  -1  10   3        233.88        261.84         3.13 o                         
   0  10   3      11910.15      12410.59        68.42 o                         
   1  10   3        240.85        268.89         3.05 o                         
   2  10   3       1101.09        928.83         6.45 o                         
   3  10   3        215.16        228.86         2.90 o                         
   4  10   3       3820.72       3924.94        32.80 o                         
   5  10   3        222.80        244.16         2.97 o                         
   6  10   3        773.47        767.75         7.00 o                         
   7  10   3        354.44        338.80         5.81 o                         
   8  10   3        387.35        383.84         6.19 o                         
   9  10   3        283.07        286.47         5.93 o                         
  10  10   3        116.74        115.58         5.09 o                         
  11  10   3        395.62        394.33         8.53 o                         
  12  10   3          7.34          7.06         6.46 o                         
  13  10   3        294.68        294.76        14.98 o                         
  14  10   3          0.06         13.27         7.57 o                         
 -14  11   3          1.11          8.61         4.94 o                         
 -13  11   3          6.01         15.02         4.87 o                         
 -12  11   3          2.80          6.26         4.70 o                         
 -11  11   3          8.07         20.75         3.53 o                         
 -10  11   3         65.09         62.18         3.87 o                         
  -9  11   3         20.20         26.91         3.83 o                         
  -8  11   3         14.22         16.86         2.14 o                         
  -7  11   3          5.36          8.91         1.59 o                         
  -6  11   3         94.41         90.32         3.14 o                         
  -5  11   3        197.41        206.52         3.36 o                         
  -4  11   3         41.52         44.93         1.95 o                         
  -3  11   3        601.94        626.76         5.60 o                         
  -2  11   3        281.92        284.27         3.59 o                         
  -1  11   3        239.90        245.71         4.51 o                         
   0  11   3         11.52         14.51         1.18 o                         
   1  11   3        197.17        200.13         2.73 o                         
   2  11   3        316.00        325.79         3.83 o                         
   3  11   3        554.03        583.93         5.28 o                         
   4  11   3         50.74         51.36         1.70 o                         
   5  11   3        174.25        184.13         2.74 o                         
   6  11   3        116.02        105.51         3.13 o                         
   7  11   3          5.22          3.22         2.34 o                         
   8  11   3         17.18         19.47         2.81 o                         
   9  11   3         18.43         22.66         3.15 o                         
  10  11   3         64.88         57.37         4.09 o                         
  11  11   3          9.91         13.32         4.46 o                         
  12  11   3          3.39         12.45         6.60 o                         
  13  11   3          7.37          7.11         8.15 o                         
  14  11   3          1.27         10.48         7.57 o                         
 -14  12   3          6.29          7.84         5.14 o                         
 -13  12   3        223.66        228.66         8.72 o                         
 -12  12   3         95.39         82.11         5.39 o                         
 -11  12   3        389.11        380.14         8.35 o                         
 -10  12   3         26.41         28.08         4.16 o                         
  -9  12   3        315.15        297.13         6.56 o                         
  -8  12   3        388.92        376.79         5.86 o                         
  -7  12   3        423.48        406.17         5.30 o                         
  -6  12   3        890.64        886.64         7.89 o                         
  -5  12   3        173.06        149.14         3.25 o                         
  -4  12   3       3343.26       3171.78        21.16 o                         
  -3  12   3        396.16        387.38         4.06 o                         
  -2  12   3       2352.64       2371.42        13.93 o                         
  -1  12   3          7.65         10.50         1.81 o                         
   0  12   3       4634.79       4486.83        24.27 o                         
   1  12   3          9.08         11.03         1.05 o                         
   2  12   3       2315.08       2380.64        13.07 o                         
   3  12   3        331.05        330.97         3.50 o                         
   4  12   3       3270.67       3165.50        18.35 o                         
   5  12   3        170.19        149.08         2.90 o                         
   6  12   3        832.48        860.95         7.70 o                         
   7  12   3        403.18        379.24         5.50 o                         
   8  12   3        400.91        397.39         6.89 o                         
   9  12   3        331.45        324.52         7.50 o                         
  10  12   3         21.68         23.22         5.11 o                         
  11  12   3        420.98        433.56        13.37 o                         
  12  12   3         88.28         95.75         9.55 o                         
  13  12   3        189.30        196.47        12.84 o                         
  14  12   3          5.76          5.90         7.73 o                         
 -14  13   3         56.90         67.82         8.38 o                         
 -13  13   3         10.14         19.20         4.55 o                         
 -12  13   3         18.58         22.91         4.81 o                         
 -11  13   3         36.66         46.63         6.29 o                         
 -10  13   3         55.46         56.47         4.03 o                         
  -9  13   3         58.37         56.71         3.61 o                         
  -8  13   3         77.66         75.57         4.11 o                         
  -7  13   3        267.11        249.65         5.38 o                         
  -6  13   3         41.95         45.96         2.32 o                         
  -5  13   3       1123.29       1045.04        10.15 o                         
  -4  13   3        589.76        541.96         4.73 o                         
  -3  13   3        396.34        378.51         4.17 o                         
  -2  13   3        529.32        519.14         4.57 o                         
  -1  13   3         68.76         76.68         1.94 o                         
   0  13   3         11.60         15.19         1.19 o                         
   1  13   3         83.12         94.63         2.01 o                         
   2  13   3        473.48        472.90         4.00 o                         
   3  13   3        448.67        438.36         4.24 o                         
   4  13   3        552.06        519.09         5.01 o                         
   5  13   3       1321.00       1237.79        13.14 o                         
   6  13   3         51.41         51.46         2.70 o                         
   7  13   3        220.08        208.96         5.06 o                         
   8  13   3         66.73         74.34         5.67 o                         
   9  13   3         48.82         47.10         5.99 o                         
  10  13   3         63.68         66.03         7.01 o                         
  11  13   3         45.05         45.03         7.14 o                         
  12  13   3         22.66         21.60         8.06 o                         
  13  13   3         11.84         13.31        14.44 o                         
  14  13   3         64.75         69.22        14.67 o                         
 -14  14   3         14.52          7.03         5.67 o                         
 -13  14   3        261.18        270.90        11.61 o                         
 -12  14   3         20.33         21.21         4.66 o                         
 -11  14   3        349.50        339.50         8.71 o                         
 -10  14   3        160.37        159.66         5.81 o                         
  -9  14   3        211.72        206.29         7.82 o                         
  -8  14   3        551.51        535.36         8.17 o                         
  -7  14   3        118.64        129.11         3.57 o                         
  -6  14   3        770.45        739.80        12.01 o                         
  -5  14   3       1018.50        947.54         8.11 o                         
  -4  14   3       1085.77       1104.43         8.33 o                         
  -3  14   3       1341.56       1311.44         8.49 o                         
  -2  14   3       3091.30       3005.02        17.39 o                         
  -1  14   3        237.77        267.29         3.21 o                         
   0  14   3       3213.83       3160.27        19.40 o                         
   1  14   3        216.92        254.37         3.09 o                         
   2  14   3       3051.51       3014.87        17.32 o                         
   3  14   3       1410.24       1405.38         9.35 o                         
   4  14   3       1068.23       1111.38         8.16 o                         
   5  14   3        828.03        797.12         6.82 o                         
   6  14   3        770.05        735.55         9.08 o                         
   7  14   3        108.45        121.94         4.48 o                         
   8  14   3        483.96        481.52        15.92 o                         
   9  14   3        255.21        227.94         9.80 o                         
  10  14   3        181.48        190.01         9.32 o                         
  11  14   3        374.82        379.81        13.66 o                         
  12  14   3         24.99         21.42         8.23 o                         
  13  14   3        246.98        245.51        14.06 o                         
  14  14   3         11.98         13.04         8.87 o                         
 -14  15   3          3.02          5.61         6.53 o                         
 -13  15   3         14.03         19.33         6.54 o                         
 -12  15   3          3.52         -4.98         4.98 o                         
 -11  15   3        104.67         99.38         5.66 o                         
 -10  15   3        218.65        223.71         6.00 o                         
  -9  15   3        439.04        428.70         7.85 o                         
  -8  15   3          4.40          2.89         2.88 o                         
  -7  15   3        244.30        231.86         4.99 o                         
  -6  15   3        736.09        705.65         9.41 o                         
  -5  15   3        727.19        671.57         6.88 o                         
  -4  15   3        219.63        200.59         3.42 o                         
  -3  15   3        138.01        123.22         2.66 o                         
  -2  15   3        915.53        878.77         6.38 o                         
  -1  15   3        144.33        130.81         2.33 o                         
   0  15   3        134.09        126.27         2.50 o                         
   1  15   3        175.25        165.37         2.50 o                         
   2  15   3       1009.84        981.63         7.16 o                         
   3  15   3        161.07        156.64         3.14 o                         
   4  15   3        195.61        181.94         3.60 o                         
   5  15   3        597.65        585.38         6.31 o                         
   6  15   3        678.56        670.97         8.74 o                         
   7  15   3        261.15        257.30         6.09 o                         
   8  15   3          3.81          1.32         6.02 o                         
   9  15   3        489.49        471.04        12.79 o                         
  10  15   3        210.62        188.35        13.45 o                         
  11  15   3         86.08         82.26         9.55 o                         
  12  15   3          3.61          0.23         7.90 o                         
  13  15   3         14.14          8.54         8.87 o                         
  14  15   3          2.49         -1.42         9.02 o                         
 -14  16   3          0.80          9.31         9.78 o                         
 -13  16   3        167.75        157.58         8.80 o                         
 -12  16   3         30.90         35.56         6.84 o                         
 -11  16   3        113.42        115.20        10.58 o                         
 -10  16   3        200.25        195.10         6.55 o                         
  -9  16   3        844.54        810.30        12.63 o                         
  -8  16   3         74.64         77.67         4.04 o                         
  -7  16   3        897.71        873.42         9.44 o                         
  -6  16   3       1165.17       1146.76        15.65 o                         
  -5  16   3        272.15        271.22         4.79 o                         
  -4  16   3        405.37        392.19         5.37 o                         
  -3  16   3         47.98         42.47         1.96 o                         
  -2  16   3       3527.19       3487.83        18.89 o                         
  -1  16   3        114.96        111.98         2.60 o                         
   0  16   3        348.07        325.21         3.50 o                         
   1  16   3        133.90        132.74         2.39 o                         
   2  16   3       3499.01       3512.98        20.23 o                         
   3  16   3         39.12         40.29         1.96 o                         
   4  16   3        369.48        359.89         4.93 o                         
   5  16   3        222.14        224.74         4.15 o                         
   6  16   3       1166.50       1151.41        12.21 o                         
   7  16   3       1036.40       1010.83        16.22 o                         
   8  16   3         86.71         96.19         5.68 o                         
   9  16   3        687.15        676.82        14.96 o                         
  10  16   3        162.76        160.00         9.02 o                         
  11  16   3        137.23        129.60        17.70 o                         
  12  16   3         36.30         34.86         9.05 o                         
  13  16   3        168.10        168.51        18.40 o                         
  14  16   3          0.70          3.26        14.44 o                         
 -13  17   3         64.65         65.65         7.51 o                         
 -12  17   3         25.12         19.39         5.48 o                         
 -11  17   3        120.91        119.82         7.84 o                         
 -10  17   3         23.24         16.28         5.68 o                         
  -9  17   3        193.18        194.95         7.01 o                         
  -8  17   3        302.67        293.62         7.94 o                         
  -7  17   3        542.71        530.42         9.27 o                         
  -6  17   3         26.56         32.46         3.26 o                         
  -5  17   3        290.11        285.45         4.71 o                         
  -4  17   3        428.06        416.62         4.66 o                         
  -3  17   3         30.37         29.93         1.80 o                         
  -2  17   3        307.23        303.88         3.92 o                         
  -1  17   3        565.82        546.92         4.81 o                         
   0  17   3        804.39        774.42         6.37 o                         
   1  17   3        615.20        595.69         5.97 o                         
   2  17   3        302.60        304.53         4.62 o                         
   3  17   3         28.39         33.72         2.08 o                         
   4  17   3        490.74        469.99         7.11 o                         
   5  17   3        349.95        342.00         5.06 o                         
   6  17   3         21.73         23.03         3.37 o                         
   7  17   3        468.91        463.71         7.93 o                         
   8  17   3        309.60        281.45        11.63 o                         
   9  17   3        230.58        232.06         8.76 o                         
  10  17   3         23.32         30.28         6.77 o                         
  11  17   3        110.71        116.06        10.34 o                         
  12  17   3         22.35         20.99         7.40 o                         
  13  17   3         58.43         68.71         9.22 o                         
 -13  18   3         75.06         69.54         7.93 o                         
 -12  18   3         13.10         19.51         5.69 o                         
 -11  18   3         21.09         27.21         5.53 o                         
 -10  18   3        139.71        150.59        10.45 o                         
  -9  18   3        330.93        334.73         9.28 o                         
  -8  18   3         47.22         52.90         4.62 o                         
  -7  18   3        174.78        156.14         5.17 o                         
  -6  18   3        576.58        583.77         7.87 o                         
  -5  18   3        189.38        187.13         5.55 o                         
  -4  18   3        676.40        652.03         6.45 o                         
  -3  18   3        220.23        197.60         3.58 o                         
  -2  18   3        368.13        351.24         4.33 o                         
  -1  18   3       2168.16       2001.39        12.05 o                         
   0  18   3       1679.45       1711.30        11.44 o                         
   1  18   3       1952.62       1782.53        12.76 o                         
   2  18   3        392.20        372.08         5.49 o                         
   3  18   3        262.49        240.48         3.84 o                         
   4  18   3        670.62        669.49         7.02 o                         
   5  18   3        232.44        226.06         4.37 o                         
   6  18   3        564.65        561.37         8.39 o                         
   7  18   3        142.09        141.01         5.49 o                         
   8  18   3         38.90         43.66         3.89 o                         
   9  18   3        366.22        360.33        12.60 o                         
  10  18   3        161.44        174.23         8.86 o                         
  11  18   3         19.31         12.45         7.36 o                         
  12  18   3         10.92          9.43         8.72 o                         
  13  18   3         67.66         75.16        10.85 o                         
 -13  19   3         65.81         63.37         7.83 o                         
 -12  19   3         48.52         48.68         7.15 o                         
 -11  19   3        158.32        176.66        16.76 o                         
 -10  19   3        138.45        134.91         6.33 o                         
  -9  19   3        385.84        401.25        11.97 o                         
  -8  19   3        185.78        182.38         7.06 o                         
  -7  19   3        382.92        365.75         6.76 o                         
  -6  19   3        207.52        205.91         5.32 o                         
  -5  19   3        451.13        441.94         6.64 o                         
  -4  19   3        269.84        256.73         4.25 o                         
  -3  19   3        405.03        395.09         4.90 o                         
  -2  19   3          1.09          2.90         1.56 o                         
  -1  19   3        265.07        261.50         4.73 o                         
   0  19   3          0.04          1.57         1.51 o                         
   1  19   3        295.67        295.56         5.89 o                         
   2  19   3          1.28          1.18         1.86 o                         
   3  19   3        491.10        480.38         5.33 o                         
   4  19   3        281.94        273.65         5.28 o                         
   5  19   3        489.55        479.36         6.18 o                         
   6  19   3        186.37        181.00         8.80 o                         
   7  19   3        407.20        406.49        12.39 o                         
   8  19   3        221.18        219.84        10.75 o                         
   9  19   3        316.81        332.37         9.64 o                         
  10  19   3        118.28        134.60         7.86 o                         
  11  19   3        192.92        200.11        12.00 o                         
  12  19   3         59.49         67.74        17.00 o                         
  13  19   3         69.86         73.97         9.55 o                         
 -13  20   3         45.82         52.01         7.49 o                         
 -12  20   3         50.03         52.84        13.45 o                         
 -11  20   3         76.73         88.98         8.01 o                         
 -10  20   3         19.17         26.63         6.88 o                         
  -9  20   3         20.97         21.01         3.59 o                         
  -8  20   3        283.77        282.44         7.39 o                         
  -7  20   3         89.08         87.14         4.34 o                         
  -6  20   3         65.53         65.47         3.54 o                         
  -5  20   3        278.75        275.73         6.94 o                         
  -4  20   3         47.89         52.17         2.40 o                         
  -3  20   3        172.38        163.14         4.25 o                         
  -2  20   3        660.65        626.86         6.16 o                         
  -1  20   3        713.98        584.11         6.79 o                         
   0  20   3         58.71         66.57         2.72 o                         
   1  20   3        803.03        677.94         6.85 o                         
   2  20   3        635.22        602.04         6.57 o                         
   3  20   3        166.60        159.09         3.56 o                         
   4  20   3         54.69         57.87         3.05 o                         
   5  20   3        227.61        222.11         5.18 o                         
   6  20   3         58.82         61.47         3.84 o                         
   7  20   3        105.72        101.60         6.75 o                         
   8  20   3        266.82        262.04         7.20 o                         
   9  20   3         17.12         20.38         4.80 o                         
  10  20   3         22.55         16.34         5.72 o                         
  11  20   3         92.69         94.20         7.92 o                         
  12  20   3         42.15         30.21         7.32 o                         
  13  20   3         41.67         39.80         7.86 o                         
 -13  21   3         42.55         27.01        15.37 o                         
 -12  21   3         35.69         34.73         6.79 o                         
 -11  21   3        244.17        248.90         9.31 o                         
 -10  21   3         27.14         30.26         4.49 o                         
  -9  21   3        201.98        206.29         8.27 o                         
  -8  21   3        184.33        178.48         6.35 o                         
  -7  21   3        478.97        464.16         9.23 o                         
  -6  21   3         50.76         53.12         4.13 o                         
  -5  21   3        126.81        126.36         4.34 o                         
  -4  21   3        183.71        173.82         4.28 o                         
  -3  21   3        396.67        360.68         4.84 o                         
  -2  21   3        115.80        119.59         3.19 o                         
  -1  21   3         77.46         73.65         3.53 o                         
   0  21   3          0.22          4.44         1.97 o                         
   1  21   3         88.67         86.45         3.49 o                         
   2  21   3        103.08        111.21         3.28 o                         
   3  21   3        386.34        368.66         5.11 o                         
   4  21   3        221.96        210.93         4.66 o                         
   5  21   3        127.36        126.57         4.38 o                         
   6  21   3         42.74         45.36         3.84 o                         
   7  21   3        489.40        468.51         8.53 o                         
   8  21   3        166.89        171.25         6.51 o                         
   9  21   3        236.14        222.50        11.08 o                         
  10  21   3         30.43         44.91         6.17 o                         
  11  21   3        223.70        199.56        15.64 o                         
  12  21   3         30.30         40.52         6.93 o                         
  13  21   3         41.34         49.37        16.77 o                         
 -12  22   3          1.97          3.95         8.20 o                         
 -11  22   3         37.13         41.85         5.64 o                         
 -10  22   3         68.26         67.65         5.15 o                         
  -9  22   3         45.25         42.15         4.14 o                         
  -8  22   3          4.26          6.99         3.56 o                         
  -7  22   3         11.86         20.50         3.27 o                         
  -6  22   3         58.04         60.45         3.75 o                         
  -5  22   3        110.36        113.22         4.15 o                         
  -4  22   3        228.00        227.11         4.79 o                         
  -3  22   3         89.04         98.70         4.03 o                         
  -2  22   3         11.68         14.39         2.14 o                         
  -1  22   3        238.10        230.27         4.62 o                         
   0  22   3         21.14         11.83         2.45 o                         
   1  22   3        199.90        189.66         4.36 o                         
   2  22   3         11.40          9.77         2.18 o                         
   3  22   3        100.70        106.03         3.27 o                         
   4  22   3        187.49        186.32         4.59 o                         
   5  22   3         97.80        100.62         4.67 o                         
   6  22   3         68.12         56.53         5.90 o                         
   7  22   3         11.43         19.23         4.20 o                         
   8  22   3          4.90          0.56         4.37 o                         
   9  22   3         55.45         63.83         5.95 o                         
  10  22   3         57.05         56.51         6.76 o                         
  11  22   3         32.80         28.12         7.64 o                         
  12  22   3          2.40          2.66         7.87 o                         
 -12  23   3          5.65         12.56         9.71 o                         
 -11  23   3        116.22        130.23         6.85 o                         
 -10  23   3         59.70         56.35         4.95 o                         
  -9  23   3        229.74        238.45         9.86 o                         
  -8  23   3          5.29          2.74         3.00 o                         
  -7  23   3        370.98        371.29         7.44 o                         
  -6  23   3        374.95        369.92         7.00 o                         
  -5  23   3        136.20        135.39         4.70 o                         
  -4  23   3          8.97          9.38         2.86 o                         
  -3  23   3        176.64        179.66         4.27 o                         
  -2  23   3         47.54         45.42         2.73 o                         
  -1  23   3         62.60         64.68         2.98 o                         
   0  23   3          0.78          0.86         2.15 o                         
   1  23   3         75.58         79.58         3.14 o                         
   2  23   3         54.19         52.73         2.74 o                         
   3  23   3        175.95        178.84         4.09 o                         
   4  23   3          8.80          8.94         2.12 o                         
   5  23   3        156.15        153.34         4.66 o                         
   6  23   3        370.38        385.08         8.47 o                         
   7  23   3        394.95        389.72         9.67 o                         
   8  23   3          5.03          0.69         3.85 o                         
   9  23   3        219.65        225.22         9.49 o                         
  10  23   3         61.17         56.19         8.09 o                         
  11  23   3        120.94        125.67         8.58 o                         
  12  23   3          6.93          4.99         6.84 o                         
 -12  24   3          8.66          2.93         8.01 o                         
 -11  24   3          6.49          6.35         5.35 o                         
 -10  24   3         17.60         17.04         5.10 o                         
  -9  24   3          8.34          9.84         3.98 o                         
  -8  24   3          6.55         10.25         3.26 o                         
  -7  24   3         42.25         44.91         5.44 o                         
  -6  24   3         82.28         79.40         4.41 o                         
  -5  24   3         30.93         34.92         3.32 o                         
  -4  24   3        213.09        222.08         5.46 o                         
  -3  24   3        116.33        115.13         4.35 o                         
  -2  24   3         17.05         16.16         2.78 o                         
  -1  24   3        130.42        122.70         3.95 o                         
   0  24   3          5.39          8.02         3.46 o                         
   1  24   3        125.97        121.53         4.30 o                         
   2  24   3         20.91         17.53         2.28 o                         
   3  24   3        106.18        108.22         3.71 o                         
   4  24   3        178.76        183.51         4.76 o                         
   5  24   3         37.96         39.34         3.06 o                         
   6  24   3         68.59         75.49         4.74 o                         
   7  24   3         34.96         51.66         4.83 o                         
   8  24   3          5.36          1.71         4.19 o                         
   9  24   3          9.14         17.09         8.38 o                         
  10  24   3         19.21         13.64         7.82 o                         
  11  24   3          5.90         15.31        17.46 o                         
  12  24   3          9.07          7.94         7.83 o                         
 -11  25   3        159.95        166.46         8.40 o                         
 -10  25   3         20.20         29.20         5.88 o                         
  -9  25   3        120.19        124.92         7.01 o                         
  -8  25   3        107.71        106.13         5.11 o                         
  -7  25   3        174.65        165.42         5.83 o                         
  -6  25   3          8.18         10.61         3.05 o                         
  -5  25   3        292.06        298.41         6.98 o                         
  -4  25   3        178.85        183.15         5.21 o                         
  -3  25   3        141.93        155.61         5.83 o                         
  -2  25   3          0.46          2.95         2.11 o                         
  -1  25   3          5.17          8.83         2.21 o                         
   0  25   3          1.34          2.94         2.22 o                         
   1  25   3          6.08          8.39         2.40 o                         
   2  25   3          0.52          1.23         2.18 o                         
   3  25   3        174.29        174.15         4.48 o                         
   4  25   3        167.42        165.80         4.85 o                         
   5  25   3        247.98        250.93         5.71 o                         
   6  25   3          7.17          8.29         3.17 o                         
   7  25   3        199.11        189.17         6.93 o                         
   8  25   3        109.97        112.60         6.18 o                         
   9  25   3        137.52        134.98        14.67 o                         
  10  25   3         18.99         20.67         8.39 o                         
  11  25   3        145.28        131.37        22.59 o                         
 -11  26   3         59.36         64.84         7.73 o                         
 -10  26   3          2.99          1.94         5.19 o                         
  -9  26   3          4.26          3.26         6.32 o                         
  -8  26   3          2.13          3.77         5.56 o                         
  -7  26   3          1.28         -1.75         3.80 o                         
  -6  26   3         47.78         48.16         3.96 o                         
  -5  26   3         49.48         54.58         4.17 o                         
  -4  26   3         84.33         84.83         4.25 o                         
  -3  26   3        136.71        137.47         9.65 o                         
  -2  26   3         58.95         56.75         3.48 o                         
  -1  26   3        102.14         95.97         3.74 o                         
   0  26   3        432.71        434.46         6.87 o                         
   1  26   3        109.96        105.53         4.17 o                         
   2  26   3         54.27         56.69         3.42 o                         
   3  26   3        111.32        128.58         6.52 o                         
   4  26   3         87.16         88.09         4.15 o                         
   5  26   3         60.41         70.20         3.88 o                         
   6  26   3         42.70         47.08         4.00 o                         
   7  26   3          1.53          9.81         3.99 o                         
   8  26   3          1.81          2.69         4.84 o                         
   9  26   3          3.62          0.06         5.84 o                         
  10  26   3          2.97          3.52         9.38 o                         
  11  26   3         67.47         65.04         8.36 o                         
 -11  27   3        116.50        101.84         9.32 o                         
 -10  27   3          2.41         -4.58         6.81 o                         
  -9  27   3        137.03        161.89        13.76 o                         
  -8  27   3         14.58         12.57         6.35 o                         
  -7  27   3        139.40        133.92         7.07 o                         
  -6  27   3          5.18          6.51         4.33 o                         
  -5  27   3        115.45        121.33         8.13 o                         
  -4  27   3         24.33         18.86         2.99 o                         
  -3  27   3        167.85        172.08         5.60 o                         
  -2  27   3          7.18          3.31         2.85 o                         
  -1  27   3         57.27         56.81         3.78 o                         
   0  27   3         10.95         17.41         2.51 o                         
   1  27   3         49.86         56.71         3.62 o                         
   2  27   3          6.07          8.11         2.75 o                         
   3  27   3        156.16        156.85         5.86 o                         
   4  27   3         22.48         23.03         3.28 o                         
   5  27   3        139.50        143.40         5.14 o                         
   6  27   3          6.31          7.08         3.88 o                         
   7  27   3        135.95        139.35         7.95 o                         
   8  27   3         12.22          7.50         4.43 o                         
   9  27   3        111.43        111.59         8.63 o                         
  10  27   3          2.70         -2.92         6.83 o                         
  11  27   3        140.02        136.41         9.80 o                         
 -10  28   3         29.11         28.30         7.92 o                         
  -9  28   3        110.85        102.45         8.56 o                         
  -8  28   3          3.48         -0.06         9.13 o                         
  -7  28   3         64.76         51.97         5.90 o                         
  -6  28   3        130.53        137.22         6.54 o                         
  -5  28   3         14.42         13.81         5.44 o                         
  -4  28   3         93.42         86.16         4.88 o                         
  -3  28   3         28.13         28.21         3.79 o                         
  -2  28   3        248.52        245.46         6.07 o                         
  -1  28   3        119.46        123.21         4.74 o                         
   0  28   3        498.85        497.50         7.39 o                         
   1  28   3        145.56        144.87         6.90 o                         
   2  28   3        244.59        237.72         6.01 o                         
   3  28   3         23.25         23.86         3.84 o                         
   4  28   3         85.85         85.23         4.24 o                         
   5  28   3         16.98          8.33         3.36 o                         
   6  28   3        128.27        118.68         6.09 o                         
   7  28   3         70.24         71.36         5.84 o                         
   8  28   3          4.20          9.71         4.86 o                         
   9  28   3         91.69         93.89         8.57 o                         
  10  28   3         23.73         20.87         8.43 o                         
 -10  29   3         51.09         43.48         9.37 o                         
  -9  29   3         12.77          8.17         7.18 o                         
  -8  29   3         17.91         14.96         6.42 o                         
  -7  29   3        100.60         99.18         6.78 o                         
  -6  29   3         10.02          5.74         5.88 o                         
  -5  29   3         15.41         15.02         4.27 o                         
  -4  29   3          9.35          8.16         3.14 o                         
  -3  29   3         67.61         79.66         6.67 o                         
  -2  29   3        106.65        112.43         5.69 o                         
  -1  29   3          7.65          6.83         3.91 o                         
   0  29   3        290.41        293.41         6.57 o                         
   1  29   3          6.61         11.57         3.75 o                         
   2  29   3        105.14        119.34         5.49 o                         
   3  29   3         79.30         94.24         5.47 o                         
   4  29   3         11.50         10.65         3.91 o                         
   5  29   3         12.99          6.63         3.33 o                         
   6  29   3          8.14          0.74         4.42 o                         
   7  29   3        106.60        106.91         6.68 o                         
   8  29   3         18.06         15.17         4.92 o                         
   9  29   3         14.73         16.64         7.29 o                         
  10  29   3         51.46         44.81         8.29 o                         
 -10  30   3         13.93          8.77         8.80 o                         
  -9  30   3         57.60         63.78         7.94 o                         
  -8  30   3         36.35         37.00         7.84 o                         
  -7  30   3         24.18         16.78         6.25 o                         
  -6  30   3        166.58        176.09         9.39 o                         
  -5  30   3          4.20          3.10         4.23 o                         
  -4  30   3        103.73        106.66         4.96 o                         
  -3  30   3         59.98         57.53         5.34 o                         
  -2  30   3       1128.00       1122.35        14.20 o                         
  -1  30   3        194.58        201.86         7.06 o                         
   0  30   3          1.78          8.62         3.51 o                         
   1  30   3        206.37        210.03         6.29 o                         
   2  30   3       1102.43       1085.82        12.25 o                         
   3  30   3         50.86         52.81         4.28 o                         
   4  30   3        107.97        113.78         5.49 o                         
   5  30   3          3.67          5.51         4.65 o                         
   6  30   3        164.34        161.14         7.44 o                         
   7  30   3         29.59         31.17         5.58 o                         
   8  30   3         31.21         37.47         6.11 o                         
   9  30   3         58.35         67.13        11.32 o                         
  10  30   3         15.67         21.27         7.83 o                         
  -9  31   3         40.91         39.69         7.34 o                         
  -8  31   3        118.80        126.70        10.87 o                         
  -7  31   3         10.20          9.00         6.16 o                         
  -6  31   3        128.42        129.18         8.60 o                         
  -5  31   3         12.21          9.06         4.67 o                         
  -4  31   3         41.85         40.74         4.43 o                         
  -3  31   3         53.61         50.67         6.60 o                         
  -2  31   3          2.79         20.21         4.26 o                         
  -1  31   3         42.21         46.02         4.78 o                         
   0  31   3         12.35         11.63         4.33 o                         
   1  31   3         45.88         46.00         4.10 o                         
   2  31   3          2.60         12.16         3.41 o                         
   3  31   3         43.67         48.46         4.49 o                         
   4  31   3         40.13         38.85         4.19 o                         
   5  31   3         13.96         15.47         4.15 o                         
   6  31   3        108.20        116.70         8.55 o                         
   7  31   3         12.27         16.37         5.26 o                         
   8  31   3        139.77        135.37        13.24 o                         
   9  31   3         49.29         51.04         8.00 o                         
  -9  32   3         76.93         85.68        11.64 o                         
  -8  32   3         13.08         16.02         9.15 o                         
  -7  32   3         12.55         16.95         6.58 o                         
  -6  32   3        207.68        208.72        14.14 o                         
  -5  32   3        172.91        187.51         9.83 o                         
  -4  32   3        154.87        153.81         6.85 o                         
  -3  32   3         45.46         46.40         6.63 o                         
  -2  32   3        265.77        266.70         8.00 o                         
  -1  32   3        153.21        150.19         9.34 o                         
   0  32   3        675.27        672.98        10.99 o                         
   1  32   3        145.62        143.76         5.69 o                         
   2  32   3        283.08        283.29         7.09 o                         
   3  32   3         37.77         45.55         5.58 o                         
   4  32   3        147.06        157.94         6.56 o                         
   5  32   3        144.68        162.89         6.85 o                         
   6  32   3        188.39        174.31        10.90 o                         
   7  32   3         11.15          4.44         5.45 o                         
   8  32   3         14.51         11.02         5.57 o                         
   9  32   3         84.47         84.95         8.94 o                         
  -8  33   3         57.75         43.53         9.17 o                         
  -7  33   3         14.99         13.13         7.44 o                         
  -6  33   3          6.27         13.26         6.58 o                         
  -5  33   3         44.46         51.53         8.82 o                         
  -4  33   3         44.17         55.07         5.81 o                         
  -3  33   3         24.30         27.41         4.54 o                         
  -2  33   3         42.54         51.26         5.09 o                         
  -1  33   3          3.74          5.69         4.19 o                         
   0  33   3         29.83         35.22         4.66 o                         
   1  33   3          3.09          9.19         4.21 o                         
   2  33   3         35.75         47.44         4.27 o                         
   3  33   3         25.65         17.65         4.41 o                         
   4  33   3         52.77         56.14         6.45 o                         
   5  33   3         54.56         64.72         6.29 o                         
   6  33   3          7.67          7.95         6.52 o                         
   7  33   3         16.93         25.92         6.80 o                         
   8  33   3         47.14         46.93         6.57 o                         
  -8  34   3         68.37         60.44        11.66 o                         
  -7  34   3         71.68         67.25         8.37 o                         
  -6  34   3         85.85        103.83        16.24 o                         
  -5  34   3         40.34         37.69         6.96 o                         
  -4  34   3        267.68        268.67         9.88 o                         
  -3  34   3         96.29         99.66         6.18 o                         
  -2  34   3        240.52        241.54         9.53 o                         
  -1  34   3         11.98         13.36         4.48 o                         
   0  34   3        395.52        377.89         9.31 o                         
   1  34   3         11.66         12.98         4.40 o                         
   2  34   3        241.71        261.19         9.32 o                         
   3  34   3         85.93         93.31         5.87 o                         
   4  34   3        233.95        242.21         8.60 o                         
   5  34   3         34.05         36.57         5.27 o                         
   6  34   3        101.79        112.47         8.31 o                         
   7  34   3         62.26         69.27         8.20 o                         
   8  34   3         64.98         68.13        10.02 o                         
  -7  35   3         11.58         11.41         7.90 o                         
  -6  35   3          8.79         11.15         6.54 o                         
  -5  35   3          1.58          3.06         6.71 o                         
  -4  35   3        129.26        123.33         7.71 o                         
  -3  35   3         75.40         76.13         5.91 o                         
  -2  35   3         30.11         48.54         5.85 o                         
  -1  35   3         17.88         25.72         4.97 o                         
   0  35   3          1.35          6.84         4.33 o                         
   1  35   3         15.05         20.54         4.52 o                         
   2  35   3         28.75         34.62         6.00 o                         
   3  35   3         61.66         61.50         6.37 o                         
   4  35   3        107.45        119.49         6.69 o                         
   5  35   3          1.37          7.75         5.27 o                         
   6  35   3          9.96         13.52         6.71 o                         
   7  35   3         13.88         18.25         6.63 o                         
  -6  36   3         93.95         93.04        10.19 o                         
  -5  36   3         43.47         58.92         7.88 o                         
  -4  36   3        175.93        207.40         8.89 o                         
  -3  36   3         11.47         13.89         4.85 o                         
  -2  36   3        254.08        257.39         9.12 o                         
  -1  36   3         40.99         41.05         5.50 o                         
   0  36   3        154.82        175.56         7.36 o                         
   1  36   3         36.06         51.39         7.00 o                         
   2  36   3        226.42        244.36        10.26 o                         
   3  36   3         13.91         20.53         5.89 o                         
   4  36   3        203.26        199.73         9.05 o                         
   5  36   3         53.34         55.19         6.01 o                         
   6  36   3         82.65         97.87        10.55 o                         
  -5  37   3         18.08         23.52         6.81 o                         
  -4  37   3          0.98         15.60         7.50 o                         
  -3  37   3         46.34         50.97         6.51 o                         
  -2  37   3         22.71         26.38         5.10 o                         
  -1  37   3         25.77         22.39         5.12 o                         
   0  37   3          0.94          1.97         5.53 o                         
   1  37   3         31.12         31.14         5.02 o                         
   2  37   3         27.15         23.77         5.94 o                         
   3  37   3         56.60         51.18         6.87 o                         
   4  37   3          0.88          1.64         5.04 o                         
   5  37   3         15.91         38.56         7.19 o                         
  -4  38   3         61.96         73.08         8.37 o                         
  -3  38   3         23.06         20.77         5.95 o                         
  -2  38   3        157.55        171.04         7.57 o                         
  -1  38   3         18.54         19.65         5.11 o                         
   0  38   3        113.45        114.14         6.80 o                         
   1  38   3         22.77         12.18         5.26 o                         
   2  38   3        174.74        160.52         8.94 o                         
   3  38   3         24.19         26.46         6.32 o                         
   4  38   3         53.41         58.23         6.85 o                         
  -3  39   3          2.19          8.79         5.58 o                         
  -2  39   3         13.10         14.83         5.35 o                         
  -1  39   3         56.94         62.51         5.76 o                         
   0  39   3          2.98          2.07         4.99 o                         
   1  39   3         62.44         61.12         7.08 o                         
   2  39   3         15.53         23.83         6.85 o                         
   3  39   3          2.49          2.90         5.66 o                         
   0  40   3         52.92         44.95         8.73 o                         
 -15   0   4        118.64        126.92        11.66 o                         
 -14   0   4        162.78        149.01        17.46 o                         
 -13   0   4        481.35        501.80        15.05 o                         
 -12   0   4        428.00        422.98        10.21 o                         
 -11   0   4        460.15        461.80         9.97 o                         
 -10   0   4         44.02         44.63         4.98 o                         
  -9   0   4        409.09        390.40         7.66 o                         
  -8   0   4        871.05        859.56        10.77 o                         
  -7   0   4        167.01        168.59         5.82 o                         
  -6   0   4       1348.25       1323.67        17.78 o                         
  -5   0   4       2130.46       2184.44        38.89 o                         
  -4   0   4       3176.80       3312.44        36.55 o                         
  -3   0   4       3375.83       3567.61        38.53 o                         
  -2   0   4       7045.55       6868.64        92.41 o                         
  -1   0   4        345.97        378.90         5.11 o                         
   0   0   4       7058.02       7210.78        53.08 o                         
   1   0   4        304.71        332.02         5.19 o                         
   2   0   4       6356.37       6211.64        53.58 o                         
   3   0   4       3923.52       4241.71        32.68 o                         
   4   0   4       3546.92       3770.37        32.80 o                         
   5   0   4       1848.93       1976.02        17.73 o                         
   6   0   4       1221.81       1224.16        14.27 o                         
   7   0   4        204.36        222.41         4.76 o                         
   8   0   4        776.60        778.20         8.35 o                         
   9   0   4        424.76        412.02         7.99 o                         
  10   0   4         36.55         43.74         5.44 o                         
  11   0   4        529.70        553.51        16.64 o                         
  12   0   4        359.78        371.13        20.03 o                         
  13   0   4        463.93        500.60        23.75 o                         
  14   0   4        149.75        133.66        15.37 o                         
  15   0   4        103.97         85.69        14.44 o                         
 -15   1   4         46.94         41.91         6.52 o                         
 -14   1   4          7.15          1.01         5.44 o                         
 -13   1   4        112.01        117.26         5.79 o                         
 -12   1   4         58.29         62.87         4.05 o                         
 -11   1   4         36.36         42.39         4.51 o                         
 -10   1   4        113.48        116.40         4.41 o                         
  -9   1   4         37.54         44.48         2.44 o                         
  -8   1   4          3.63          9.06         2.86 o                         
  -7   1   4         56.32         58.77         2.35 o                         
  -6   1   4        372.61        393.91         6.88 o                         
  -5   1   4        174.11        201.38         3.97 o                         
  -4   1   4       2683.30       2891.10        22.82 o                         
  -3   1   4       1434.70       1538.71        12.97 o                         
  -2   1   4       1427.70       1603.19        10.80 o                         
  -1   1   4        679.13        726.81         5.77 o                         
   0   1   4          5.25          6.90         0.89 o                         
   1   1   4        757.40        841.01         7.21 o                         
   2   1   4       1530.33       1713.03        25.38 o                         
   3   1   4       1166.64       1260.19         8.21 o                         
   4   1   4       2884.35       3141.54        17.99 o                         
   5   1   4        177.50        193.06         3.15 o                         
   6   1   4        436.38        472.68         4.72 o                         
   7   1   4         68.76         74.03         2.38 o                         
   8   1   4          4.45         10.51         1.78 o                         
   9   1   4         45.99         53.88         2.81 o                         
  10   1   4        134.19        133.79         4.48 o                         
  11   1   4         40.70         46.10         3.78 o                         
  12   1   4         71.31         70.77         6.88 o                         
  13   1   4        109.52        105.00         9.86 o                         
  14   1   4          8.43         17.83         8.21 o                         
  15   1   4         43.53         49.54         9.53 o                         
 -15   2   4        170.19        167.22        10.39 o                         
 -14   2   4         12.68         15.20         6.18 o                         
 -13   2   4        217.47        211.54         7.48 o                         
 -12   2   4          2.86          6.32         3.18 o                         
 -11   2   4        433.60        426.27         7.27 o                         
 -10   2   4        155.29        164.58         7.37 o                         
  -9   2   4        379.70        378.12         5.64 o                         
  -8   2   4        641.90        626.73         6.34 o                         
  -7   2   4        425.22        413.53         5.11 o                         
  -6   2   4        579.55        558.99         6.94 o                         
  -5   2   4        179.16        191.31         3.40 o                         
  -4   2   4       7143.21       7150.64        47.31 o                         
  -3   2   4         78.23         83.57         2.29 o                         
  -2   2   4       1633.49       1569.02        16.75 o                         
  -1   2   4       1360.68       1485.90        10.07 o                         
   0   2   4      12438.05      12786.51        66.07 o                         
   1   2   4       1210.93       1281.63         9.33 o                         
   2   2   4       1867.09       1846.63        11.75 o                         
   3   2   4         64.07         73.35         1.88 o                         
   4   2   4       6290.94       6404.80        34.23 o                         
   5   2   4        214.95        237.02         3.36 o                         
   6   2   4        686.15        667.47         5.70 o                         
   7   2   4        496.22        489.70         5.48 o                         
   8   2   4        556.09        566.06         6.30 o                         
   9   2   4        363.06        372.74         5.50 o                         
  10   2   4        138.75        138.87         4.94 o                         
  11   2   4        440.63        438.20         8.54 o                         
  12   2   4          3.47          9.81         5.87 o                         
  13   2   4        210.42        175.24        11.18 o                         
  14   2   4         12.23        -10.60        17.46 o                         
  15   2   4        186.81        177.13        12.35 o                         
 -15   3   4         30.39         35.45         7.67 o                         
 -14   3   4         19.75         17.68         4.77 o                         
 -13   3   4          9.22         23.19         5.04 o                         
 -12   3   4         31.18         35.11         3.82 o                         
 -11   3   4        101.70        112.10         4.41 o                         
 -10   3   4          9.52         13.61         2.93 o                         
  -9   3   4         65.74         72.69         3.34 o                         
  -8   3   4          5.37          8.26         1.97 o                         
  -7   3   4        482.81        464.85         6.59 o                         
  -6   3   4        924.21        889.19         8.12 o                         
  -5   3   4        138.33        151.14         3.06 o                         
  -4   3   4        543.03        553.66         5.77 o                         
  -3   3   4        803.12        827.13         7.21 o                         
  -2   3   4        952.20        979.48         6.80 o                         
  -1   3   4        154.51        163.21         2.15 o                         
   0   3   4        244.04        261.50         2.83 o                         
   1   3   4        152.19        157.56         2.55 o                         
   2   3   4       1158.21       1223.44        20.72 o                         
   3   3   4        974.71       1008.72         6.95 o                         
   4   3   4        655.35        669.50         5.52 o                         
   5   3   4        126.23        145.59         2.63 o                         
   6   3   4        964.11        939.41         7.55 o                         
   7   3   4        566.40        550.10         6.13 o                         
   8   3   4          4.42          5.87         1.93 o                         
   9   3   4         55.76         64.53         3.18 o                         
  10   3   4          7.73          9.44         3.16 o                         
  11   3   4        104.50        117.21         5.28 o                         
  12   3   4         32.12         25.66         4.82 o                         
  13   3   4          7.49          4.17         7.40 o                         
  14   3   4         22.85         23.18        13.97 o                         
  15   3   4         37.24         42.38        12.57 o                         
 -15   4   4        222.99        230.53        22.35 o                         
 -14   4   4          3.00          2.55         4.59 o                         
 -13   4   4        177.99        156.99         6.27 o                         
 -12   4   4         13.54         16.94         3.62 o                         
 -11   4   4        195.01        212.06         6.63 o                         
 -10   4   4         46.84         52.70         3.39 o                         
  -9   4   4        357.09        374.87         6.34 o                         
  -8   4   4        615.22        602.03         6.64 o                         
  -7   4   4        434.89        423.58         5.18 o                         
  -6   4   4       1098.19       1067.73        10.38 o                         
  -5   4   4        273.06        257.31         4.86 o                         
  -4   4   4       1605.70       1532.48        12.14 o                         
  -3   4   4        448.36        455.03         4.84 o                         
  -2   4   4       5226.30       5333.98        28.05 o                         
  -1   4   4         90.17         86.35         1.80 o                         
   0   4   4       3881.84       3856.85        22.19 o                         
   1   4   4        110.25        105.36         2.07 o                         
   2   4   4       5040.86       5194.37        29.63 o                         
   3   4   4        386.45        404.73         4.10 o                         
   4   4   4       1737.48       1681.15        11.51 o                         
   5   4   4        292.72        285.95         3.61 o                         
   6   4   4        908.04        909.16         7.37 o                         
   7   4   4        444.41        440.13         7.52 o                         
   8   4   4        658.14        626.00         7.57 o                         
   9   4   4        338.62        346.02         5.87 o                         
  10   4   4         39.30         40.33         3.51 o                         
  11   4   4        203.80        218.56         6.96 o                         
  12   4   4         11.19         12.69         3.85 o                         
  13   4   4        190.05        183.11        11.14 o                         
  14   4   4          2.87          1.43         7.68 o                         
  15   4   4        220.23        164.86        17.70 o                         
 -14   5   4          9.31          3.46         4.50 o                         
 -13   5   4         39.52         34.59         5.10 o                         
 -12   5   4          8.41          8.01         4.34 o                         
 -11   5   4        233.57        237.64         6.77 o                         
 -10   5   4          4.91          6.59         2.94 o                         
  -9   5   4        288.79        282.34         5.74 o                         
  -8   5   4        694.56        690.60         7.97 o                         
  -7   5   4        483.61        499.65         6.32 o                         
  -6   5   4        132.82        142.20         3.25 o                         
  -5   5   4        544.88        531.03         5.84 o                         
  -4   5   4        489.97        460.98         5.24 o                         
  -3   5   4        400.69        407.97         5.44 o                         
  -2   5   4         53.51         49.78         1.64 o                         
  -1   5   4        161.19        187.08         2.52 o                         
   0   5   4         93.74         91.18         3.00 o                         
   1   5   4        189.18        224.23         3.92 o                         
   2   5   4         59.01         57.55         1.83 o                         
   3   5   4        491.98        510.08         4.74 o                         
   4   5   4        438.94        423.22         4.50 o                         
   5   5   4        595.38        582.56         4.87 o                         
   6   5   4        120.60        124.59         2.87 o                         
   7   5   4        527.11        542.90         5.77 o                         
   8   5   4        597.32        587.23         6.91 o                         
   9   5   4        234.86        234.21         6.07 o                         
  10   5   4          5.81          6.38         2.87 o                         
  11   5   4        278.07        273.28         7.41 o                         
  12   5   4          7.00          6.77         3.68 o                         
  13   5   4         41.88         41.48         7.13 o                         
  14   5   4         10.94         12.17        12.34 o                         
  15   5   4         43.94         35.39        11.64 o                         
 -14   6   4         17.33         12.34         5.10 o                         
 -13   6   4        115.81        109.19         8.34 o                         
 -12   6   4          3.42          4.40         3.81 o                         
 -11   6   4        305.08        301.15         7.54 o                         
 -10   6   4         78.78         87.35         3.81 o                         
  -9   6   4        111.64        116.82         5.48 o                         
  -8   6   4        279.36        257.22         4.72 o                         
  -7   6   4        202.18        214.30         4.30 o                         
  -6   6   4        711.53        760.82        10.10 o                         
  -5   6   4        108.54        115.27         3.17 o                         
  -4   6   4       1338.31       1290.23        11.95 o                         
  -3   6   4        235.33        245.60         3.42 o                         
  -2   6   4       1642.99       1507.69         9.76 o                         
  -1   6   4        188.69        245.89         3.14 o                         
   0   6   4       2926.53       3086.70        18.18 o                         
   1   6   4        178.12        230.38         3.21 o                         
   2   6   4       1614.85       1490.74         9.99 o                         
   3   6   4        257.20        268.80         3.82 o                         
   4   6   4       1286.20       1258.33         8.44 o                         
   5   6   4         97.47         99.23         2.56 o                         
   6   6   4        725.24        783.65         6.69 o                         
   7   6   4        184.40        188.02         3.99 o                         
   8   6   4        233.22        212.45         5.42 o                         
   9   6   4        136.72        139.21         4.58 o                         
  10   6   4         87.42         91.10         4.87 o                         
  11   6   4        297.45        310.00         7.93 o                         
  12   6   4          2.93         -3.84         3.84 o                         
  13   6   4        121.73        123.81         8.32 o                         
  14   6   4         14.08          5.20         7.69 o                         
 -14   7   4          3.80          7.87         5.30 o                         
 -13   7   4        121.54        134.23         7.04 o                         
 -12   7   4         11.54          9.30         4.15 o                         
 -11   7   4        282.95        281.40         7.72 o                         
 -10   7   4        310.57        314.09         6.14 o                         
  -9   7   4        468.51        461.21         6.96 o                         
  -8   7   4         44.81         49.86         2.67 o                         
  -7   7   4        570.90        555.77         6.75 o                         
  -6   7   4        365.38        382.31         5.59 o                         
  -5   7   4        670.52        639.81         6.25 o                         
  -4   7   4        109.09         96.58         2.80 o                         
  -3   7   4        360.38        370.98         4.69 o                         
  -2   7   4        527.61        553.06         8.61 o                         
  -1   7   4        400.41        442.16         4.42 o                         
   0   7   4        607.06        657.49         5.26 o                         
   1   7   4        489.20        536.17         4.97 o                         
   2   7   4        647.36        689.26         5.67 o                         
   3   7   4        306.33        304.88         3.61 o                         
   4   7   4        100.61         95.49         1.95 o                         
   5   7   4        790.02        756.02         5.71 o                         
   6   7   4        370.33        391.49         5.01 o                         
   7   7   4        506.20        499.13         5.99 o                         
   8   7   4         38.88         36.10         2.68 o                         
   9   7   4        551.91        536.80         7.71 o                         
  10   7   4        319.59        319.00         7.30 o                         
  11   7   4        273.84        272.61         9.48 o                         
  12   7   4         11.02          8.93         4.91 o                         
  13   7   4        112.23        126.50        11.05 o                         
  14   7   4          3.70         -7.16         7.16 o                         
 -14   8   4          6.07          7.37         4.66 o                         
 -13   8   4         57.63         57.78         7.13 o                         
 -12   8   4         59.07         62.47         7.08 o                         
 -11   8   4        101.51        118.26         6.03 o                         
 -10   8   4        112.05        106.43         4.56 o                         
  -9   8   4        147.45        149.17         4.96 o                         
  -8   8   4          1.84          5.61         1.95 o                         
  -7   8   4         39.06         42.24         2.48 o                         
  -6   8   4        714.01        652.98         7.60 o                         
  -5   8   4        213.12        198.62         3.96 o                         
  -4   8   4        370.37        365.91         5.10 o                         
  -3   8   4        149.98        158.33         2.65 o                         
  -2   8   4       1448.01       1496.63        11.82 o                         
  -1   8   4        417.80        460.78         4.59 o                         
   0   8   4        246.07        207.28         3.10 o                         
   1   8   4        339.82        370.65         3.65 o                         
   2   8   4       1378.11       1436.69        10.58 o                         
   3   8   4        146.09        158.46         3.18 o                         
   4   8   4        343.39        351.52         3.73 o                         
   5   8   4        184.48        180.78         2.87 o                         
   6   8   4        739.11        689.82         6.85 o                         
   7   8   4         47.90         48.95         2.47 o                         
   8   8   4          1.55          2.53         2.20 o                         
   9   8   4        158.38        165.14         5.47 o                         
  10   8   4         91.08         87.44         4.60 o                         
  11   8   4         94.54        101.01         5.29 o                         
  12   8   4         63.06         54.72         5.31 o                         
  13   8   4         53.77         57.91         6.41 o                         
  14   8   4          6.12          7.86         7.72 o                         
 -14   9   4          0.44          3.79         4.87 o                         
 -13   9   4         77.97         69.68         7.73 o                         
 -12   9   4        102.04        107.63         6.31 o                         
 -11   9   4        268.48        271.53         8.24 o                         
 -10   9   4          8.02          7.38         2.91 o                         
  -9   9   4        598.65        596.93         8.76 o                         
  -8   9   4        150.77        160.19         4.32 o                         
  -7   9   4        753.46        713.31         7.79 o                         
  -6   9   4        608.97        566.83         7.14 o                         
  -5   9   4        626.87        598.02         6.99 o                         
  -4   9   4         93.20         98.66         4.10 o                         
  -3   9   4        935.47        916.31        10.40 o                         
  -2   9   4         20.02         22.98         1.60 o                         
  -1   9   4         20.54         26.77         1.46 o                         
   0   9   4         24.73         37.12         1.56 o                         
   1   9   4         17.51         23.58         1.62 o                         
   2   9   4         24.50         28.05         1.39 o                         
   3   9   4       1148.57       1151.88         8.52 o                         
   4   9   4         88.13         96.81         2.56 o                         
   5   9   4        605.97        597.76         5.09 o                         
   6   9   4        574.36        548.31         5.42 o                         
   7   9   4        827.93        810.21         8.51 o                         
   8   9   4        150.74        154.98         4.51 o                         
   9   9   4        599.48        591.57         8.13 o                         
  10   9   4          9.53         11.51         3.24 o                         
  11   9   4        245.09        245.94        10.88 o                         
  12   9   4         82.87         71.82         6.68 o                         
  13   9   4         86.11         80.59         9.05 o                         
  14   9   4          0.52          8.05        12.34 o                         
 -14  10   4         45.22         54.62         5.82 o                         
 -13  10   4         52.93         60.44         5.92 o                         
 -12  10   4         42.44         53.12         5.16 o                         
 -11  10   4         86.13         96.37         6.65 o                         
 -10  10   4         92.99         98.79         4.71 o                         
  -9  10   4        116.58        137.09         5.40 o                         
  -8  10   4         56.75         56.74         3.06 o                         
  -7  10   4          6.37         10.32         3.12 o                         
  -6  10   4         70.78         71.15         3.04 o                         
  -5  10   4        125.69        127.29         3.43 o                         
  -4  10   4         22.47         24.91         2.57 o                         
  -3  10   4        149.61        150.01         2.71 o                         
  -2  10   4        767.54        798.45         7.81 o                         
  -1  10   4        238.61        248.57         3.41 o                         
   0  10   4          0.03          0.20         1.09 o                         
   1  10   4        260.67        272.24         3.24 o                         
   2  10   4        786.83        826.47         6.08 o                         
   3  10   4        132.89        128.74         2.98 o                         
   4  10   4         27.10         30.05         1.73 o                         
   5  10   4        130.13        131.09         3.27 o                         
   6  10   4         57.95         70.27         2.86 o                         
   7  10   4          5.26          5.91         2.50 o                         
   8  10   4         64.27         60.43         4.55 o                         
   9  10   4         96.69        106.97         5.68 o                         
  10  10   4         95.97         96.44         7.53 o                         
  11  10   4         82.29         81.30         6.10 o                         
  12  10   4         48.40         48.22         8.15 o                         
  13  10   4         44.14         38.43         7.90 o                         
  14  10   4         48.10         45.81         8.39 o                         
 -14  11   4         24.29         18.90         5.52 o                         
 -13  11   4        171.13        166.96         7.88 o                         
 -12  11   4         12.48         14.08         4.39 o                         
 -11  11   4        402.17        400.64         9.55 o                         
 -10  11   4        210.71        204.62         9.68 o                         
  -9  11   4        472.80        478.25         8.11 o                         
  -8  11   4        163.38        158.82         4.47 o                         
  -7  11   4       1016.52       1001.13        10.76 o                         
  -6  11   4         56.70         62.16         2.88 o                         
  -5  11   4        274.97        278.88         5.35 o                         
  -4  11   4        810.91        840.32         7.76 o                         
  -3  11   4        804.67        767.63        12.67 o                         
  -2  11   4         13.04         14.97         1.46 o                         
  -1  11   4        704.23        672.07         6.15 o                         
   0  11   4          2.02          0.44         1.25 o                         
   1  11   4        844.03        832.20         7.97 o                         
   2  11   4         11.90         14.75         1.21 o                         
   3  11   4        672.29        646.47         6.24 o                         
   4  11   4        751.82        783.10         5.96 o                         
   5  11   4        279.11        288.35         4.59 o                         
   6  11   4         66.91         74.33         3.04 o                         
   7  11   4       1194.28       1172.69        17.02 o                         
   8  11   4        151.29        150.56         6.62 o                         
   9  11   4        431.15        412.83        11.46 o                         
  10  11   4        187.18        194.14         7.72 o                         
  11  11   4        456.39        465.53        13.54 o                         
  12  11   4         11.26          6.38         6.74 o                         
  13  11   4        140.03        135.79        11.41 o                         
  14  11   4         20.26         12.34         7.57 o                         
 -14  12   4         29.82         25.19         5.84 o                         
 -13  12   4         52.98         46.14         5.67 o                         
 -12  12   4         22.23         15.73         4.83 o                         
 -11  12   4        139.37        142.16         7.11 o                         
 -10  12   4         10.05         14.29         3.04 o                         
  -9  12   4         19.18         27.05         3.21 o                         
  -8  12   4          0.50          5.78         3.47 o                         
  -7  12   4        130.48        132.68         5.28 o                         
  -6  12   4         76.80         92.38         3.22 o                         
  -5  12   4        229.25        217.58         4.30 o                         
  -4  12   4        366.40        368.28         4.78 o                         
  -3  12   4        152.83        140.30         2.67 o                         
  -2  12   4        135.36        119.06         2.87 o                         
  -1  12   4        439.15        420.88         6.33 o                         
   0  12   4        422.67        377.43         4.51 o                         
   1  12   4        357.28        337.83         3.52 o                         
   2  12   4        149.27        133.32         2.41 o                         
   3  12   4        131.25        122.23         2.38 o                         
   4  12   4        384.93        395.91         4.66 o                         
   5  12   4        214.03        212.59         3.72 o                         
   6  12   4         83.25         99.21         3.45 o                         
   7  12   4        111.10        113.37         5.02 o                         
   8  12   4          0.43          5.49         3.40 o                         
   9  12   4         19.65         18.07         4.31 o                         
  10  12   4          8.22          6.24         5.56 o                         
  11  12   4        154.68        145.79        10.54 o                         
  12  12   4         24.30         10.72         7.04 o                         
  13  12   4         48.38         43.77         7.88 o                         
  14  12   4         24.23         10.12         7.73 o                         
 -14  13   4         23.71         10.44         6.51 o                         
 -13  13   4        126.77        130.32         6.98 o                         
 -12  13   4         85.09         75.27         5.41 o                         
 -11  13   4        207.50        214.50        15.62 o                         
 -10  13   4         13.75         15.98         3.46 o                         
  -9  13   4        486.08        470.40         8.05 o                         
  -8  13   4        243.70        253.74         8.57 o                         
  -7  13   4        318.60        319.97         5.66 o                         
  -6  13   4        280.87        250.69         4.61 o                         
  -5  13   4       1174.51       1150.14        10.23 o                         
  -4  13   4         68.60         72.72         2.51 o                         
  -3  13   4        718.53        686.33         7.30 o                         
  -2  13   4        855.99        827.99         8.04 o                         
  -1  13   4         28.64         29.20         2.12 o                         
   0  13   4          6.97          7.24         1.11 o                         
   1  13   4         34.19         34.47         1.57 o                         
   2  13   4        880.33        883.45         6.30 o                         
   3  13   4        840.03        817.94         8.21 o                         
   4  13   4         66.78         68.79         2.42 o                         
   5  13   4       1166.94       1145.63         9.37 o                         
   6  13   4        277.06        262.23         4.85 o                         
   7  13   4        325.49        327.21         7.40 o                         
   8  13   4        231.25        243.41         7.19 o                         
   9  13   4        467.84        440.40        12.06 o                         
  10  13   4         16.57         15.89         5.84 o                         
  11  13   4        227.77        217.04        12.84 o                         
  12  13   4         82.78         78.38         9.55 o                         
  13  13   4        132.52        125.41        10.61 o                         
  14  13   4         27.57         22.56        11.18 o                         
 -14  14   4          2.75         -2.86         7.92 o                         
 -13  14   4         66.68         60.88         6.24 o                         
 -12  14   4         10.10         10.57         4.37 o                         
 -11  14   4         13.37         15.98         4.33 o                         
 -10  14   4         31.58         32.84         3.82 o                         
  -9  14   4         43.38         49.32         3.76 o                         
  -8  14   4        296.30        284.37         5.74 o                         
  -7  14   4         37.97         38.79         2.75 o                         
  -6  14   4         51.04         44.78         2.72 o                         
  -5  14   4         59.52         49.64         3.08 o                         
  -4  14   4        382.92        345.82         6.15 o                         
  -3  14   4        402.09        391.98         5.42 o                         
  -2  14   4        467.13        446.71         5.31 o                         
  -1  14   4        780.01        766.95         6.55 o                         
   0  14   4        226.44        218.07         2.84 o                         
   1  14   4        904.62        907.36         6.39 o                         
   2  14   4        521.40        496.76         4.65 o                         
   3  14   4        366.49        344.77         3.94 o                         
   4  14   4        314.54        294.83         4.24 o                         
   5  14   4         72.77         60.27         2.45 o                         
   6  14   4         41.48         41.40         2.60 o                         
   7  14   4         46.37         44.48         3.43 o                         
   8  14   4        281.03        278.77         9.71 o                         
   9  14   4         36.30         38.37         6.11 o                         
  10  14   4         37.28         32.45         6.62 o                         
  11  14   4         15.09          7.09         6.09 o                         
  12  14   4         10.33         16.78         8.06 o                         
  13  14   4         65.74         84.68        10.52 o                         
  14  14   4          2.23         -9.08         9.08 o                         
 -13  15   4        172.82        154.83         9.13 o                         
 -12  15   4         28.59         18.76         5.11 o                         
 -11  15   4         58.47         53.04         5.51 o                         
 -10  15   4        135.00        143.16         5.83 o                         
  -9  15   4        494.17        494.12        10.24 o                         
  -8  15   4          1.25          0.97         3.13 o                         
  -7  15   4        390.73        399.79         6.43 o                         
  -6  15   4        102.96        101.35         3.29 o                         
  -5  15   4       1077.20       1016.20        10.22 o                         
  -4  15   4        586.47        540.00         6.65 o                         
  -3  15   4          5.88          6.60         1.67 o                         
  -2  15   4        156.46        131.34         3.19 o                         
  -1  15   4        120.35        120.51         3.65 o                         
   0  15   4          0.77         -1.12         1.12 o                         
   1  15   4        134.19        137.93         2.72 o                         
   2  15   4        174.79        157.22         2.83 o                         
   3  15   4          6.19          5.82         1.30 o                         
   4  15   4        667.57        606.73         6.25 o                         
   5  15   4       1309.93       1236.36        15.61 o                         
   6  15   4         83.80         90.62         4.09 o                         
   7  15   4        318.15        319.74         6.50 o                         
   8  15   4          1.10          5.31         4.90 o                         
   9  15   4        559.26        543.57        14.08 o                         
  10  15   4        132.47        136.40         8.56 o                         
  11  15   4         50.20         73.59        27.94 o                         
  12  15   4         35.08         36.40         8.89 o                         
  13  15   4        191.28        206.75        13.33 o                         
 -13  16   4         56.78         60.55         7.67 o                         
 -12  16   4         35.26         37.37         6.16 o                         
 -11  16   4         71.22         80.91         5.06 o                         
 -10  16   4         67.97         72.27         4.51 o                         
  -9  16   4        157.01        159.01         5.93 o                         
  -8  16   4        111.36        114.98         4.33 o                         
  -7  16   4        200.30        204.55         4.60 o                         
  -6  16   4        629.55        611.88         6.98 o                         
  -5  16   4         27.51         30.91         2.86 o                         
  -4  16   4        282.36        287.62         4.93 o                         
  -3  16   4        125.25        111.71         3.76 o                         
  -2  16   4        530.72        493.30         5.44 o                         
  -1  16   4        150.55        140.35         2.77 o                         
   0  16   4       1622.38       1580.95        11.35 o                         
   1  16   4        161.79        160.22         2.89 o                         
   2  16   4        490.65        452.74         4.37 o                         
   3  16   4        142.47        128.90         2.85 o                         
   4  16   4        308.29        318.44         5.16 o                         
   5  16   4         22.57         24.60         2.28 o                         
   6  16   4        611.60        606.16         8.56 o                         
   7  16   4        234.51        238.14         5.96 o                         
   8  16   4        117.40        128.00         6.25 o                         
   9  16   4        139.94        161.86         7.22 o                         
  10  16   4         74.22         78.75         7.29 o                         
  11  16   4         57.90         64.61        22.35 o                         
  12  16   4         30.25         19.05         7.61 o                         
  13  16   4         69.24         68.41         9.61 o                         
 -13  17   4         44.62         53.27         8.36 o                         
 -12  17   4          2.64          7.22         6.08 o                         
 -11  17   4        186.40        169.53         7.47 o                         
 -10  17   4         11.02          5.41         4.52 o                         
  -9  17   4        237.54        233.18         8.05 o                         
  -8  17   4         34.48         39.76         3.32 o                         
  -7  17   4        233.84        224.05         5.59 o                         
  -6  17   4         20.23         20.56         3.17 o                         
  -5  17   4        123.13        133.62         4.15 o                         
  -4  17   4         17.66         19.98         2.07 o                         
  -3  17   4         78.55         70.93         2.93 o                         
  -2  17   4        141.56        144.70         3.10 o                         
  -1  17   4       1224.35       1142.69         7.67 o                         
   0  17   4        226.48        226.09         3.85 o                         
   1  17   4       1438.04       1358.29         9.53 o                         
   2  17   4        123.64        123.09         2.83 o                         
   3  17   4         69.67         62.14         2.42 o                         
   4  17   4         21.69         24.08         2.07 o                         
   5  17   4        102.11        115.32         3.53 o                         
   6  17   4         16.51         16.28         2.77 o                         
   7  17   4        286.19        273.14         6.39 o                         
   8  17   4         34.68         52.30         5.00 o                         
   9  17   4        280.89        263.37         8.95 o                         
  10  17   4         13.23          2.87         6.23 o                         
  11  17   4        154.62        146.49        10.54 o                         
  12  17   4          3.14          5.04         8.39 o                         
  13  17   4         50.34         36.79         9.88 o                         
 -13  18   4         83.53         93.84         8.08 o                         
 -12  18   4         17.63         16.90         6.29 o                         
 -11  18   4        330.25        337.08         9.73 o                         
 -10  18   4         63.89         55.98         5.76 o                         
  -9  18   4         47.54         47.96         4.13 o                         
  -8  18   4         74.93         86.22         4.36 o                         
  -7  18   4        103.60        105.16         7.09 o                         
  -6  18   4        336.49        321.34         6.83 o                         
  -5  18   4         44.58         40.86         3.40 o                         
  -4  18   4        634.74        621.07         7.60 o                         
  -3  18   4          3.52          4.55         2.03 o                         
  -2  18   4       1636.90       1544.35        11.80 o                         
  -1  18   4        555.91        551.69         4.92 o                         
   0  18   4        655.15        676.16         6.79 o                         
   1  18   4        471.78        478.60        10.60 o                         
   2  18   4       1696.36       1644.48        11.35 o                         
   3  18   4          2.98          3.99         1.81 o                         
   4  18   4        576.58        571.89         7.12 o                         
   5  18   4         46.79         45.84         2.66 o                         
   6  18   4        310.92        303.54         6.64 o                         
   7  18   4         84.47         83.50         4.45 o                         
   8  18   4         78.96         88.28         5.79 o                         
   9  18   4         51.04         52.55         6.32 o                         
  10  18   4         52.98         51.47         7.41 o                         
  11  18   4        363.59        335.91        20.72 o                         
  12  18   4         17.21          6.90         8.85 o                         
  13  18   4         78.86         63.80        10.70 o                         
 -13  19   4         15.14         14.67         6.64 o                         
 -12  19   4          0.73         -9.08        10.26 o                         
 -11  19   4         13.40         13.17         4.48 o                         
 -10  19   4         57.08         59.68         9.50 o                         
  -9  19   4        152.19        142.84         6.06 o                         
  -8  19   4         55.23         58.63         4.11 o                         
  -7  19   4          3.34          3.86         3.19 o                         
  -6  19   4         64.03         66.18         3.70 o                         
  -5  19   4        172.14        163.15         4.69 o                         
  -4  19   4         56.56         50.90         2.97 o                         
  -3  19   4        143.33        129.23         3.93 o                         
  -2  19   4         83.87         75.27         2.84 o                         
  -1  19   4        439.62        405.63         4.71 o                         
   0  19   4         88.12         93.14         3.29 o                         
   1  19   4        458.47        424.58         5.32 o                         
   2  19   4         68.25         63.70         2.40 o                         
   3  19   4        174.18        159.00         3.69 o                         
   4  19   4         56.29         52.01         2.93 o                         
   5  19   4        196.55        183.98         5.78 o                         
   6  19   4         53.02         59.80         3.91 o                         
   7  19   4          2.82          6.93         3.06 o                         
   8  19   4         61.18         66.30         5.28 o                         
   9  19   4        146.72        142.01         7.18 o                         
  10  19   4         70.05         61.61         6.75 o                         
  11  19   4         14.10         19.03         6.43 o                         
  12  19   4          0.86          9.41         8.68 o                         
  13  19   4         18.58         30.54         9.71 o                         
 -13  20   4        125.24        111.77        13.97 o                         
 -12  20   4          2.83          8.97         6.27 o                         
 -11  20   4        101.21         97.71         6.44 o                         
 -10  20   4        172.51        166.26         6.59 o                         
  -9  20   4        215.79        212.68         7.29 o                         
  -8  20   4         37.84         40.44         3.75 o                         
  -7  20   4         56.34         54.80         3.67 o                         
  -6  20   4        539.37        526.27         7.91 o                         
  -5  20   4         73.53         63.28         3.59 o                         
  -4  20   4        802.96        793.44         9.12 o                         
  -3  20   4         21.46         17.84         2.20 o                         
  -2  20   4       1535.57       1495.88        11.83 o                         
  -1  20   4         27.23         26.40         2.52 o                         
   0  20   4       1026.54        991.60         9.42 o                         
   1  20   4         23.75         25.22         2.13 o                         
   2  20   4       1451.36       1431.83        10.55 o                         
   3  20   4         18.10         14.78         2.10 o                         
   4  20   4        785.05        771.61         8.91 o                         
   5  20   4         81.29         84.12         3.61 o                         
   6  20   4        515.84        533.68         8.62 o                         
   7  20   4         48.46         54.19         3.95 o                         
   8  20   4         45.10         41.36        10.49 o                         
   9  20   4        242.00        227.62        10.82 o                         
  10  20   4        140.22        136.53         8.17 o                         
  11  20   4        106.08        107.64         8.16 o                         
  12  20   4          2.34          0.60         5.59 o                         
 -12  21   4         24.62         29.13         6.59 o                         
 -11  21   4         49.19         49.07         5.10 o                         
 -10  21   4          5.25          6.62         4.12 o                         
  -9  21   4         41.55         37.04         7.53 o                         
  -8  21   4         33.43         28.04         5.42 o                         
  -7  21   4        170.08        167.62         5.59 o                         
  -6  21   4         69.76         71.98         3.96 o                         
  -5  21   4         65.00         60.78         3.50 o                         
  -4  21   4         87.98         91.68         4.20 o                         
  -3  21   4          0.83          0.35         2.00 o                         
  -2  21   4         64.12         72.99         3.18 o                         
  -1  21   4          3.88          3.84         2.18 o                         
   0  21   4          7.45          5.29         3.12 o                         
   1  21   4          4.31          3.48         1.69 o                         
   2  21   4         78.82         77.72         2.74 o                         
   3  21   4          0.70          0.88         1.98 o                         
   4  21   4        103.47        102.12         3.72 o                         
   5  21   4         58.67         60.97         3.78 o                         
   6  21   4         85.13         79.99         4.96 o                         
   7  21   4        144.00        148.45         5.78 o                         
   8  21   4         36.20         31.51         4.64 o                         
   9  21   4         39.53         27.32         5.63 o                         
  10  21   4          4.75         11.72         6.01 o                         
  11  21   4         60.42         58.69        10.32 o                         
  12  21   4         24.23         12.76         6.46 o                         
 -12  22   4          1.68         -4.98         4.98 o                         
 -11  22   4         88.40         85.61         8.02 o                         
 -10  22   4         16.94         15.94         4.29 o                         
  -9  22   4        182.95        179.48         7.46 o                         
  -8  22   4        223.86        230.10         6.69 o                         
  -7  22   4        175.74        172.81         5.73 o                         
  -6  22   4        500.27        499.59         8.11 o                         
  -5  22   4          7.64          6.94         2.59 o                         
  -4  22   4        511.76        510.81         7.46 o                         
  -3  22   4         19.09         20.31         2.76 o                         
  -2  22   4       1880.83       1829.91        16.73 o                         
  -1  22   4         22.98         18.60         2.45 o                         
   0  22   4        842.11        814.14         9.66 o                         
   1  22   4         21.72         24.93         2.34 o                         
   2  22   4       1793.96       1795.21        15.12 o                         
   3  22   4         23.04         27.20         2.54 o                         
   4  22   4        553.59        549.83         7.19 o                         
   5  22   4          6.34          6.40         2.47 o                         
   6  22   4        453.32        469.42        10.02 o                         
   7  22   4        211.27        201.99         7.38 o                         
   8  22   4        197.42        201.48         8.19 o                         
   9  22   4        175.59        182.55        14.71 o                         
  10  22   4         19.68         17.16         5.68 o                         
  11  22   4         85.48         85.54         7.46 o                         
  12  22   4          1.73         12.41         7.02 o                         
 -12  23   4          1.37         -5.97         5.97 o                         
 -11  23   4         11.03         18.89         4.69 o                         
 -10  23   4         76.19         87.44         5.57 o                         
  -9  23   4          4.84          6.03         3.84 o                         
  -8  23   4          9.67          9.07         3.46 o                         
  -7  23   4         28.71         29.14         3.76 o                         
  -6  23   4        115.09        110.08         4.78 o                         
  -5  23   4        119.12        117.75         4.59 o                         
  -4  23   4         22.16         24.26         2.97 o                         
  -3  23   4         57.70         64.24         3.52 o                         
  -2  23   4          5.91         25.95         5.74 o                         
  -1  23   4         11.33         17.52         2.59 o                         
   0  23   4          4.31         12.40         3.56 o                         
   1  23   4         13.87         14.38         2.19 o                         
   2  23   4          5.85         11.24         5.11 o                         
   3  23   4         68.61         70.61         3.22 o                         
   4  23   4         27.15         25.86         2.81 o                         
   5  23   4        146.18        135.31         4.43 o                         
   6  23   4        104.59        107.91         6.59 o                         
   7  23   4         24.07         27.82         4.59 o                         
   8  23   4         11.62          9.32         4.08 o                         
   9  23   4          4.12         -0.43         6.94 o                         
  10  23   4         75.10         69.72         7.65 o                         
  11  23   4         11.96         13.72         6.54 o                         
  12  23   4          1.26          1.97         6.53 o                         
 -11  24   4         79.26         71.68         7.81 o                         
 -10  24   4         66.46         64.38         5.53 o                         
  -9  24   4        133.86        136.13         6.51 o                         
  -8  24   4         66.85         67.70         4.66 o                         
  -7  24   4         38.00         41.06         3.99 o                         
  -6  24   4        683.74        698.39         9.81 o                         
  -5  24   4        195.39        193.70         5.83 o                         
  -4  24   4        345.23        354.99         7.09 o                         
  -3  24   4          4.98          5.42         2.61 o                         
  -2  24   4       1155.73       1140.63        12.58 o                         
  -1  24   4         20.14         19.08         2.84 o                         
   0  24   4       1189.69       1169.25        14.54 o                         
   1  24   4         18.76         16.93         2.86 o                         
   2  24   4       1233.35       1265.86        10.34 o                         
   3  24   4          4.09          8.15         2.52 o                         
   4  24   4        294.37        292.73         5.78 o                         
   5  24   4        213.30        207.12         5.22 o                         
   6  24   4        686.60        695.01        10.80 o                         
   7  24   4         38.85         34.76         4.61 o                         
   8  24   4         59.85         73.05        10.08 o                         
   9  24   4        136.02        127.42        10.07 o                         
  10  24   4         60.08         63.71        17.23 o                         
  11  24   4         80.52         70.88        10.18 o                         
 -11  25   4          6.18         11.37         6.25 o                         
 -10  25   4         34.67         41.62         5.33 o                         
  -9  25   4         25.13         25.53         6.53 o                         
  -8  25   4         95.28         91.95         5.57 o                         
  -7  25   4         30.24         34.31         4.00 o                         
  -6  25   4          4.95         10.36         3.30 o                         
  -5  25   4        112.82        118.20         5.72 o                         
  -4  25   4        104.98        110.23         7.56 o                         
  -3  25   4        135.74        138.17         5.06 o                         
  -2  25   4         42.16         51.01         3.76 o                         
  -1  25   4         10.41         11.60         2.86 o                         
   0  25   4          4.42          9.57         5.47 o                         
   1  25   4          8.65          9.87         2.75 o                         
   2  25   4         38.84         43.97         2.58 o                         
   3  25   4        160.49        162.74         5.11 o                         
   4  25   4        125.80        124.92         4.37 o                         
   5  25   4         91.69         98.49         4.05 o                         
   6  25   4          4.14          8.22         3.70 o                         
   7  25   4         32.24         28.78         4.01 o                         
   8  25   4         92.10         96.62         6.98 o                         
   9  25   4         28.68         31.52         8.15 o                         
  10  25   4         34.27         30.65         8.01 o                         
  11  25   4          5.95          6.37         8.38 o                         
 -11  26   4        155.01        145.61         8.68 o                         
 -10  26   4        125.96        119.66         7.85 o                         
  -9  26   4         67.96         73.02         5.71 o                         
  -8  26   4         16.20         15.32         4.46 o                         
  -7  26   4        123.97        130.18         5.82 o                         
  -6  26   4        323.40        315.47         7.75 o                         
  -5  26   4        129.98        128.05         5.41 o                         
  -4  26   4        691.72        690.96        11.22 o                         
  -3  26   4        166.06        160.91         5.80 o                         
  -2  26   4        583.73        584.13         9.53 o                         
  -1  26   4         97.08        102.51         4.56 o                         
   0  26   4        597.55        575.84         8.76 o                         
   1  26   4        117.50        113.07         5.74 o                         
   2  26   4        547.80        545.11         7.84 o                         
   3  26   4        138.90        150.63         5.14 o                         
   4  26   4        722.21        723.33         9.46 o                         
   5  26   4        157.27        161.23         5.15 o                         
   6  26   4        287.05        289.71         7.92 o                         
   7  26   4        108.50        108.32         6.64 o                         
   8  26   4         19.22         20.81         5.31 o                         
   9  26   4         80.42         91.18         8.59 o                         
  10  26   4        115.89        129.39         9.56 o                         
  11  26   4        148.28        133.82        10.36 o                         
 -11  27   4         12.75          8.81         8.39 o                         
 -10  27   4         39.38         36.25         7.70 o                         
  -9  27   4        124.85        138.93        11.93 o                         
  -8  27   4         42.56         42.37         5.46 o                         
  -7  27   4         71.43         72.10         4.99 o                         
  -6  27   4        111.36        115.62         6.49 o                         
  -5  27   4        141.61        143.68         6.39 o                         
  -4  27   4         99.60        106.45         5.99 o                         
  -3  27   4          3.16          0.71         2.95 o                         
  -2  27   4         18.64         31.82         3.46 o                         
  -1  27   4         75.14         85.31         4.25 o                         
   0  27   4          2.39         -0.39         2.83 o                         
   1  27   4         74.95         74.80         4.34 o                         
   2  27   4         19.15         22.75         3.09 o                         
   3  27   4          3.31         -0.40         2.92 o                         
   4  27   4         90.17         96.31         4.59 o                         
   5  27   4        164.01        163.35         5.60 o                         
   6  27   4        124.33        130.40         6.40 o                         
   7  27   4         77.94         90.24         5.85 o                         
   8  27   4         40.50         46.68         5.81 o                         
   9  27   4        102.33         99.14         8.88 o                         
  10  27   4         34.91         46.07         8.11 o                         
  11  27   4         15.59         23.04        12.05 o                         
 -10  28   4         19.36         23.42         7.09 o                         
  -9  28   4        111.31        111.11         9.10 o                         
  -8  28   4        316.04        312.87        12.24 o                         
  -7  28   4        114.60        102.10         9.37 o                         
  -6  28   4         40.98         43.95         4.60 o                         
  -5  28   4         20.45         23.20         5.85 o                         
  -4  28   4        214.07        191.11         6.18 o                         
  -3  28   4        254.08        257.11         6.87 o                         
  -2  28   4        803.89        808.90        11.01 o                         
  -1  28   4        103.67        116.12         4.94 o                         
   0  28   4         50.37         48.17         5.34 o                         
   1  28   4        112.80        125.06         5.43 o                         
   2  28   4        781.09        804.93        10.30 o                         
   3  28   4        260.96        268.18         7.32 o                         
   4  28   4        218.12        214.61         6.07 o                         
   5  28   4         20.22         21.76         3.46 o                         
   6  28   4         35.58         40.82         6.97 o                         
   7  28   4         93.19        103.31        11.63 o                         
   8  28   4        328.05        317.38        10.25 o                         
   9  28   4        135.63        133.75         9.29 o                         
  10  28   4         20.11         26.43         7.73 o                         
 -10  29   4          0.08          0.87         6.76 o                         
  -9  29   4        194.47        204.50        10.78 o                         
  -8  29   4        135.54        153.12         9.66 o                         
  -7  29   4         25.36         22.36         5.60 o                         
  -6  29   4         62.96         52.29         7.49 o                         
  -5  29   4         95.32        104.43         5.86 o                         
  -4  29   4         39.28         32.66         3.80 o                         
  -3  29   4        120.84        119.79         5.24 o                         
  -2  29   4         32.41         37.37         3.95 o                         
  -1  29   4        104.63        111.65         4.76 o                         
   0  29   4         25.90         32.39         4.06 o                         
   1  29   4        125.38        129.75         5.59 o                         
   2  29   4         27.75         36.05         4.05 o                         
   3  29   4         98.25        114.23         5.56 o                         
   4  29   4         46.95         47.19         4.35 o                         
   5  29   4        103.56        115.90         5.14 o                         
   6  29   4         57.32         65.56         5.51 o                         
   7  29   4         26.09         24.01         6.39 o                         
   8  29   4        137.94        150.72         7.81 o                         
   9  29   4        227.87        238.62        11.81 o                         
  10  29   4          0.08          7.85         8.33 o                         
  -9  30   4         37.98         52.47        11.38 o                         
  -8  30   4         17.14         14.77         6.42 o                         
  -7  30   4         78.79         69.03         9.46 o                         
  -6  30   4        144.00        151.04         8.94 o                         
  -5  30   4         79.24         79.36         7.07 o                         
  -4  30   4        208.37        211.07         8.13 o                         
  -3  30   4          9.40          4.83         3.73 o                         
  -2  30   4         32.49         32.26         3.62 o                         
  -1  30   4        181.98        186.25         5.81 o                         
   0  30   4       1415.44       1418.24        15.18 o                         
   1  30   4        157.68        147.46         5.27 o                         
   2  30   4         37.76         39.29         4.43 o                         
   3  30   4          7.81          6.41         4.23 o                         
   4  30   4        206.56        199.90         7.04 o                         
   5  30   4         84.68         89.95         5.23 o                         
   6  30   4        153.26        149.92         6.98 o                         
   7  30   4         92.21         88.74         6.62 o                         
   8  30   4         14.08         20.44         5.86 o                         
   9  30   4         31.26         30.69         7.69 o                         
  -9  31   4         91.29         93.39         8.94 o                         
  -8  31   4         32.39         25.94         8.39 o                         
  -7  31   4         70.11         70.25         7.25 o                         
  -6  31   4        137.10        145.74         8.82 o                         
  -5  31   4        175.19        184.24         8.12 o                         
  -4  31   4         30.00         33.40         5.30 o                         
  -3  31   4         55.43         56.21         7.06 o                         
  -2  31   4         70.28         64.25         5.10 o                         
  -1  31   4          0.21         -0.19         4.08 o                         
   0  31   4         61.58         69.40         4.32 o                         
   1  31   4          0.19          3.05         3.18 o                         
   2  31   4         58.45         69.42         7.86 o                         
   3  31   4         68.13         64.60         5.24 o                         
   4  31   4         36.78         35.47         5.02 o                         
   5  31   4        186.14        183.31         7.68 o                         
   6  31   4        113.00        100.90         7.53 o                         
   7  31   4         58.18         60.44         6.34 o                         
   8  31   4         36.29         49.71         6.19 o                         
   9  31   4        111.28        111.71         9.39 o                         
  -8  32   4        115.66        116.53        10.85 o                         
  -7  32   4         27.67         33.68         7.69 o                         
  -6  32   4         26.50         25.91         7.42 o                         
  -5  32   4         91.41        101.02         7.80 o                         
  -4  32   4         84.04         84.67         6.59 o                         
  -3  32   4         10.06          5.38         4.27 o                         
  -2  32   4        104.96        111.49         5.82 o                         
  -1  32   4        166.03        154.82         9.06 o                         
   0  32   4          8.56          9.71         4.19 o                         
   1  32   4        145.61        151.44         6.46 o                         
   2  32   4        118.80        129.89         7.09 o                         
   3  32   4          9.12          9.98         4.78 o                         
   4  32   4         88.17         82.72         6.34 o                         
   5  32   4         90.52         92.30         6.51 o                         
   6  32   4         28.88         30.33         6.68 o                         
   7  32   4         33.95         31.83         6.59 o                         
   8  32   4        128.01        130.61         8.01 o                         
  -8  33   4         78.10         74.24        11.18 o                         
  -7  33   4        359.20        370.77        17.59 o                         
  -6  33   4          0.93         -8.84         8.84 o                         
  -5  33   4         43.02         46.70         6.92 o                         
  -4  33   4        156.17        156.93         7.80 o                         
  -3  33   4         46.71         52.09         5.83 o                         
  -2  33   4         47.24         52.17         5.52 o                         
  -1  33   4          4.05          6.12         4.45 o                         
   0  33   4         46.11         44.19         4.69 o                         
   1  33   4          4.20          3.68         5.45 o                         
   2  33   4         54.33         64.06         6.22 o                         
   3  33   4         52.23         53.41         6.24 o                         
   4  33   4        184.28        168.75         8.07 o                         
   5  33   4         47.84         53.31         6.69 o                         
   6  33   4          1.02          6.64         5.53 o                         
   7  33   4        356.13        357.58        18.54 o                         
   8  33   4         72.12         73.14         6.89 o                         
  -7  34   4         26.34         18.28         6.98 o                         
  -6  34   4         28.64         23.44         7.17 o                         
  -5  34   4         33.23         33.30         7.04 o                         
  -4  34   4         32.95         34.88         5.65 o                         
  -3  34   4        308.60        312.20        10.46 o                         
  -2  34   4         10.62         13.96         6.43 o                         
  -1  34   4          7.14          9.14         6.44 o                         
   0  34   4         18.52         22.29         4.75 o                         
   1  34   4          6.42          8.52         4.29 o                         
   2  34   4          8.73         12.13         5.46 o                         
   3  34   4        356.38        371.84        10.69 o                         
   4  34   4         26.78         22.15         5.78 o                         
   5  34   4         28.70         39.03         7.25 o                         
   6  34   4         30.48         24.03         8.02 o                         
   7  34   4         21.56         22.11         7.31 o                         
  -7  35   4         32.03         43.78        14.44 o                         
  -6  35   4         67.08         63.09        11.25 o                         
  -5  35   4         33.60         46.74         7.42 o                         
  -4  35   4         12.42          4.09         5.90 o                         
  -3  35   4        154.51        152.45         9.88 o                         
  -2  35   4         65.68         66.96         6.34 o                         
  -1  35   4         52.81         43.85         5.21 o                         
   0  35   4         45.73         49.81         5.48 o                         
   1  35   4         43.66         41.96         5.24 o                         
   2  35   4         80.22         78.43         7.26 o                         
   3  35   4        163.26        158.50         8.44 o                         
   4  35   4         14.92          4.51         5.05 o                         
   5  35   4         27.34         27.27         6.64 o                         
   6  35   4         67.08         76.16         8.89 o                         
  -6  36   4          3.67          8.49         7.79 o                         
  -5  36   4         50.44         57.71         8.15 o                         
  -4  36   4         23.24         28.16         5.70 o                         
  -3  36   4          3.71          2.13         5.08 o                         
  -2  36   4         19.79         23.63         6.04 o                         
  -1  36   4        106.11        119.39         9.75 o                         
   0  36   4         23.87         23.00         5.31 o                         
   1  36   4        104.84        106.89         7.68 o                         
   2  36   4         22.64         18.54         5.28 o                         
   3  36   4          3.07          4.75         5.35 o                         
   4  36   4         18.93         22.25         5.63 o                         
   5  36   4         46.28         61.83        10.18 o                         
   6  36   4          4.46          8.27         8.39 o                         
  -5  37   4         25.94         16.43         7.34 o                         
  -4  37   4         33.05         38.40         8.60 o                         
  -3  37   4         15.09         16.81         5.69 o                         
  -2  37   4          5.08          3.31         5.67 o                         
  -1  37   4          3.88          7.38         5.76 o                         
   0  37   4          8.48          5.56         4.73 o                         
   1  37   4          4.26          0.61         5.61 o                         
   2  37   4          5.79         16.86         6.39 o                         
   3  37   4         14.23         12.32         5.80 o                         
   4  37   4         29.06         26.82         6.37 o                         
   5  37   4         31.86         43.93        14.44 o                         
  -4  38   4         11.57         -4.63         6.89 o                         
  -3  38   4         26.88         24.47         6.34 o                         
  -2  38   4        108.44        108.12         9.30 o                         
  -1  38   4         37.68         41.06         6.11 o                         
   0  38   4          3.77         -2.18         4.34 o                         
   1  38   4         36.81         34.71         6.45 o                         
   2  38   4         91.46        114.73         7.98 o                         
   3  38   4         24.47         27.39         6.86 o                         
   4  38   4         14.22          9.13         6.49 o                         
  -2  39   4          0.42          3.16         6.82 o                         
  -1  39   4          4.27          6.56         8.40 o                         
   0  39   4          3.13          5.83         5.21 o                         
   1  39   4          4.77         14.52         6.15 o                         
   2  39   4          0.47          1.12         8.03 o                         
 -14   1   5         45.65         43.24         5.71 o                         
 -13   1   5        149.31        140.88         6.17 o                         
 -12   1   5         35.80         43.36         3.86 o                         
 -11   1   5        354.04        347.45         7.28 o                         
 -10   1   5        127.09        129.07         4.80 o                         
  -9   1   5        444.49        436.29         6.70 o                         
  -8   1   5        331.12        328.14         4.86 o                         
  -7   1   5        921.97        920.79         8.47 o                         
  -6   1   5        193.82        201.27         4.00 o                         
  -5   1   5       1342.91       1319.83        12.45 o                         
  -4   1   5       1036.64       1030.14         9.99 o                         
  -3   1   5        667.35        711.47         7.37 o                         
  -2   1   5        305.46        329.27         3.52 o                         
  -1   1   5        443.06        471.61         3.82 o                         
   0   1   5        310.38        320.77         3.39 o                         
   1   1   5        369.89        386.25         4.63 o                         
   2   1   5        284.99        304.29         3.10 o                         
   3   1   5        668.60        693.50         5.98 o                         
   4   1   5       1259.20       1256.17        15.95 o                         
   5   1   5       1640.09       1617.81        14.09 o                         
   6   1   5        180.50        187.44         3.87 o                         
   7   1   5        862.65        890.24         8.10 o                         
   8   1   5        357.64        358.67         5.72 o                         
   9   1   5        434.60        427.12         7.68 o                         
  10   1   5        103.61        103.86         5.19 o                         
  11   1   5        381.16        368.13        11.82 o                         
  12   1   5         38.76         49.39        16.07 o                         
  13   1   5        156.07        191.84        11.69 o                         
  14   1   5         54.18         49.69         8.28 o                         
 -14   2   5         13.89         12.31         6.12 o                         
 -13   2   5         23.90         36.35         5.68 o                         
 -12   2   5         10.52         11.51         3.26 o                         
 -11   2   5          1.14         11.27         3.19 o                         
 -10   2   5         14.92         12.18         2.62 o                         
  -9   2   5        135.39        142.05         4.42 o                         
  -8   2   5         22.43         21.68         2.91 o                         
  -7   2   5         86.92        103.32         3.18 o                         
  -6   2   5        775.77        771.48        10.12 o                         
  -5   2   5        381.48        383.35         5.09 o                         
  -4   2   5        312.85        311.44         4.36 o                         
  -3   2   5         34.50         47.22         2.01 o                         
  -2   2   5       1241.32       1293.85         9.27 o                         
  -1   2   5       1518.77       1675.43        11.53 o                         
   0   2   5         79.24         66.74         1.72 o                         
   1   2   5       1508.15       1664.43        10.27 o                         
   2   2   5       1143.20       1196.64         7.55 o                         
   3   2   5         34.31         45.58         1.50 o                         
   4   2   5        257.45        261.23         3.71 o                         
   5   2   5        309.71        323.63         4.09 o                         
   6   2   5        631.56        641.84         6.30 o                         
   7   2   5         84.89         94.67         3.04 o                         
   8   2   5         25.43         20.39         2.34 o                         
   9   2   5        133.19        135.27         4.16 o                         
  10   2   5         18.29         19.87         3.80 o                         
  11   2   5          1.19         10.75         4.41 o                         
  12   2   5         12.11         18.44         6.43 o                         
  13   2   5         19.50          8.66         7.88 o                         
  14   2   5         11.33         23.77         7.38 o                         
 -14   3   5         16.34         24.45         5.20 o                         
 -13   3   5         76.97         74.75         4.95 o                         
 -12   3   5         38.26         43.09         4.12 o                         
 -11   3   5        481.37        480.97         8.39 o                         
 -10   3   5          6.08          5.46         3.14 o                         
  -9   3   5        483.59        475.44         7.03 o                         
  -8   3   5        181.85        172.81         4.06 o                         
  -7   3   5       1179.81       1149.40        12.01 o                         
  -6   3   5        640.25        639.03         7.19 o                         
  -5   3   5        727.65        757.41         8.92 o                         
  -4   3   5         54.16         52.01         2.27 o                         
  -3   3   5       1400.12       1388.31        11.12 o                         
  -2   3   5        413.00        364.80         3.37 o                         
  -1   3   5        510.51        563.18         4.77 o                         
   0   3   5         85.63         85.33         2.00 o                         
   1   3   5        592.90        669.43         7.16 o                         
   2   3   5        414.68        378.21         5.27 o                         
   3   3   5       1709.64       1734.20        11.04 o                         
   4   3   5         65.81         69.11         2.15 o                         
   5   3   5        649.59        677.10         6.08 o                         
   6   3   5        641.60        655.24         6.88 o                         
   7   3   5       1407.08       1392.95        11.45 o                         
   8   3   5        179.66        177.69         4.08 o                         
   9   3   5        565.79        563.06         9.32 o                         
  10   3   5          6.53          7.60         3.34 o                         
  11   3   5        420.85        420.92        18.15 o                         
  12   3   5         32.15         31.25         7.91 o                         
  13   3   5         73.51         68.36        17.70 o                         
  14   3   5         15.81         11.13         8.15 o                         
 -14   4   5         15.62         11.26         4.84 o                         
 -13   4   5        143.68        147.99         6.38 o                         
 -12   4   5         13.08         12.21         3.59 o                         
 -11   4   5        177.10        181.37         5.92 o                         
 -10   4   5        159.24        148.71         4.55 o                         
  -9   4   5         43.88         47.27         3.48 o                         
  -8   4   5          2.22          3.10         1.98 o                         
  -7   4   5        113.51        126.38         3.61 o                         
  -6   4   5        821.76        809.37         8.38 o                         
  -5   4   5        997.45        998.98         9.30 o                         
  -4   4   5        514.06        529.05         5.90 o                         
  -3   4   5        360.94        355.50         3.91 o                         
  -2   4   5       1407.85       1397.33         8.19 o                         
  -1   4   5        509.23        575.25         5.18 o                         
   0   4   5       1237.29       1143.43         8.11 o                         
   1   4   5        512.78        585.56         4.61 o                         
   2   4   5       1542.05       1563.21         9.95 o                         
   3   4   5        293.02        282.73         4.53 o                         
   4   4   5        418.29        432.57         4.85 o                         
   5   4   5        814.07        826.12         8.24 o                         
   6   4   5        858.87        856.19         8.00 o                         
   7   4   5        106.58        112.11         3.56 o                         
   8   4   5          2.35          3.92         3.03 o                         
   9   4   5         35.68         46.56         3.75 o                         
  10   4   5        131.22        136.28         6.28 o                         
  11   4   5        209.92        216.38         8.18 o                         
  12   4   5         11.26         11.39         4.98 o                         
  13   4   5        147.91        158.50        11.00 o                         
  14   4   5         18.66         19.34         8.15 o                         
 -14   5   5         12.85         13.93         5.37 o                         
 -13   5   5         35.49         45.40         5.09 o                         
 -12   5   5         20.05         23.06         3.91 o                         
 -11   5   5        195.80        203.15         6.75 o                         
 -10   5   5         96.10         96.98         3.82 o                         
  -9   5   5        346.99        359.56         6.77 o                         
  -8   5   5         43.70         50.49         2.83 o                         
  -7   5   5        608.32        589.16         7.70 o                         
  -6   5   5        216.53        206.19         4.06 o                         
  -5   5   5        828.55        829.43         8.32 o                         
  -4   5   5        692.98        663.29         6.76 o                         
  -3   5   5        271.01        265.30         3.64 o                         
  -2   5   5        104.49         99.56         1.82 o                         
  -1   5   5        245.59        255.66         2.93 o                         
   0   5   5         73.24         64.42         2.14 o                         
   1   5   5        203.29        211.13         2.50 o                         
   2   5   5         96.64         90.41         1.97 o                         
   3   5   5        246.62        246.06         3.16 o                         
   4   5   5        576.94        560.05         5.85 o                         
   5   5   5       1017.25       1034.46         8.64 o                         
   6   5   5        265.39        254.67         5.49 o                         
   7   5   5        576.96        539.39         6.53 o                         
   8   5   5         38.14         40.36         3.17 o                         
   9   5   5        310.00        308.60        10.07 o                         
  10   5   5         94.75         96.71         6.92 o                         
  11   5   5        230.36        233.48         8.78 o                         
  12   5   5         24.36         22.80        10.43 o                         
  13   5   5         30.66         32.81         8.06 o                         
  14   5   5         10.44         11.37         7.40 o                         
 -14   6   5         16.50         15.06         5.85 o                         
 -13   6   5        201.41        213.30         8.36 o                         
 -12   6   5         16.74         17.19         4.01 o                         
 -11   6   5         96.68        103.50         5.02 o                         
 -10   6   5         35.63         37.63         3.46 o                         
  -9   6   5        382.94        389.57         6.76 o                         
  -8   6   5        408.27        387.00         6.23 o                         
  -7   6   5        134.83        128.58         4.17 o                         
  -6   6   5         81.01         95.99         3.38 o                         
  -5   6   5          0.15          2.97         1.96 o                         
  -4   6   5       1984.75       1875.45        14.57 o                         
  -3   6   5         42.43         36.74         2.18 o                         
  -2   6   5       3737.11       3694.19        21.74 o                         
  -1   6   5         73.71         80.70         1.74 o                         
   0   6   5        244.98        233.36         2.93 o                         
   1   6   5         90.49         97.50         2.01 o                         
   2   6   5       3443.77       3422.52        18.06 o                         
   3   6   5         51.61         47.91         1.71 o                         
   4   6   5       1958.40       1868.55        11.88 o                         
   5   6   5          0.13          0.55         1.51 o                         
   6   6   5         88.68        103.42         3.13 o                         
   7   6   5        165.54        154.50         4.56 o                         
   8   6   5        370.51        362.28         6.46 o                         
   9   6   5        381.60        375.91         7.80 o                         
  10   6   5         29.16         31.20         5.65 o                         
  11   6   5        107.50        102.70         6.36 o                         
  12   6   5         14.39         18.87         5.50 o                         
  13   6   5        180.53        180.42        12.80 o                         
  14   6   5         17.46         14.61         7.94 o                         
 -14   7   5         25.48         31.23         5.35 o                         
 -13   7   5         91.76        106.20         6.58 o                         
 -12   7   5          5.20          3.34         4.13 o                         
 -11   7   5        122.49        126.21         7.46 o                         
 -10   7   5         23.84         24.18         3.27 o                         
  -9   7   5        121.49        134.44         5.60 o                         
  -8   7   5         47.73         49.36         3.19 o                         
  -7   7   5        143.62        151.71         4.31 o                         
  -6   7   5         75.22         69.35         3.06 o                         
  -5   7   5        338.32        312.32         5.19 o                         
  -4   7   5         26.27         29.77         1.87 o                         
  -3   7   5        157.24        144.75         2.91 o                         
  -2   7   5        358.19        362.95         3.76 o                         
  -1   7   5         15.80         19.21         1.17 o                         
   0   7   5        921.22        973.99         7.24 o                         
   1   7   5         16.74         18.60         1.21 o                         
   2   7   5        439.35        455.23         7.25 o                         
   3   7   5        191.63        181.55         2.81 o                         
   4   7   5         32.28         32.06         1.68 o                         
   5   7   5        315.83        310.67         4.39 o                         
   6   7   5         68.60         65.20         3.00 o                         
   7   7   5        173.11        172.18         5.02 o                         
   8   7   5         51.85         45.79         2.99 o                         
   9   7   5        124.17        130.97         4.69 o                         
  10   7   5         19.57         24.40         4.50 o                         
  11   7   5        123.60        133.93         6.65 o                         
  12   7   5          4.31          5.88         5.32 o                         
  13   7   5         95.96         93.64         7.70 o                         
  14   7   5         22.10         25.00         8.06 o                         
 -14   8   5         14.12         14.41         5.38 o                         
 -13   8   5        185.08        198.28         8.24 o                         
 -12   8   5         51.67         52.06         5.34 o                         
 -11   8   5        220.26        230.50         8.11 o                         
 -10   8   5         49.32         56.47         3.96 o                         
  -9   8   5        296.69        294.22         6.39 o                         
  -8   8   5        135.40        150.37         4.37 o                         
  -7   8   5         90.79         94.02         3.79 o                         
  -6   8   5       1664.90       1556.08        14.06 o                         
  -5   8   5        175.67        161.65         4.17 o                         
  -4   8   5       1210.68       1248.57        10.73 o                         
  -3   8   5        426.91        424.22         4.63 o                         
  -2   8   5       1345.37       1282.97         8.92 o                         
  -1   8   5        399.27        443.38         4.32 o                         
   0   8   5       7208.19       7152.29        40.27 o                         
   1   8   5        423.52        469.34         5.59 o                         
   2   8   5       1345.79       1318.14         8.65 o                         
   3   8   5        430.38        437.21         4.31 o                         
   4   8   5       1175.33       1247.94         8.75 o                         
   5   8   5        145.53        139.35         3.72 o                         
   6   8   5       1601.78       1521.14        13.04 o                         
   7   8   5        107.11        113.01         4.32 o                         
   8   8   5        110.00        127.39         4.97 o                         
   9   8   5        315.91        315.45         8.45 o                         
  10   8   5         57.75         62.64         4.57 o                         
  11   8   5        225.29        223.09         8.53 o                         
  12   8   5         42.33         47.83         6.00 o                         
  13   8   5        200.71        197.04         9.63 o                         
  14   8   5         14.30          9.02         9.48 o                         
 -14   9   5          6.46          4.04         5.13 o                         
 -13   9   5         22.13         38.11         5.08 o                         
 -12   9   5          1.07          0.84         5.00 o                         
 -11   9   5          7.16         14.92         4.12 o                         
 -10   9   5          8.20         13.28         3.04 o                         
  -9   9   5        115.82        121.60         4.71 o                         
  -8   9   5         98.13        101.69         4.17 o                         
  -7   9   5         34.00         34.01         2.84 o                         
  -6   9   5         27.51         34.14         2.52 o                         
  -5   9   5        319.45        288.94         7.78 o                         
  -4   9   5         12.28         20.68         1.74 o                         
  -3   9   5         46.66         49.10         1.74 o                         
  -2   9   5        119.60        132.67         2.70 o                         
  -1   9   5        359.88        391.63         4.11 o                         
   0   9   5        115.79        125.27         2.42 o                         
   1   9   5        382.98        418.46         4.29 o                         
   2   9   5         97.47        105.96         2.70 o                         
   3   9   5         51.96         57.06         1.67 o                         
   4   9   5         11.57         18.59         1.79 o                         
   5   9   5        389.45        366.17         5.47 o                         
   6   9   5         26.45         32.01         2.40 o                         
   7   9   5         32.33         34.20         3.54 o                         
   8   9   5         90.77         94.94         5.05 o                         
   9   9   5        127.97        138.59         6.28 o                         
  10   9   5          8.71         16.63         4.74 o                         
  11   9   5          8.40          3.79         4.60 o                         
  12   9   5          1.19         -3.56         6.11 o                         
  13   9   5         22.18         27.53        10.01 o                         
  14   9   5          7.90          0.15         6.63 o                         
 -14  10   5         33.59         31.82         5.40 o                         
 -13  10   5        306.30        317.61        10.04 o                         
 -12  10   5         26.26         21.39         4.59 o                         
 -11  10   5        243.18        222.19         8.29 o                         
 -10  10   5        132.03        121.00         5.80 o                         
  -9  10   5        210.23        205.40         8.33 o                         
  -8  10   5        341.86        345.28         7.53 o                         
  -7  10   5        308.65        305.68         6.45 o                         
  -6  10   5       1203.40       1188.91        11.78 o                         
  -5  10   5        115.16        107.30         3.71 o                         
  -4  10   5        837.47        802.11         7.95 o                         
  -3  10   5         14.63         17.65         1.40 o                         
  -2  10   5       4083.84       4115.86        26.22 o                         
  -1  10   5         49.57         61.48         2.53 o                         
   0  10   5       2675.12       2524.97        15.85 o                         
   1  10   5         49.70         63.15         2.03 o                         
   2  10   5       4189.42       4277.19        25.40 o                         
   3  10   5         11.93         12.18         1.30 o                         
   4  10   5        770.88        737.41         6.77 o                         
   5  10   5        138.63        131.20         4.06 o                         
   6  10   5       1102.17       1121.31        10.73 o                         
   7  10   5        315.76        329.03         7.50 o                         
   8  10   5        322.39        329.59        10.89 o                         
   9  10   5        202.72        209.80         7.73 o                         
  10  10   5        121.30        114.56         6.27 o                         
  11  10   5        283.36        297.77        14.67 o                         
  12  10   5         26.45         21.24         6.14 o                         
  13  10   5        281.43        289.46        28.87 o                         
  14  10   5         27.63         18.06         8.15 o                         
 -14  11   5          8.23         13.14         5.72 o                         
 -13  11   5         25.60         40.53         5.70 o                         
 -12  11   5         17.51         18.50         4.68 o                         
 -11  11   5         41.44         54.59         4.81 o                         
 -10  11   5         47.87         50.20         4.64 o                         
  -9  11   5         13.83         21.81         3.86 o                         
  -8  11   5         10.41         13.50         3.09 o                         
  -7  11   5         28.97         26.24         2.98 o                         
  -6  11   5         22.44         26.84         2.78 o                         
  -5  11   5        111.25        109.73         3.40 o                         
  -4  11   5        119.84        132.23         3.24 o                         
  -3  11   5        329.56        314.69         6.79 o                         
  -2  11   5        117.34        130.25         3.04 o                         
  -1  11   5        154.11        152.32         2.73 o                         
   0  11   5          0.01         -1.08         1.08 o                         
   1  11   5        125.35        120.66         2.89 o                         
   2  11   5        102.19        114.46         3.13 o                         
   3  11   5        281.75        281.75         4.87 o                         
   4  11   5        122.06        128.05         3.13 o                         
   5  11   5        122.96        112.83         3.67 o                         
   6  11   5         22.56         28.61         2.46 o                         
   7  11   5         34.35         33.89         3.83 o                         
   8  11   5         11.83          6.35         3.45 o                         
   9  11   5         15.83         14.62         4.13 o                         
  10  11   5         43.72         40.09         4.99 o                         
  11  11   5         50.70         63.44         6.49 o                         
  12  11   5         20.36         19.12         7.69 o                         
  13  11   5         31.45         41.95         8.87 o                         
  14  11   5         10.10         10.79         8.28 o                         
 -14  12   5          2.96         -1.73         7.86 o                         
 -13  12   5        211.38        219.06        10.61 o                         
 -12  12   5         10.18          6.93         5.11 o                         
 -11  12   5        263.51        266.20         9.18 o                         
 -10  12   5        157.28        160.99        10.67 o                         
  -9  12   5        444.47        454.91         8.27 o                         
  -8  12   5        270.23        263.03         5.62 o                         
  -7  12   5        184.39        180.41         5.05 o                         
  -6  12   5        887.10        859.27         8.83 o                         
  -5  12   5        223.29        197.27         5.00 o                         
  -4  12   5       1218.17       1230.85        11.86 o                         
  -3  12   5        102.71         90.61         3.14 o                         
  -2  12   5       5561.74       5319.13        36.77 o                         
  -1  12   5        133.11        124.37         2.56 o                         
   0  12   5        305.46        313.13         3.63 o                         
   1  12   5        162.85        160.22         2.90 o                         
   2  12   5       5353.65       5197.41        30.48 o                         
   3  12   5        121.65        112.93         3.14 o                         
   4  12   5       1249.20       1268.93        11.87 o                         
   5  12   5        239.06        226.35         4.65 o                         
   6  12   5        782.29        769.83         8.59 o                         
   7  12   5        225.34        224.88         8.66 o                         
   8  12   5        282.28        277.51         9.61 o                         
   9  12   5        455.62        461.97        10.12 o                         
  10  12   5        127.71        120.07         7.84 o                         
  11  12   5        228.43        248.06        12.83 o                         
  12  12   5         11.93          8.46         7.55 o                         
  13  12   5        244.93        244.81        16.28 o                         
  14  12   5          3.43         11.15        19.33 o                         
 -14  13   5          2.68         10.25        11.64 o                         
 -13  13   5         53.08         63.70         6.25 o                         
 -12  13   5         49.10         52.08         5.37 o                         
 -11  13   5          4.15         14.30         8.27 o                         
 -10  13   5          8.77         15.97         3.99 o                         
  -9  13   5         27.38         32.69         3.55 o                         
  -8  13   5        283.36        280.18         5.94 o                         
  -7  13   5        278.36        285.26         6.07 o                         
  -6  13   5         19.31         20.82         2.33 o                         
  -5  13   5         47.72         38.17         3.07 o                         
  -4  13   5        295.76        264.78        11.70 o                         
  -3  13   5        699.23        627.74         7.24 o                         
  -2  13   5        245.88        216.61         4.10 o                         
  -1  13   5        228.78        216.37         3.72 o                         
   0  13   5        401.23        390.43         4.17 o                         
   1  13   5        239.21        223.35         3.32 o                         
   2  13   5        230.44        211.10         3.44 o                         
   3  13   5        745.48        702.10         7.25 o                         
   4  13   5        363.25        327.31         4.72 o                         
   5  13   5         42.64         39.66         3.62 o                         
   6  13   5         23.67         22.72         2.49 o                         
   7  13   5        291.50        301.27         6.75 o                         
   8  13   5        282.50        278.02        14.05 o                         
   9  13   5         22.58         20.10         5.04 o                         
  10  13   5         10.66          7.29         5.46 o                         
  11  13   5          4.97          6.52         7.45 o                         
  12  13   5         53.62         41.57        10.01 o                         
  13  13   5         64.01         57.85         9.71 o                         
 -13  14   5        161.81        161.98         7.67 o                         
 -12  14   5         29.68         40.73         5.58 o                         
 -11  14   5        360.70        352.09        10.48 o                         
 -10  14   5        159.33        151.31         6.02 o                         
  -9  14   5        192.97        184.25         6.06 o                         
  -8  14   5         54.65         58.93         3.51 o                         
  -7  14   5        368.11        363.83         7.57 o                         
  -6  14   5        950.71        947.68        21.99 o                         
  -5  14   5         70.72         83.47         3.50 o                         
  -4  14   5       2400.21       2321.21        18.85 o                         
  -3  14   5        406.21        364.92         5.48 o                         
  -2  14   5        363.79        374.73         5.40 o                         
  -1  14   5        295.83        284.76         4.83 o                         
   0  14   5       5707.41       5578.61        35.37 o                         
   1  14   5        258.89        249.03         3.28 o                         
   2  14   5        354.15        372.50         4.48 o                         
   3  14   5        425.55        381.14         4.94 o                         
   4  14   5       2206.35       2149.84        16.26 o                         
   5  14   5         83.93         99.11         3.79 o                         
   6  14   5       1014.17       1000.53        10.05 o                         
   7  14   5        299.07        298.86         6.57 o                         
   8  14   5         44.87         44.41         5.60 o                         
   9  14   5        236.53        222.33        10.05 o                         
  10  14   5        135.34        140.75         8.31 o                         
  11  14   5        390.51        384.81        14.59 o                         
  12  14   5         27.63         17.61         8.39 o                         
  13  14   5        149.97        134.77        11.51 o                         
 -13  15   5          3.09         14.06         9.09 o                         
 -12  15   5         70.22         75.87         5.96 o                         
 -11  15   5        226.74        233.67         7.86 o                         
 -10  15   5         34.67         46.13         4.32 o                         
  -9  15   5        228.97        223.05         8.04 o                         
  -8  15   5         87.76         98.58         3.80 o                         
  -7  15   5         98.87        103.00         4.70 o                         
  -6  15   5        386.88        385.10         7.28 o                         
  -5  15   5         48.71         47.04         3.26 o                         
  -4  15   5         20.33         21.67         2.82 o                         
  -3  15   5        485.61        438.89         5.72 o                         
  -2  15   5          8.03          8.54         1.79 o                         
  -1  15   5        245.52        224.39         4.05 o                         
   0  15   5         25.47         23.96         2.50 o                         
   1  15   5        267.21        253.27         3.58 o                         
   2  15   5          9.84         10.31         1.49 o                         
   3  15   5        396.11        361.21         5.35 o                         
   4  15   5         18.50         20.95         2.30 o                         
   5  15   5         59.82         59.80         2.96 o                         
   6  15   5        360.00        348.64         5.93 o                         
   7  15   5         88.67         88.78         5.22 o                         
   8  15   5        107.73        114.17         6.43 o                         
   9  15   5        281.24        257.22         9.95 o                         
  10  15   5         31.71         37.65         7.55 o                         
  11  15   5        190.40        168.27        11.33 o                         
  12  15   5         73.23         67.79         9.88 o                         
  13  15   5          3.70          4.39         7.22 o                         
 -13  16   5         79.42         81.25         7.93 o                         
 -12  16   5         92.81         87.27         7.45 o                         
 -11  16   5         95.07        105.09         7.02 o                         
 -10  16   5         37.46         41.70         4.11 o                         
  -9  16   5        310.67        304.78         7.81 o                         
  -8  16   5       1024.39       1027.88        13.01 o                         
  -7  16   5        183.41        180.71         6.15 o                         
  -6  16   5         90.45         92.27         3.91 o                         
  -5  16   5        139.15        134.01         4.66 o                         
  -4  16   5       1094.50       1067.25        10.43 o                         
  -3  16   5         26.71         27.76         3.09 o                         
  -2  16   5       1476.18       1434.94        13.64 o                         
  -1  16   5        190.17        189.44         3.87 o                         
   0  16   5       1203.65       1161.08        10.07 o                         
   1  16   5        155.01        156.12         3.12 o                         
   2  16   5       1345.97       1302.15         9.41 o                         
   3  16   5         23.77         26.26         2.04 o                         
   4  16   5       1186.85       1185.80        10.77 o                         
   5  16   5        167.77        167.51         4.52 o                         
   6  16   5         73.58         74.24         3.94 o                         
   7  16   5        170.77        170.52         6.92 o                         
   8  16   5        944.58        938.86        18.75 o                         
   9  16   5        340.56        319.87        11.39 o                         
  10  16   5         31.89         27.02         7.40 o                         
  11  16   5         79.94         86.38         9.53 o                         
  12  16   5         75.57         59.84         9.86 o                         
  13  16   5         92.30         90.61        11.03 o                         
 -13  17   5         39.92         35.23         7.48 o                         
 -12  17   5         56.23         58.59         6.09 o                         
 -11  17   5        101.23         92.58         7.18 o                         
 -10  17   5         98.98         97.57         5.86 o                         
  -9  17   5        240.82        247.56         8.33 o                         
  -8  17   5        141.09        159.82         6.30 o                         
  -7  17   5        284.79        273.56         6.28 o                         
  -6  17   5         11.00          9.06         2.75 o                         
  -5  17   5        174.13        160.58         4.70 o                         
  -4  17   5        602.98        586.10         7.50 o                         
  -3  17   5        434.01        418.82         6.14 o                         
  -2  17   5         32.48         34.67         2.42 o                         
  -1  17   5        303.35        290.89         5.36 o                         
   0  17   5         13.48         14.82         2.44 o                         
   1  17   5        255.54        245.87         3.68 o                         
   2  17   5         26.39         31.07         1.95 o                         
   3  17   5        423.11        437.06         5.60 o                         
   4  17   5        562.07        546.96         7.04 o                         
   5  17   5        201.58        193.07         4.73 o                         
   6  17   5         13.43         11.49         2.76 o                         
   7  17   5        324.92        319.86         9.67 o                         
   8  17   5        128.40        137.74         8.60 o                         
   9  17   5        201.40        190.93        10.49 o                         
  10  17   5        112.84         95.25         8.56 o                         
  11  17   5        122.33        116.90        10.34 o                         
  12  17   5         52.44         61.57        15.37 o                         
  13  17   5         34.76         35.22         9.71 o                         
 -13  18   5         27.36         27.01         6.15 o                         
 -12  18   5          2.85          5.74         5.33 o                         
 -11  18   5        186.85        180.26         8.83 o                         
 -10  18   5         97.21         94.95         7.56 o                         
  -9  18   5         27.20         30.83         4.25 o                         
  -8  18   5        104.53        112.19         5.13 o                         
  -7  18   5        383.80        388.65         7.76 o                         
  -6  18   5        231.17        222.33         5.77 o                         
  -5  18   5         77.10         77.39         3.59 o                         
  -4  18   5        854.19        844.80         8.66 o                         
  -3  18   5        173.64        175.42         4.97 o                         
  -2  18   5        337.31        338.84         5.24 o                         
  -1  18   5        396.36        373.32         5.05 o                         
   0  18   5       1783.73       1669.72        13.66 o                         
   1  18   5        485.44        464.04         6.56 o                         
   2  18   5        414.56        426.21         5.41 o                         
   3  18   5        161.67        153.10         4.74 o                         
   4  18   5        723.08        718.48         8.32 o                         
   5  18   5         86.52         87.18         3.60 o                         
   6  18   5        244.94        246.43         7.80 o                         
   7  18   5        448.28        437.89         8.18 o                         
   8  18   5         90.17        100.16         5.97 o                         
   9  18   5         25.22         26.00         4.93 o                         
  10  18   5         96.05        103.35         7.50 o                         
  11  18   5        183.07        203.77        15.60 o                         
  12  18   5          3.09         13.17         8.54 o                         
  13  18   5         31.64         29.34         9.88 o                         
 -13  19   5         60.49         64.27        13.51 o                         
 -12  19   5          0.98         -0.62         5.27 o                         
 -11  19   5        143.58        149.16         9.28 o                         
 -10  19   5         96.65         87.78         9.95 o                         
  -9  19   5         51.98         56.21         4.46 o                         
  -8  19   5        140.69        140.80         5.55 o                         
  -7  19   5        606.22        614.97         9.00 o                         
  -6  19   5        381.93        357.10         6.92 o                         
  -5  19   5        361.56        344.06         6.25 o                         
  -4  19   5         40.54         40.10         3.33 o                         
  -3  19   5        412.60        375.89         6.23 o                         
  -2  19   5        633.08        585.86         7.23 o                         
  -1  19   5        387.97        362.81         5.12 o                         
   0  19   5        394.54        351.84         5.58 o                         
   1  19   5        350.10        332.76         6.17 o                         
   2  19   5        767.10        724.19         7.40 o                         
   3  19   5        407.57        377.43         6.04 o                         
   4  19   5         49.70         50.04         3.46 o                         
   5  19   5        355.72        345.87         6.17 o                         
   6  19   5        435.47        426.69         8.32 o                         
   7  19   5        610.36        617.51         9.72 o                         
   8  19   5        114.85        124.71         7.60 o                         
   9  19   5         55.97         60.62         7.01 o                         
  10  19   5         99.48        100.62         7.34 o                         
  11  19   5        133.90        134.40         8.92 o                         
  12  19   5          0.80         -1.16         8.23 o                         
 -12  20   5         37.57         26.93         6.03 o                         
 -11  20   5         41.98         51.35         9.14 o
[truncated: 480,007 more chars]
